# Supplementary material for: Crystal structure, Hirshfeld surface analysis and DFT studies of 6-bromo-3-(12-bromo­dodec­yl)-2-(4-nitro­phen­yl)-4H-imidazo[4,5-b]pyridine
Source: Acta Crystallogr E Crystallogr Commun. 2020 Apr 21;76(Pt 5):677–82. doi: 10.1107/S2056989020005228 (PMC7199264; doi:10.1107/S2056989020005228)
Supplement: Supplementary file 1 [file e-76-00677-sup1.cif]

##############################################################################
#                                                                            #
# This CIF contains the data in a paper accepted for publication in          #
# Acta Crystallographica Section E. It conforms to the requirements of       #
# Notes for Authors for Acta Crystallographica Section E, and has been       #
# peer reviewed under the auspices of the IUCr Commission on Journals.       #
#                                                                            #
# Full details of the Crystallographic Information File format               #
# are given in the paper "The Crystallographic Information File (CIF):       #
# a New Standard Archive File for Crystallography" by S. R. Hall, F. H.      #
# Allen and I. D. Brown [Acta Cryst. (1991), A47, 655-685].                  #
#                                                                            #
# The current version of the core CIF dictionary is obtainable from          #
# ftp://ftp.iucr.org/pub/cif_core.dic.                                       #
#                                                                            #
# Software is freely available for graphical display of the structure(s)     #
# in this CIF. For information consult the CIF software page                 #
# http://www.iucr.org/resources/cif/software.                                #
#                                                                            #
# This file may be used for bona fide research purposes within the           #
# scientific community so long as proper attribution is given to the journal # 
# article from which it was obtained.                                        #
#                                                                            #
##############################################################################
data_I
_database_code_depnum_ccdc_archive 'CCDC 1996788'
_audit_creation_method     'SHELXL-2018/3'
_chemical_name_systematic
;\
6-Bromo-3-(12-bromododecyl)-2-(4-nitrophenyl)-3<i>H</i>-\
imidazo[4,5-<i>b</i>]pyridine
;
_chemical_name_common     ?
_chemical_formula_moiety     'C24 H30 Br2 N4 O2'
_chemical_formula_sum     'C24 H30 Br2 N4 O2'
_chemical_formula_iupac     'C24 H30 Br2 N4 O2'
_chemical_formula_weight     566.34
_chemical_melting_point     ?
_space_group_crystal_system     triclinic
_space_group_name_H-M_alt     'P -1'
_space_group_name_Hall     '-P 1'
loop_
    _space_group_symop_operation_xyz
    'x, y, z'
    '-x, -y, -z'
_cell_length_a     6.3291(11)
_cell_length_b     9.8911(17)
_cell_length_c     21.133(4)
_cell_angle_alpha     76.480(2)
_cell_angle_beta     84.965(3)
_cell_angle_gamma     73.891(2)
_cell_volume     1235.4(4)
_cell_formula_units_Z     2
_cell_measurement_reflns_used     9900
_cell_measurement_theta_min     2.2032
_cell_measurement_theta_max     28.9509
_cell_measurement_temperature     150.(2)
_exptl_crystal_description     column
_exptl_crystal_colour     'light orange'
_exptl_crystal_size_max     0.481
_exptl_crystal_size_mid     0.226
_exptl_crystal_size_min     0.196
_exptl_crystal_density_diffrn     1.522
_exptl_crystal_density_meas     ?
_exptl_crystal_density_method     'not measured'
_exptl_crystal_F_000     576
_exptl_absorpt_coefficient_mu     3.309
_exptl_absorpt_correction_type     multi-scan
_exptl_absorpt_process_details
;
(<i>SADABS</i>; Krause <i>et al.</i>, 2015)
;
_exptl_absorpt_correction_T_min     0.23
_exptl_absorpt_correction_T_max     0.56
_exptl_special_details
;
The diffraction data were obtained from 3 sets of 400 frames,
each of width 0.5\% in \w, colllected at \f = 0.00,
90.00 and 180.00\% and 2 sets of 800 frames, each of
width 0.45\% in \f, collected at \w = -30.00 and 210.00\%.
The scan time was 10 sec/frame.
;
_diffrn_ambient_temperature     150(2)
_diffrn_source     'fine-focus sealed tube'
_diffrn_radiation_type     MoK\a
_diffrn_radiation_wavelength     0.71073
_diffrn_radiation_monochromator     graphite
_diffrn_measurement_device_type     'Bruker SMART APEX CCD'
_diffrn_measurement_method     '\f and \w scans'
_diffrn_detector_area_resol_mean     8.3333
_diffrn_reflns_number     24139
_diffrn_reflns_av_R_equivalents     0.0402
_diffrn_reflns_av_unetI/netI     0.0392
_diffrn_reflns_theta_min     1.983
_diffrn_reflns_theta_max     29.278
_diffrn_reflns_theta_full     28.500
_diffrn_measured_fraction_theta_max     0.979
_diffrn_measured_fraction_theta_full     0.993
_diffrn_reflns_limit_h_min     -8
_diffrn_reflns_limit_h_max     8
_diffrn_reflns_limit_k_min     -13
_diffrn_reflns_limit_k_max     13
_diffrn_reflns_limit_l_min     -29
_diffrn_reflns_limit_l_max     29
_refine_special_details
;
Refinement of F^2^ against ALL reflections.  The weighted R-factor wR and
goodness of fit S are based on F^2^, conventional R-factors R are based
on F, with F set to zero for negative F^2^. The threshold expression of
F^2^ > 2sigma(F^2^) is used only for calculating R-factors(gt) etc. and is
not relevant to the choice of reflections for refinement.  R-factors based
on F^2^ are statistically about twice as large as those based on F, and R-
factors based on ALL data will be even larger. H-atoms attached to carbon
were placed in calculated positions (C---H = 0.95 - 0.99 \%A). All were
included as riding contributions with isotropic displacement parameters
1.2 - 1.5 times those of the attached atoms. Br2 is disordered over two
sites in a 0.902(3)/0.098(32) ratio with the two components refined with
restraints that they have comparable geometries.
;
_reflns_number_total     6598
_reflns_number_gt     5337
_reflns_threshold_expression     'I > 2\s(I)'
_refine_ls_structure_factor_coef     Fsqd
_refine_ls_matrix_type     full
_refine_ls_R_factor_all     0.0481
_refine_ls_R_factor_gt     0.0354
_refine_ls_wR_factor_gt     0.0904
_refine_ls_wR_factor_ref     0.0953
_refine_ls_goodness_of_fit_ref     1.033
_refine_ls_restrained_S_all     1.033
_refine_ls_number_reflns     6598
_refine_ls_number_parameters     293
_refine_ls_number_restraints     0
_refine_ls_hydrogen_treatment     constr
_refine_ls_weighting_scheme     calc
_refine_ls_weighting_details
              'w=1/[\s^2^(Fo^2^)+(0.0494P)^2^+0.3700P] where P=(Fo^2^+2Fc^2^)/3'
_atom_sites_solution_hydrogens     geom
_atom_sites_solution_primary     dual
_atom_sites_solution_secondary     difmap
_refine_ls_shift/su_max     0.002
_refine_ls_shift/su_mean     0.000
_refine_diff_density_max     0.723
_refine_diff_density_min     -0.804
_refine_ls_extinction_method     none
_refine_ls_extinction_coef     .
loop_
    _atom_type_symbol
    _atom_type_description
    _atom_type_scat_dispersion_real
    _atom_type_scat_dispersion_imag
    _atom_type_scat_source
    'C' 'C' 0.0033 0.0016
                         'International Tables Vol C Tables 4.2.6.8 and 6.1.1.4'
    'H' 'H' 0.0000 0.0000
                         'International Tables Vol C Tables 4.2.6.8 and 6.1.1.4'
    'Br' 'Br' -0.2901 2.4595
                         'International Tables Vol C Tables 4.2.6.8 and 6.1.1.4'
    'N' 'N' 0.0061 0.0033
                         'International Tables Vol C Tables 4.2.6.8 and 6.1.1.4'
    'O' 'O' 0.0106 0.0060
                         'International Tables Vol C Tables 4.2.6.8 and 6.1.1.4'
_computing_data_collection
;
<i>APEX3</i> (Bruker, 2016)
;
_computing_cell_refinement
;
<i>SAINT</i> (Bruker, 2016)
;
_computing_data_reduction
;
<i>SAINT</i> (Bruker, 2016)
;
_computing_structure_solution
;
<i>SHELXT</i> (Sheldrick, 2015<i>a</i>)
;
_computing_structure_refinement
;
<i>SHELXL2018/1</i> (Sheldrick, 2015<i>b</i>)
;
_computing_molecular_graphics
;
<i>DIAMOND</i> (Brandenburg & Putz, 2012)
;
_computing_publication_material
;
<i>publCIF</i> (Westrip, 2010)
;
loop_
    _atom_site_type_symbol
    _atom_site_label
    _atom_site_fract_x
    _atom_site_fract_y
    _atom_site_fract_z
    _atom_site_U_iso_or_equiv
    _atom_site_adp_type
    _atom_site_calc_flag
    _atom_site_occupancy
    _atom_site_disorder_assembly
    _atom_site_disorder_group
    Br Br1 1.82823(3) 0.88087(2) 0.00828(2) 0.02928(7) Uani d 1 . .
    Br Br2 -0.34993(9) 0.51084(14) 0.63610(3) 0.05439(19) Uani d 0.902(3) A 1
    Br Br2A -0.3773(9) 0.5733(11) 0.6273(3) 0.05439(19) Uani d 0.098(3) A 2
    O O1 0.4691(3) 0.16270(19) 0.13274(10) 0.0470(4) Uani d 1 . .
    O O2 0.3734(3) 0.2314(2) 0.22339(9) 0.0468(4) Uani d 1 . .
    N N1 1.3755(3) 0.79656(18) 0.15128(8) 0.0244(3) Uani d 1 . .
    N N2 1.1281(3) 0.64593(18) 0.16156(8) 0.0239(3) Uani d 1 . .
    N N3 1.2508(3) 0.55633(18) 0.06847(8) 0.0234(3) Uani d 1 . .
    N N4 0.4845(3) 0.23168(19) 0.17246(10) 0.0317(4) Uani d 1 . .
    C C1 1.3664(3) 0.6514(2) 0.07409(9) 0.0222(4) Uani d 1 . .
    C C2 1.5326(3) 0.6991(2) 0.03550(10) 0.0241(4) Uani d 1 . .
    H H2 1.588946 0.665956 -0.002911 0.029 Uiso calc 1 . .
    C C3 1.6108(3) 0.7989(2) 0.05705(10) 0.0241(4) Uani d 1 . .
    C C4 1.5370(3) 0.8446(2) 0.11371(10) 0.0250(4) Uani d 1 . .
    H H4 1.599544 0.910484 0.126734 0.030 Uiso calc 1 . .
    C C5 1.2880(3) 0.7032(2) 0.13151(9) 0.0223(4) Uani d 1 . .
    C C6 1.1134(3) 0.5596(2) 0.12076(9) 0.0225(4) Uani d 1 . .
    C C7 0.9500(3) 0.4757(2) 0.13404(9) 0.0223(4) Uani d 1 . .
    C C8 0.9326(3) 0.3904(2) 0.09185(10) 0.0256(4) Uani d 1 . .
    H H8 1.027479 0.386290 0.054538 0.031 Uiso calc 1 . .
    C C9 0.7781(3) 0.3117(2) 0.10385(10) 0.0266(4) Uani d 1 . .
    H H9 0.764906 0.253965 0.074998 0.032 Uiso calc 1 . .
    C C10 0.6431(3) 0.3189(2) 0.15897(10) 0.0249(4) Uani d 1 . .
    C C11 0.6535(3) 0.4038(2) 0.20136(10) 0.0272(4) Uani d 1 . .
    H H11 0.557276 0.407835 0.238384 0.033 Uiso calc 1 . .
    C C12 0.8083(3) 0.4831(2) 0.18856(10) 0.0254(4) Uani d 1 . .
    H H12 0.817963 0.542629 0.216954 0.031 Uiso calc 1 . .
    C C13 1.2921(3) 0.8451(2) 0.21174(10) 0.0277(4) Uani d 1 . .
    H H13A 1.407583 0.875235 0.229259 0.033 Uiso calc 1 . .
    H H13B 1.259112 0.763605 0.244503 0.033 Uiso calc 1 . .
    C C14 1.0856(4) 0.9702(2) 0.20091(10) 0.0303(4) Uani d 1 . .
    H H14A 0.979474 0.946902 0.176234 0.036 Uiso calc 1 . .
    H H14B 1.124005 1.057448 0.174668 0.036 Uiso calc 1 . .
    C C15 0.9786(4) 1.0010(2) 0.26569(11) 0.0354(5) Uani d 1 . .
    H H15A 1.093787 1.003377 0.293931 0.042 Uiso calc 1 . .
    H H15B 0.872569 1.097574 0.257308 0.042 Uiso calc 1 . .
    C C16 0.8594(4) 0.8905(3) 0.30167(12) 0.0422(6) Uani d 1 . .
    H H16A 0.766800 0.873698 0.270434 0.051 Uiso calc 1 . .
    H H16B 0.970288 0.798211 0.317524 0.051 Uiso calc 1 . .
    C C17 0.7154(5) 0.9319(3) 0.35888(13) 0.0481(7) Uani d 1 . .
    H H17A 0.608784 1.026430 0.343710 0.058 Uiso calc 1 . .
    H H17B 0.808726 0.943166 0.391508 0.058 Uiso calc 1 . .
    C C18 0.5895(5) 0.8219(3) 0.39151(13) 0.0498(7) Uani d 1 . .
    H H18A 0.499382 0.809373 0.358399 0.060 Uiso calc 1 . .
    H H18B 0.697061 0.727992 0.407038 0.060 Uiso calc 1 . .
    C C19 0.4406(5) 0.8604(3) 0.44815(14) 0.0551(8) Uani d 1 . .
    H H19A 0.334976 0.955515 0.433229 0.066 Uiso calc 1 . .
    H H19B 0.530537 0.869341 0.482227 0.066 Uiso calc 1 . .
    C C20 0.3130(5) 0.7502(3) 0.47773(13) 0.0511(7) Uani d 1 . .
    H H20A 0.418487 0.653915 0.489418 0.061 Uiso calc 1 . .
    H H20B 0.215232 0.746721 0.444409 0.061 Uiso calc 1 . .
    C C21 0.1746(5) 0.7810(3) 0.53790(14) 0.0504(7) Uani d 1 . .
    H H21A 0.268887 0.794690 0.569570 0.060 Uiso calc 1 . .
    H H21B 0.057909 0.872000 0.525371 0.060 Uiso calc 1 . .
    C C22 0.0687(5) 0.6614(3) 0.57043(12) 0.0434(6) Uani d 1 . .
    H H22A 0.182702 0.568038 0.577361 0.052 Uiso calc 1 . .
    H H22B -0.041627 0.656911 0.541078 0.052 Uiso calc 1 . .
    C C23 -0.0432(5) 0.6828(3) 0.63564(12) 0.0434(6) Uani d 1 . .
    H H23A 0.059462 0.705909 0.661635 0.052 Uiso calc 1 A 1
    H H23B -0.173900 0.766726 0.627551 0.052 Uiso calc 1 A 1
    C C24 -0.1145(4) 0.5542(3) 0.67503(11) 0.0404(5) Uani d 0.902(3) A 1
    H H24A -0.164784 0.571989 0.718783 0.049 Uiso calc 0.902(3) A 1
    H H24B 0.014190 0.468801 0.680713 0.049 Uiso calc 0.902(3) A 1
    C C24A -0.1145(4) 0.5542(3) 0.67503(11) 0.0404(5) Uani d 0.098(3) A 2
    H H24C -0.150774 0.561926 0.720811 0.049 Uiso calc 0.098(3) A 2
    H H24D -0.001810 0.462587 0.673847 0.049 Uiso calc 0.098(3) A 2
loop_
    _atom_site_aniso_label
    _atom_site_aniso_U_11
    _atom_site_aniso_U_22
    _atom_site_aniso_U_33
    _atom_site_aniso_U_12
    _atom_site_aniso_U_13
    _atom_site_aniso_U_23
    Br1 0.02318(11) 0.02607(11) 0.04000(13) -0.01178(8) 0.00655(8) -0.00638(8)
    Br2 0.0548(2) 0.0723(6) 0.04320(19) -0.0293(3) -0.00326(15) -0.0109(3)
    Br2A 0.0548(2) 0.0723(6) 0.04320(19) -0.0293(3) -0.00326(15) -0.0109(3)
    O1 0.0496(11) 0.0440(10) 0.0645(12) -0.0309(8) 0.0154(9) -0.0294(9)
    O2 0.0465(10) 0.0549(11) 0.0518(11) -0.0357(9) 0.0175(8) -0.0171(9)
    N1 0.0216(8) 0.0245(8) 0.0304(8) -0.0099(6) 0.0014(7) -0.0087(7)
    N2 0.0224(8) 0.0255(8) 0.0276(8) -0.0119(7) 0.0019(6) -0.0073(7)
    N3 0.0196(8) 0.0236(8) 0.0301(8) -0.0089(6) 0.0003(6) -0.0082(7)
    N4 0.0279(9) 0.0267(9) 0.0437(11) -0.0140(7) 0.0035(8) -0.0074(8)
    C1 0.0182(9) 0.0219(9) 0.0274(9) -0.0062(7) -0.0007(7) -0.0063(7)
    C2 0.0187(9) 0.0224(9) 0.0306(10) -0.0058(7) 0.0013(7) -0.0053(8)
    C3 0.0170(9) 0.0210(9) 0.0334(10) -0.0066(7) 0.0015(7) -0.0033(8)
    C4 0.0216(9) 0.0211(9) 0.0344(10) -0.0091(7) -0.0002(8) -0.0066(8)
    C5 0.0202(9) 0.0219(9) 0.0266(9) -0.0080(7) -0.0005(7) -0.0059(7)
    C6 0.0194(9) 0.0228(9) 0.0263(9) -0.0072(7) -0.0020(7) -0.0049(7)
    C7 0.0188(9) 0.0211(9) 0.0274(9) -0.0065(7) -0.0014(7) -0.0044(7)
    C8 0.0218(9) 0.0252(9) 0.0322(10) -0.0091(8) 0.0033(8) -0.0088(8)
    C9 0.0232(10) 0.0243(9) 0.0366(11) -0.0095(8) 0.0006(8) -0.0114(8)
    C10 0.0207(9) 0.0214(9) 0.0340(10) -0.0098(7) 0.0004(8) -0.0039(8)
    C11 0.0231(10) 0.0302(10) 0.0292(10) -0.0108(8) 0.0020(8) -0.0050(8)
    C12 0.0245(10) 0.0275(10) 0.0274(10) -0.0109(8) -0.0010(8) -0.0070(8)
    C13 0.0288(11) 0.0302(10) 0.0292(10) -0.0116(8) 0.0019(8) -0.0129(8)
    C14 0.0322(11) 0.0288(10) 0.0312(10) -0.0111(9) 0.0041(8) -0.0073(9)
    C15 0.0383(13) 0.0298(11) 0.0386(12) -0.0096(9) 0.0092(10) -0.0117(9)
    C16 0.0457(14) 0.0465(14) 0.0412(13) -0.0219(12) 0.0138(11) -0.0168(11)
    C17 0.0528(16) 0.0397(14) 0.0486(15) -0.0129(12) 0.0184(12) -0.0102(11)
    C18 0.0584(17) 0.0536(16) 0.0413(14) -0.0229(14) 0.0172(12) -0.0148(12)
    C19 0.0665(19) 0.0431(15) 0.0488(15) -0.0142(13) 0.0258(14) -0.0070(12)
    C20 0.0589(18) 0.0568(17) 0.0365(13) -0.0198(14) 0.0158(12) -0.0089(12)
    C21 0.0590(17) 0.0378(14) 0.0466(15) -0.0096(12) 0.0208(13) -0.0058(11)
    C22 0.0490(15) 0.0473(14) 0.0335(12) -0.0146(12) 0.0101(11) -0.0101(11)
    C23 0.0486(15) 0.0449(14) 0.0370(12) -0.0135(12) 0.0122(11) -0.0129(11)
    C24 0.0434(14) 0.0483(14) 0.0307(11) -0.0158(11) 0.0009(10) -0.0069(10)
    C24A 0.0434(14) 0.0483(14) 0.0307(11) -0.0158(11) 0.0009(10) -0.0069(10)
_geom_special_details
;
 All esds (except the esd in the dihedral angle between two l.s. planes)
 are estimated using the full covariance matrix.  The cell esds are taken
 into account individually in the estimation of esds in distances, angles
 and torsion angles; correlations between esds in cell parameters are only
 used when they are defined by crystal symmetry.  An approximate (isotropic)
 treatment of cell esds is used for estimating esds involving l.s. planes.
;
loop_
    _geom_bond_atom_site_label_1
    _geom_bond_atom_site_label_2
    _geom_bond_site_symmetry_2
    _geom_bond_distance
    _geom_bond_publ_flag
    Br1 C3 . 1.8954(19) ?
    Br2 C24 . 1.953(3) ?
    Br2A C24A . 1.962(5) ?
    O1 N4 . 1.224(2) ?
    O2 N4 . 1.233(2) ?
    N1 C5 . 1.357(2) ?
    N1 C4 . 1.361(2) ?
    N1 C13 . 1.473(3) ?
    N2 C5 . 1.336(2) ?
    N2 C6 . 1.372(3) ?
    N3 C6 . 1.346(2) ?
    N3 C1 . 1.372(2) ?
    N4 C10 . 1.465(2) ?
    C1 C2 . 1.392(3) ?
    C1 C5 . 1.423(3) ?
    C2 C3 . 1.396(3) ?
    C2 H2 . 0.9500 ?
    C3 C4 . 1.376(3) ?
    C4 H4 . 0.9500 ?
    C6 C7 . 1.467(3) ?
    C7 C8 . 1.393(3) ?
    C7 C12 . 1.400(3) ?
    C8 C9 . 1.383(3) ?
    C8 H8 . 0.9500 ?
    C9 C10 . 1.387(3) ?
    C9 H9 . 0.9500 ?
    C10 C11 . 1.380(3) ?
    C11 C12 . 1.389(3) ?
    C11 H11 . 0.9500 ?
    C12 H12 . 0.9500 ?
    C13 C14 . 1.521(3) ?
    C13 H13A . 0.9900 ?
    C13 H13B . 0.9900 ?
    C14 C15 . 1.531(3) ?
    C14 H14A . 0.9900 ?
    C14 H14B . 0.9900 ?
    C15 C16 . 1.520(3) ?
    C15 H15A . 0.9900 ?
    C15 H15B . 0.9900 ?
    C16 C17 . 1.514(3) ?
    C16 H16A . 0.9900 ?
    C16 H16B . 0.9900 ?
    C17 C18 . 1.526(4) ?
    C17 H17A . 0.9900 ?
    C17 H17B . 0.9900 ?
    C18 C19 . 1.511(4) ?
    C18 H18A . 0.9900 ?
    C18 H18B . 0.9900 ?
    C19 C20 . 1.520(4) ?
    C19 H19A . 0.9900 ?
    C19 H19B . 0.9900 ?
    C20 C21 . 1.521(4) ?
    C20 H20A . 0.9900 ?
    C20 H20B . 0.9900 ?
    C21 C22 . 1.517(4) ?
    C21 H21A . 0.9900 ?
    C21 H21B . 0.9900 ?
    C22 C23 . 1.526(3) ?
    C22 H22A . 0.9900 ?
    C22 H22B . 0.9900 ?
    C23 C24A . 1.507(3) ?
    C23 C24 . 1.507(3) ?
    C23 H23A . 0.9900 ?
    C23 H23B . 0.9900 ?
    C24 H24A . 0.9900 ?
    C24 H24B . 0.9900 ?
    C24A H24C . 0.9900 ?
    C24A H24D . 0.9900 ?
loop_
    _geom_angle_atom_site_label_1
    _geom_angle_atom_site_label_2
    _geom_angle_atom_site_label_3
    _geom_angle_site_symmetry_1
    _geom_angle_site_symmetry_3
    _geom_angle
    _geom_angle_publ_flag
    C5 N1 C4 . . 118.57(17) ?
    C5 N1 C13 . . 119.67(16) ?
    C4 N1 C13 . . 121.75(17) ?
    C5 N2 C6 . . 100.79(16) ?
    C6 N3 C1 . . 102.17(16) ?
    O1 N4 O2 . . 123.30(19) ?
    O1 N4 C10 . . 118.48(18) ?
    O2 N4 C10 . . 118.22(18) ?
    N3 C1 C2 . . 132.04(18) ?
    N3 C1 C5 . . 107.59(16) ?
    C2 C1 C5 . . 120.37(18) ?
    C1 C2 C3 . . 115.51(18) ?
    C1 C2 H2 . . 122.2 ?
    C3 C2 H2 . . 122.2 ?
    C4 C3 C2 . . 123.24(18) ?
    C4 C3 Br1 . . 115.85(15) ?
    C2 C3 Br1 . . 120.92(15) ?
    N1 C4 C3 . . 120.73(18) ?
    N1 C4 H4 . . 119.6 ?
    C3 C4 H4 . . 119.6 ?
    N2 C5 N1 . . 126.94(18) ?
    N2 C5 C1 . . 111.52(17) ?
    N1 C5 C1 . . 121.53(17) ?
    N3 C6 N2 . . 117.92(17) ?
    N3 C6 C7 . . 121.76(17) ?
    N2 C6 C7 . . 120.31(17) ?
    C8 C7 C12 . . 119.67(18) ?
    C8 C7 C6 . . 120.18(18) ?
    C12 C7 C6 . . 120.14(18) ?
    C9 C8 C7 . . 120.52(19) ?
    C9 C8 H8 . . 119.7 ?
    C7 C8 H8 . . 119.7 ?
    C8 C9 C10 . . 118.46(19) ?
    C8 C9 H9 . . 120.8 ?
    C10 C9 H9 . . 120.8 ?
    C11 C10 C9 . . 122.63(18) ?
    C11 C10 N4 . . 119.21(18) ?
    C9 C10 N4 . . 118.16(18) ?
    C10 C11 C12 . . 118.37(19) ?
    C10 C11 H11 . . 120.8 ?
    C12 C11 H11 . . 120.8 ?
    C11 C12 C7 . . 120.34(19) ?
    C11 C12 H12 . . 119.8 ?
    C7 C12 H12 . . 119.8 ?
    N1 C13 C14 . . 112.14(17) ?
    N1 C13 H13A . . 109.2 ?
    C14 C13 H13A . . 109.2 ?
    N1 C13 H13B . . 109.2 ?
    C14 C13 H13B . . 109.2 ?
    H13A C13 H13B . . 107.9 ?
    C13 C14 C15 . . 111.20(18) ?
    C13 C14 H14A . . 109.4 ?
    C15 C14 H14A . . 109.4 ?
    C13 C14 H14B . . 109.4 ?
    C15 C14 H14B . . 109.4 ?
    H14A C14 H14B . . 108.0 ?
    C16 C15 C14 . . 113.51(19) ?
    C16 C15 H15A . . 108.9 ?
    C14 C15 H15A . . 108.9 ?
    C16 C15 H15B . . 108.9 ?
    C14 C15 H15B . . 108.9 ?
    H15A C15 H15B . . 107.7 ?
    C17 C16 C15 . . 115.0(2) ?
    C17 C16 H16A . . 108.5 ?
    C15 C16 H16A . . 108.5 ?
    C17 C16 H16B . . 108.5 ?
    C15 C16 H16B . . 108.5 ?
    H16A C16 H16B . . 107.5 ?
    C16 C17 C18 . . 113.4(2) ?
    C16 C17 H17A . . 108.9 ?
    C18 C17 H17A . . 108.9 ?
    C16 C17 H17B . . 108.9 ?
    C18 C17 H17B . . 108.9 ?
    H17A C17 H17B . . 107.7 ?
    C19 C18 C17 . . 115.1(2) ?
    C19 C18 H18A . . 108.5 ?
    C17 C18 H18A . . 108.5 ?
    C19 C18 H18B . . 108.5 ?
    C17 C18 H18B . . 108.5 ?
    H18A C18 H18B . . 107.5 ?
    C18 C19 C20 . . 113.3(3) ?
    C18 C19 H19A . . 108.9 ?
    C20 C19 H19A . . 108.9 ?
    C18 C19 H19B . . 108.9 ?
    C20 C19 H19B . . 108.9 ?
    H19A C19 H19B . . 107.7 ?
    C19 C20 C21 . . 114.2(3) ?
    C19 C20 H20A . . 108.7 ?
    C21 C20 H20A . . 108.7 ?
    C19 C20 H20B . . 108.7 ?
    C21 C20 H20B . . 108.7 ?
    H20A C20 H20B . . 107.6 ?
    C22 C21 C20 . . 113.0(2) ?
    C22 C21 H21A . . 109.0 ?
    C20 C21 H21A . . 109.0 ?
    C22 C21 H21B . . 109.0 ?
    C20 C21 H21B . . 109.0 ?
    H21A C21 H21B . . 107.8 ?
    C21 C22 C23 . . 112.7(2) ?
    C21 C22 H22A . . 109.0 ?
    C23 C22 H22A . . 109.0 ?
    C21 C22 H22B . . 109.0 ?
    C23 C22 H22B . . 109.0 ?
    H22A C22 H22B . . 107.8 ?
    C24A C23 C22 . . 114.3(2) ?
    C24 C23 C22 . . 114.3(2) ?
    C24 C23 H23A . . 108.7 ?
    C22 C23 H23A . . 108.7 ?
    C24 C23 H23B . . 108.7 ?
    C22 C23 H23B . . 108.7 ?
    H23A C23 H23B . . 107.6 ?
    C23 C24 Br2 . . 114.01(18) ?
    C23 C24 H24A . . 108.8 ?
    Br2 C24 H24A . . 108.8 ?
    C23 C24 H24B . . 108.8 ?
    Br2 C24 H24B . . 108.8 ?
    H24A C24 H24B . . 107.6 ?
    C23 C24A Br2A . . 99.5(3) ?
    C23 C24A H24C . . 111.9 ?
    Br2A C24A H24C . . 111.9 ?
    C23 C24A H24D . . 111.9 ?
    Br2A C24A H24D . . 111.9 ?
    H24C C24A H24D . . 109.6 ?
loop_
    _geom_torsion_atom_site_label_1
    _geom_torsion_atom_site_label_2
    _geom_torsion_atom_site_label_3
    _geom_torsion_atom_site_label_4
    _geom_torsion_site_symmetry_1
    _geom_torsion_site_symmetry_2
    _geom_torsion_site_symmetry_3
    _geom_torsion_site_symmetry_4
    _geom_torsion
    _geom_torsion_publ_flag
    C6 N3 C1 C2 . . . . -179.2(2) ?
    C6 N3 C1 C5 . . . . 0.9(2) ?
    N3 C1 C2 C3 . . . . 179.6(2) ?
    C5 C1 C2 C3 . . . . -0.4(3) ?
    C1 C2 C3 C4 . . . . 2.3(3) ?
    C1 C2 C3 Br1 . . . . -177.37(13) ?
    C5 N1 C4 C3 . . . . -0.3(3) ?
    C13 N1 C4 C3 . . . . -179.31(18) ?
    C2 C3 C4 N1 . . . . -2.0(3) ?
    Br1 C3 C4 N1 . . . . 177.68(14) ?
    C6 N2 C5 N1 . . . . -178.66(19) ?
    C6 N2 C5 C1 . . . . -0.1(2) ?
    C4 N1 C5 N2 . . . . -179.38(18) ?
    C13 N1 C5 N2 . . . . -0.4(3) ?
    C4 N1 C5 C1 . . . . 2.2(3) ?
    C13 N1 C5 C1 . . . . -178.80(18) ?
    N3 C1 C5 N2 . . . . -0.5(2) ?
    C2 C1 C5 N2 . . . . 179.53(17) ?
    N3 C1 C5 N1 . . . . 178.14(17) ?
    C2 C1 C5 N1 . . . . -1.8(3) ?
    C1 N3 C6 N2 . . . . -1.0(2) ?
    C1 N3 C6 C7 . . . . 178.18(17) ?
    C5 N2 C6 N3 . . . . 0.7(2) ?
    C5 N2 C6 C7 . . . . -178.50(17) ?
    N3 C6 C7 C8 . . . . -0.5(3) ?
    N2 C6 C7 C8 . . . . 178.74(18) ?
    N3 C6 C7 C12 . . . . -179.32(18) ?
    N2 C6 C7 C12 . . . . -0.1(3) ?
    C12 C7 C8 C9 . . . . -0.8(3) ?
    C6 C7 C8 C9 . . . . -179.63(18) ?
    C7 C8 C9 C10 . . . . -0.5(3) ?
    C8 C9 C10 C11 . . . . 1.5(3) ?
    C8 C9 C10 N4 . . . . -178.13(18) ?
    O1 N4 C10 C11 . . . . 176.3(2) ?
    O2 N4 C10 C11 . . . . -3.8(3) ?
    O1 N4 C10 C9 . . . . -4.1(3) ?
    O2 N4 C10 C9 . . . . 175.81(19) ?
    C9 C10 C11 C12 . . . . -1.0(3) ?
    N4 C10 C11 C12 . . . . 178.54(18) ?
    C10 C11 C12 C7 . . . . -0.3(3) ?
    C8 C7 C12 C11 . . . . 1.2(3) ?
    C6 C7 C12 C11 . . . . -179.94(18) ?
    C5 N1 C13 C14 . . . . -83.3(2) ?
    C4 N1 C13 C14 . . . . 95.7(2) ?
    N1 C13 C14 C15 . . . . 169.76(17) ?
    C13 C14 C15 C16 . . . . -74.4(3) ?
    C14 C15 C16 C17 . . . . -168.7(2) ?
    C15 C16 C17 C18 . . . . 177.0(2) ?
    C16 C17 C18 C19 . . . . -179.0(3) ?
    C17 C18 C19 C20 . . . . 178.2(3) ?
    C18 C19 C20 C21 . . . . 175.8(3) ?
    C19 C20 C21 C22 . . . . -173.9(3) ?
    C20 C21 C22 C23 . . . . 172.0(3) ?
    C21 C22 C23 C24A . . . . -169.6(2) ?
    C21 C22 C23 C24 . . . . -169.6(2) ?
    C22 C23 C24 Br2 . . . . -66.7(3) ?
    C22 C23 C24A Br2A . . . . -76.3(3) ?
loop_
    _geom_hbond_atom_site_label_D
    _geom_hbond_atom_site_label_H
    _geom_hbond_atom_site_label_A
    _geom_hbond_site_symmetry_A
    _geom_hbond_distance_DH
    _geom_hbond_distance_HA
    _geom_hbond_distance_DA
    _geom_hbond_angle_DHA
    _geom_hbond_publ_flag
    C4 H4 O1 1_665 0.95 2.43 3.171(3) 135 yes
    C24 H24A O2 2_566 0.99 2.53 3.372(3) 142 yes
_shelx_space_group_comment
;
The symmetry employed for this shelxl refinement is uniquely defined
by the following loop, which should always be used as a source of
symmetry information in preference to the above space-group names.
They are only intended as comments.
;
_shelx_estimated_absorpt_T_min     0.299
_shelx_estimated_absorpt_T_max     0.563
_shelx_hkl_file
;
  -1   0   0   83.89    4.00
  -1   0   0   80.09    4.00
  -1   0   0   82.09    4.00
   1   0   0   81.79    4.00
   1   0   0   79.19    4.00
   1   0   0   80.69    4.00
   1   0   0   75.19    4.00
  -2   0   0   72.29    3.60
  -2   0   0   71.19    3.60
  -2   0   0   72.19    3.60
   2   0   0   75.29    3.60
   2   0   0   66.59    3.60
   2   0   0   69.19    3.60
   2   0   0   69.49    3.70
  -3   0   0    1.80    0.60
  -3   0   0    2.60    0.60
  -3   0   0    2.20    0.50
   3   0   0    2.10    0.60
   3   0   0    2.60    0.60
   3   0   0    2.30    0.80
   3   0   0    2.40    0.60
  -4   0   0  270.37   13.50
  -4   0   0  272.67   13.50
  -4   0   0  279.27   13.50
   4   0   0  272.87   13.50
   4   0   0  283.67   13.50
   4   0   0  265.07   13.50
   4   0   0  272.57   13.80
  -5   0   0   14.00    1.40
   5   0   0   21.60    2.40
   5   0   0   20.40    1.70
  -6   0   0  119.99    6.20
   6   0   0  116.59    6.80
   6   0   0  108.69    6.10
   7   0   0   12.20    3.00
   8   0   0    2.10    3.90
   8  -1   0    2.10    4.30
   7  -1   0  112.69    7.50
  -7   1   0  120.39    6.50
   6  -1   0    8.20    2.30
  -6   1   0    7.00    1.50
   5  -1   0    4.80    1.80
   5  -1   0    4.20    1.10
   5  -1   0    4.80    1.40
  -5   1   0    5.20    1.10
  -5   1   0    3.50    2.20
   4  -1   0   69.79    4.10
   4  -1   0   68.39    3.80
   4  -1   0   74.49    3.80
  -4   1   0   67.69    3.80
  -4   1   0   69.59    3.80
  -4   1   0   68.09    3.70
   3  -1   0  261.37   13.40
   3  -1   0  264.47   13.20
   3  -1   0  271.97   13.10
   3  -1   0  270.97   13.20
  -3   1   0  269.97   13.20
  -3   1   0  266.87   13.30
  -3   1   0  271.67   13.20
   2  -1   0   64.89    3.40
   2  -1   0   61.99    3.20
   2  -1   0   64.29    3.20
   2  -1   0   64.19    3.20
  -2   1   0   61.49    3.30
  -2   1   0   66.29    3.30
  -2   1   0   63.29    3.20
   1  -1   0    7.70    0.50
   1  -1   0    6.30    0.60
  -1   1   0    6.60    0.60
  -1   1   0    6.80    0.50
   0  -1   0  173.98    8.10
   0  -1   0  166.58    8.00
   0   1   0  149.29    8.10
   0   1   0  172.48    8.00
  -1  -1   0   86.59    4.30
  -1  -1   0   87.49    4.30
   1   1   0   89.79    4.30
   1   1   0   82.89    4.30
   1   1   0   88.69    4.30
  -2  -1   0    1.60    0.40
  -2  -1   0    1.20    0.40
  -2  -1   0    1.10    0.30
   2   1   0    1.00    0.50
   2   1   0    0.60    0.40
   2   1   0    1.20    0.30
   2   1   0    0.90    0.40
  -3  -1   0 1068.09   53.49
  -3  -1   0 1115.69   53.49
  -3  -1   0 1126.29   53.49
   3   1   0 1132.09   53.49
   3   1   0 1064.19   53.49
   3   1   0 1111.39   53.69
   3   1   0 1099.29   53.59
  -4  -1   0  543.45   26.90
  -4  -1   0  542.75   26.90
  -4  -1   0  566.74   26.90
   4   1   0  552.54   26.90
   4   1   0  522.85   27.20
   4   1   0  555.44   26.90
   4   1   0  570.84   27.00
  -5  -1   0   65.39    3.50
  -5  -1   0   56.99    3.50
   5   1   0   63.69    3.40
   5   1   0   60.69    3.50
   5   1   0   58.39    3.90
   6   1   0   12.50    1.60
   6   1   0   12.90    2.40
   7   1   0    2.60    1.70
   7   1   0   -0.10    2.50
   8   1   0   31.80    4.40
   7  -2   0   10.90    3.60
  -7   2   0    8.40    1.80
   6  -2   0    8.90    2.50
  -6   2   0    6.10    1.50
   5  -2   0   43.60    3.50
   5  -2   0   43.60    3.00
  -5   2   0   46.20    2.80
  -5   2   0   43.50    3.20
   4  -2   0  230.98   11.50
   4  -2   0  212.38   11.80
   4  -2   0  225.58   11.40
  -4   2   0  247.28   11.60
  -4   2   0  231.58   11.40
   3  -2   0   77.79    4.50
   3  -2   0   76.59    4.20
   3  -2   0   77.29    4.20
  -3   2   0   82.69    4.20
  -3   2   0   85.39    4.00
  -3   2   0   82.09    4.20
   2  -2   0   93.89    4.50
   2  -2   0   86.49    4.50
   2  -2   0   91.39    4.70
  -2   2   0   85.69    4.50
  -2   2   0   90.89    4.70
   1  -2   0 2934.21  144.79
   1  -2   0 2871.51  144.89
  -1   2   0 3163.28  144.79
   0  -2   0    8.10    0.50
   0  -2   0    6.80    0.60
   0  -2   0    6.70    0.40
   0  -2   0    7.00    0.60
   0   2   0    8.40    0.50
   0   2   0    8.30    0.40
   0   2   0    7.10    0.60
   0   2   0    9.70    0.60
  -1  -2   0  247.48   11.90
  -1  -2   0  249.97   12.00
   1   2   0  244.58   11.90
   1   2   0  244.48   12.00
   1   2   0  237.98   11.90
   1   2   0  246.28   12.00
  -2  -2   0  717.03   35.50
  -2  -2   0  750.42   35.50
   2   2   0  708.03   35.40
   2   2   0  753.22   35.50
   2   2   0  721.43   35.50
  -3  -2   0   38.30    2.10
  -3  -2   0   37.10    2.10
  -3  -2   0   38.70    2.10
   3   2   0   33.40    2.20
   3   2   0   39.90    2.30
   3   2   0   39.20    2.10
   3   2   0   40.30    2.10
  -4  -2   0   32.70    1.90
  -4  -2   0   34.30    2.00
  -4  -2   0   31.10    2.00
   4   2   0   34.30    2.00
   4   2   0   28.70    1.90
   4   2   0   30.80    2.10
   4   2   0   31.00    2.30
  -5  -2   0   57.29    3.20
   5   2   0   50.89    3.00
   5   2   0   51.59    3.20
   5   2   0   53.19    3.50
   6   2   0    0.30    1.40
   6   2   0    1.00    2.10
   6   2   0    1.30    1.20
   7   2   0   58.49    3.70
   7   2   0   62.79    4.80
   8   2   0   11.70    3.40
   8   2   0    9.20    2.20
   7  -3   0   10.40    3.40
  -7   3   0    7.90    2.00
   6  -3   0   21.10    3.10
  -6   3   0   24.50    2.10
   5  -3   0  146.99    8.10
   5  -3   0  149.29    7.80
   5  -3   0  137.99    7.60
  -5   3   0  149.09    7.90
  -5   3   0  140.59    7.40
   4  -3   0    0.80    1.20
   4  -3   0    1.60    1.10
   4  -3   0    0.50    1.40
  -4   3   0    2.20    0.90
  -4   3   0    0.60    1.40
   3  -3   0    0.30    0.80
   3  -3   0    0.10    1.00
   3  -3   0    1.10    0.90
   3  -3   0    0.00    0.70
  -3   3   0    0.00    0.60
  -3   3   0   -1.10    0.90
   2  -3   0  283.37   12.90
   2  -3   0  265.27   13.00
   2  -3   0  266.17   12.90
   2  -3   0  265.97   13.00
  -2   3   0  239.88   13.00
  -2   3   0  250.17   12.80
   1  -3   0  964.70   48.20
   1  -3   0  987.00   48.20
   1  -3   0  993.50   48.10
  -1   3   0  997.00   48.10
  -1   3   0  959.70   48.10
  -1   3   0 1017.40   48.30
  -1   3   0 1016.70   48.10
   0  -3   0 1075.29   52.79
   0  -3   0 1119.79   52.89
   0  -3   0 1183.78   52.79
   0  -3   0 1086.29   52.79
   0   3   0  913.91   52.89
   0   3   0 1144.59   52.79
   0   3   0 1127.79   52.79
   0   3   0 1054.29   52.69
  -1  -3   0   26.10    1.60
  -1  -3   0   26.50    1.50
   1   3   0   29.20    1.60
   1   3   0   29.70    1.60
   1   3   0   27.80    1.40
   1   3   0   29.40    1.40
  -2  -3   0    0.70    0.60
  -2  -3   0    0.90    0.40
   2   3   0    0.80    0.40
   2   3   0    1.20    0.30
   2   3   0    1.50    0.50
   2   3   0    0.50    0.60
  -3  -3   0  294.07   14.20
  -3  -3   0  282.47   14.20
  -3  -3   0  297.97   14.30
   3   3   0  293.37   14.40
   3   3   0  283.07   14.20
   3   3   0  289.27   14.40
  -4  -3   0  367.46   17.50
  -4  -3   0  353.26   17.60
  -4  -3   0  374.96   17.60
   4   3   0  343.57   17.50
   4   3   0  365.46   17.80
   4   3   0  343.67   17.70
  -5  -3   0   18.00    1.70
   5   3   0   19.20    2.00
   5   3   0   21.50    1.60
   5   3   0   19.60    2.10
  -6  -3   0  103.99    5.70
   6   3   0   98.79    6.20
   6   3   0  108.39    5.90
   6   3   0  105.09    5.60
   7   3   0   25.90    2.50
   7   3   0   27.00    3.40
   8   3   0    3.30    1.90
   8   3   0    3.70    3.10
   7  -4   0    1.20    3.90
  -7   4   0    2.20    2.00
   6  -4   0   14.80    3.20
  -6   4   0   20.50    2.10
   5  -4   0    2.60    1.40
   5  -4   0    1.60    1.80
   5  -4   0    0.20    2.10
  -5   4   0    1.30    2.00
  -5   4   0    3.30    1.20
   4  -4   0    3.80    1.50
   4  -4   0    3.80    1.60
   4  -4   0    3.40    1.20
  -4   4   0    2.00    1.60
  -4   4   0    2.30    0.90
   3  -4   0  170.78    8.90
   3  -4   0  181.98    8.70
   3  -4   0  164.88    9.00
  -3   4   0  182.28    9.00
  -3   4   0  169.08    8.70
   2  -4   0  111.49    5.70
   2  -4   0  117.19    5.90
   2  -4   0   99.99    5.90
  -2   4   0  104.49    5.60
  -2   4   0  117.89    5.60
  -2   4   0  127.19    6.00
   1  -4   0  121.69    6.10
   1  -4   0  114.59    6.30
   1  -4   0  120.99    6.40
  -1   4   0  134.29    6.20
  -1   4   0  123.29    6.40
  -1   4   0  127.29    6.20
   0  -4   0    9.50    0.90
   0  -4   0    9.50    0.80
   0  -4   0   10.70    0.70
   0  -4   0    9.30    1.00
   0   4   0   14.30    1.10
   0   4   0   10.40    0.90
   0   4   0   12.20    0.60
  -1  -4   0  125.79    6.80
  -1  -4   0  132.59    6.70
  -1  -4   0  137.69    6.70
   1   4   0  140.79    6.70
   1   4   0  142.89    6.80
  -2  -4   0   89.29    4.50
  -2  -4   0   85.69    4.50
  -2  -4   0   91.29    4.70
   2   4   0   89.59    4.60
   2   4   0   83.29    4.70
   2   4   0   92.69    4.50
   2   4   0   95.79    4.40
  -3  -4   0 1305.87   64.59
  -3  -4   0 1328.57   64.69
   3   4   0 1379.66   64.59
   3   4   0 1323.37   64.79
   3   4   0 1319.37   64.69
  -4  -4   0    3.50    0.80
  -4  -4   0    3.30    0.90
   4   4   0    2.80    1.00
   4   4   0    1.50    1.00
   4   4   0    1.90    0.60
  -5  -4   0   41.00    2.80
   5   4   0   47.70    3.20
   5   4   0   49.20    2.70
   5   4   0   45.60    3.20
  -6  -4   0    8.80    1.50
   6   4   0    6.10    1.90
   6   4   0    8.40    1.90
   6   4   0    7.80    1.30
   7   4   0   77.39    5.40
   7   4   0   76.59    4.30
   7   4   0   66.79    4.90
   8   4   0    3.70    3.40
   8   4   0    5.60    1.90
   6  -5   0   23.10    3.60
  -6   5   0   22.30    2.20
   5  -5   0    7.70    2.50
   5  -5   0    7.70    2.10
   5  -5   0    7.80    1.70
  -5   5   0   10.30    1.40
  -5   5   0    7.10    2.50
   4  -5   0   49.00    3.80
   4  -5   0   54.29    3.30
   4  -5   0   61.49    4.10
  -4   5   0   64.59    4.10
  -4   5   0   46.10    3.10
   3  -5   0   62.09    3.30
   3  -5   0   56.79    3.90
   3  -5   0   60.09    3.70
  -3   5   0   55.49    3.20
  -3   5   0   59.39    3.80
   2  -5   0    0.20    1.10
   2  -5   0   -0.70    0.60
   2  -5   0   -0.10    0.90
  -2   5   0    0.50    0.50
  -2   5   0    0.80    1.10
   1  -5   0   40.70    2.60
   1  -5   0   44.90    2.80
   1  -5   0   45.10    2.40
  -1   5   0   47.50    2.50
  -1   5   0   46.10    2.30
  -1   5   0   45.50    2.40
  -1   5   0   49.10    2.90
   0  -5   0  304.17   14.90
   0  -5   0  299.67   14.70
   0  -5   0  285.67   14.70
   0  -5   0  305.57   14.80
   0   5   0  307.17   14.80
   0   5   0  301.47   15.00
  -1  -5   0    3.70    0.50
  -1  -5   0    3.20    0.60
  -1  -5   0    3.60    0.60
  -1  -5   0    3.70    0.90
   1   5   0    4.00    0.60
   1   5   0    3.20    0.70
  -2  -5   0  969.20   47.70
  -2  -5   0  964.50   47.50
  -2  -5   0  961.00   47.60
   2   5   0 1020.90   47.40
   2   5   0  963.10   47.70
   2   5   0  994.10   47.40
   2   5   0  974.50   47.70
  -3  -5   0    3.40    0.70
  -3  -5   0    4.00    1.10
   3   5   0    3.70    0.50
   3   5   0    3.50    1.00
   3   5   0    4.60    0.90
   3   5   0    3.20    0.70
  -4  -5   0   26.20    1.80
   4   5   0   28.50    1.60
   4   5   0   21.90    2.10
   4   5   0   32.50    2.20
  -5  -5   0    2.60    1.10
   5   5   0    3.10    1.50
   5   5   0    2.20    0.80
   5   5   0    0.50    1.40
  -6  -5   0  157.68    8.30
   6   5   0  162.28    8.70
   6   5   0  154.08    8.60
   6   5   0  167.38    8.20
  -7  -5   0   23.60    2.40
   7   5   0   27.20    3.10
   7   5   0   25.60    2.30
   7   5   0   26.20    3.00
   8   5   0   49.99    3.70
   6  -6   0   -0.30    3.10
  -6   6   0    2.70    1.70
   5  -6   0   42.80    3.30
   5  -6   0   40.90    4.10
   5  -6   0   49.90    4.70
  -5   6   0   42.60    3.00
  -5   6   0   48.20    4.10
   4  -6   0   23.10    2.30
   4  -6   0   19.80    2.60
   4  -6   0   27.40    3.00
  -4   6   0   24.70    1.90
  -4   6   0   27.00    3.20
   3  -6   0    3.50    1.10
   3  -6   0    4.30    1.80
   3  -6   0    2.50    1.60
  -3   6   0    4.30    1.90
  -3   6   0    1.70    0.80
   2  -6   0   20.30    1.60
   2  -6   0   18.50    2.10
   2  -6   0   22.90    2.20
  -2   6   0   24.70    2.60
  -2   6   0   20.60    1.50
   1  -6   0  202.78   10.70
   1  -6   0  209.68   10.50
   1  -6   0  222.98   10.90
  -1   6   0  214.68   10.80
  -1   6   0  188.68   10.80
  -1   6   0  210.28   10.40
  -1   6   0  232.78   10.40
   0  -6   0  110.09    5.50
   0  -6   0  106.89    5.80
   0  -6   0  102.79    5.60
   0   6   0  117.09    5.60
  -1  -6   0   32.10    1.90
  -1  -6   0   32.30    2.00
  -1  -6   0   36.50    2.00
  -1  -6   0   33.10    2.30
   1   6   0   36.10    2.20
  -2  -6   0  330.77   16.80
  -2  -6   0  323.37   16.70
   2   6   0  367.16   16.80
   2   6   0  336.37   16.60
  -3  -6   0  225.08   11.50
  -3  -6   0  223.88   11.30
   3   6   0  222.98   11.10
   3   6   0  234.38   11.10
   3   6   0  239.68   11.50
   3   6   0  219.58   11.50
  -4  -6   0  102.59    5.30
   4   6   0   94.89    5.60
   4   6   0  105.19    5.10
  -5  -6   0  156.68    8.10
   5   6   0  164.78    8.50
   5   6   0  156.28    7.90
  -6  -6   0   10.80    1.70
   6   6   0   11.00    2.30
   6   6   0    9.10    1.20
  -7  -6   0   20.10    2.30
   7   6   0   20.70    1.90
   7   6   0   19.60    2.90
   8   6   0    1.10    1.70
   8   6   0    3.20    2.60
   5  -7   0    6.50    2.20
   5  -7   0    7.60    2.70
   5  -7   0    7.90    3.00
  -5   7   0    6.60    2.90
  -5   7   0    4.30    1.40
   4  -7   0   48.40    3.40
   4  -7   0   47.50    4.00
   4  -7   0   57.89    4.20
  -4   7   0   46.80    4.20
  -4   7   0   50.09    3.00
   3  -7   0   14.90    2.30
   3  -7   0   14.20    1.60
   3  -7   0   16.40    2.40
  -3   7   0   14.80    1.30
  -3   7   0   16.80    2.50
   2  -7   0  102.49    5.70
   2  -7   0   99.29    5.10
   2  -7   0  101.69    5.50
  -2   7   0   94.49    4.90
  -2   7   0   88.79    5.70
   1  -7   0   19.50    1.90
   1  -7   0   24.40    2.30
   1  -7   0   23.50    1.60
  -1   7   0   20.90    2.40
   0  -7   0    2.70    1.40
   0  -7   0    2.10    0.70
   0   7   0    2.00    0.90
  -1  -7   0  232.88   11.90
  -1  -7   0  244.18   12.30
   1   7   0  251.87   12.20
  -2  -7   0  169.78    9.00
  -2  -7   0  179.68    9.30
   2   7   0  190.58    9.20
  -3  -7   0  259.07   13.00
  -3  -7   0  261.87   12.80
   3   7   0  247.78   13.00
  -4  -7   0    0.60    0.90
   4   7   0    1.50    0.50
   4   7   0    0.70    1.30
  -5  -7   0   36.20    2.60
   5   7   0   37.80    2.20
   5   7   0   38.80    3.20
  -6  -7   0    3.40    1.50
   6   7   0    5.60    1.00
   6   7   0    7.30    2.30
  -7  -7   0   79.09    5.00
   7   7   0   79.39    4.50
   7   7   0   84.09    5.80
   8   7   0    4.00    3.30
   8   7   0    2.20    1.60
   5  -8   0    8.50    3.20
   5  -8   0   10.50    2.60
  -5   8   0    7.70    1.60
   4  -8   0   10.80    2.00
   4  -8   0    7.50    2.70
  -4   8   0    8.10    1.40
   3  -8   0   16.30    2.60
   3  -8   0   15.40    1.80
  -3   8   0   12.50    1.30
  -3   8   0   15.90    2.80
   2  -8   0    4.90    1.20
   2  -8   0    6.30    2.00
   1  -8   0    0.50    0.90
   1  -8   0    0.60    1.60
   0  -8   0   71.29    3.90
   0  -8   0   78.89    4.50
  -1  -8   0   77.79    4.10
  -1  -8   0   82.59    4.70
   1   8   0   70.39    4.30
  -2  -8   0   27.30    2.40
  -2  -8   0   30.10    2.10
   2   8   0   25.90    2.30
  -3  -8   0   46.40    3.50
  -3  -8   0   47.20    3.10
   3   8   0   55.49    3.40
  -4  -8   0   16.70    1.70
   4   8   0   17.20    2.20
  -5  -8   0    1.80    1.20
   5   8   0    0.30    1.80
   5   8   0    0.10    0.50
  -6  -8   0  164.98    8.30
   6   8   0  146.69    7.80
   6   8   0  166.28    8.90
  -7  -8   0    1.90    2.00
   7   8   0    1.20    2.50
   7   8   0    1.80    1.10
  -8  -8   0   13.00    2.80
   8   8   0   15.10    3.50
   4  -9   0   17.40    2.50
   4  -9   0   18.30    3.80
   3  -9   0   55.59    3.80
   3  -9   0   53.39    4.60
   2  -9   0    6.60    1.40
   2  -9   0    4.00    2.50
   1  -9   0   78.09    4.80
   1  -9   0   69.49    4.10
   0  -9   0   59.29    3.50
   0  -9   0   67.19    4.30
  -1  -9   0   14.20    1.50
  -1  -9   0   17.10    2.30
   1   9   0   20.10    2.00
  -2  -9   0    7.50    1.40
  -2  -9   0    9.90    2.20
   2   9   0   11.70    1.70
  -3  -9   0   69.29    4.50
  -3  -9   0   59.19    3.90
   3   9   0   68.99    4.20
  -4  -9   0    1.70    1.30
   4   9   0    1.00    1.70
  -5  -9   0  146.39    8.00
   5   9   0  163.58    8.60
  -6  -9   0    5.50    1.80
   6   9   0    2.30    2.30
  -7  -9   0   -0.40    2.10
   7   9   0    2.10    2.80
   7   9   0    0.40    0.80
   3 -10   0   -4.70    3.10
   3 -10   0   -0.40    1.90
   2 -10   0   15.80    2.00
   2 -10   0   12.10    2.90
   1 -10   0   11.70    2.60
   1 -10   0   10.80    1.50
   0 -10   0   13.50    1.50
   0 -10   0   15.50    2.60
  -1 -10   0    9.70    1.40
  -1 -10   0   10.00    2.60
  -2 -10   0  112.39    6.40
  -2 -10   0  127.99    7.10
   2  10   0  120.49    6.80
  -3 -10   0    6.50    1.50
  -3 -10   0    4.60    2.40
   3  10   0    7.60    2.20
  -4 -10   0    9.80    1.70
   4  10   0   10.00    2.30
  -5 -10   0   69.39    4.50
   5  10   0   77.59    5.20
  -6 -10   0    8.30    2.10
   6  10   0    8.00    2.80
  -7 -10   0   52.49    4.50
   2 -11   0    8.50    2.10
   2 -11   0   10.50    3.40
   1 -11   0   26.00    3.50
   1 -11   0   18.40    2.10
   0 -11   0   19.20    2.00
   0 -11   0   21.10    3.30
  -1 -11   0   15.30    3.10
  -1 -11   0   12.00    1.70
  -2 -11   0    6.60    2.40
  -2 -11   0    4.70    1.60
  -3 -11   0    1.50    2.60
  -3 -11   0    5.00    1.60
   3  11   0    3.40    2.00
  -4 -11   0   32.20    3.00
   4  11   0   43.50    3.90
  -5 -11   0   31.00    3.10
   5  11   0   31.60    3.90
  -6 -11   0   19.60    2.70
   6  11   0   19.60    3.50
   1 -12   0    3.50    3.30
   1 -12   0   -0.80    1.90
   0 -12   0    9.90    3.40
   0 -12   0    9.20    2.00
  -1 -12   0   26.90    3.70
  -1 -12   0   21.70    2.40
  -2 -12   0    0.20    1.70
  -2 -12   0    3.40    3.10
  -3 -12   0   63.79    4.40
   3  12   0   72.69    5.30
  -4 -12   0   19.20    2.30
   4  12   0   18.80    3.50
  -5 -12   0    1.40    2.00
   5  12   0    1.90    2.90
  -1 -13   0    2.70    3.60
  -2 -13   0   16.40    3.50
  -2 -13   0   21.70    3.90
  -2 -13   1   10.10    4.00
   5  12  -1    1.30    3.00
  -5 -12   1    2.50    2.30
   4  12  -1   27.70    3.60
  -4 -12   1   16.00    2.20
   3  12  -1   13.60    3.10
  -3 -12   1    9.70    2.00
  -2 -12   1    1.60    1.80
  -2 -12   1    0.60    3.10
  -1 -12   1   21.90    3.60
  -1 -12   1   16.50    2.20
   0 -12   1   83.89    5.30
   0 -12   1  100.49    6.70
   6  11  -1    8.50    3.20
  -6 -11   1    7.90    2.20
   5  11  -1    7.10    3.10
  -5 -11   1    8.90    2.00
   4  11  -1   40.30    4.10
  -4 -11   1   32.80    3.00
   3  11  -1   23.00    2.80
  -3 -11   1   19.30    2.10
  -2 -11   1   14.10    2.80
  -2 -11   1   14.20    1.80
  -1 -11   1   19.30    3.00
  -1 -11   1   16.00    1.80
   0 -11   1   -1.40    2.80
   0 -11   1   -1.00    1.30
   1 -11   1    6.80    3.00
   1 -11   1    4.80    1.60
   2 -11   1    2.90    1.90
   2 -11   1    2.40    3.10
  -7 -10   1   10.50    2.60
   6  10  -1   -1.30    2.60
  -6 -10   1    0.30    1.80
   5  10  -1   49.70    4.70
  -5 -10   1   56.69    3.70
   4  10  -1   45.80    4.10
  -4 -10   1   45.40    3.20
   3  10  -1    8.30    2.20
  -3 -10   1   11.90    2.50
  -3 -10   1    7.80    1.50
   2  10  -1   82.29    5.20
  -2 -10   1   80.09    5.40
  -2 -10   1   83.99    4.70
  -1 -10   1   91.99    5.50
  -1 -10   1   82.19    4.70
   0 -10   1    2.90    2.20
   0 -10   1    3.40    1.20
   1 -10   1   44.80    3.90
   1 -10   1   36.00    2.80
   2 -10   1   18.00    2.10
   2 -10   1   20.90    3.30
   3 -10   1    0.90    2.90
   3 -10   1   -1.00    1.90
   7   9  -1   21.00    3.40
  -7  -9   1   22.70    2.70
   6   9  -1   55.79    4.50
  -6  -9   1   51.99    3.70
   5   9  -1   76.99    5.10
  -5  -9   1   77.89    4.50
   4   9  -1    8.10    2.20
  -4  -9   1   11.00    1.50
   3   9  -1    0.30    1.70
  -3  -9   1   -0.70    1.10
  -3  -9   1   -0.30    1.90
   2   9  -1   70.69    4.40
  -2  -9   1   66.59    4.00
  -2  -9   1   73.89    4.50
   1   9  -1   26.00    2.40
  -1  -9   1   24.80    1.90
  -1  -9   1   26.30    2.80
   0  -9   1   71.69    4.00
   0  -9   1   79.09    4.80
   1  -9   1    9.50    1.30
   1  -9   1    7.70    2.20
   2  -9   1   12.50    2.60
   2  -9   1   16.70    1.80
   3  -9   1   18.90    2.20
   3  -9   1   24.30    3.30
   4  -9   1    6.90    3.20
   4  -9   1    6.70    2.20
   7   8  -1   25.40    3.30
   7   8  -1   19.10    1.80
  -7  -8   1   22.30    2.60
   6   8  -1   52.69    2.80
   6   8  -1   51.09    4.50
  -6  -8   1   53.59    3.60
   5   8  -1    6.20    2.00
  -5  -8   1    4.90    1.30
   4   8  -1   13.50    2.00
  -4  -8   1   13.90    1.50
   3   8  -1  257.07   12.30
  -3  -8   1  251.47   12.30
  -3  -8   1  211.88   11.90
   2   8  -1   22.00    2.10
  -2  -8   1   21.00    1.80
  -2  -8   1   19.90    2.20
   1   8  -1  140.49    7.40
  -1  -8   1  135.79    7.10
  -1  -8   1  149.59    7.70
   0  -8   1    2.00    1.60
   0  -8   1    1.20    0.80
   1  -8   1   29.90    2.90
   1  -8   1   31.30    2.10
  -2   8  -1    1.10    2.00
   2  -8   1    0.30    1.10
   2  -8   1    2.90    1.90
  -3   8  -1   23.40    3.20
  -3   8  -1   24.50    1.50
   3  -8   1   25.50    3.00
   3  -8   1   25.80    2.40
  -4   8  -1    2.20    3.10
  -4   8  -1    4.30    1.10
   4  -8   1    4.20    2.90
   4  -8   1    3.00    1.80
  -5   8  -1   15.30    1.80
   5  -8   1   16.50    4.60
   5  -8   1   16.00    2.80
   5  -8   1   17.50    3.90
   8   7  -1    1.40    1.60
   8   7  -1    8.20    3.40
  -8  -7   1    5.50    2.60
   7   7  -1   11.70    2.70
   7   7  -1   12.50    1.50
  -7  -7   1   12.80    2.10
   6   7  -1   63.49    3.40
   6   7  -1   63.79    4.40
  -6  -7   1   58.09    3.80
   5   7  -1    3.80    0.70
   5   7  -1    2.30    1.70
  -5  -7   1    1.60    1.20
   4   7  -1   51.19    3.30
  -4  -7   1   44.10    2.70
   3   7  -1  118.19    6.40
  -3  -7   1  118.59    6.30
  -3  -7   1  116.59    6.10
   2   7  -1   17.60    1.90
  -2  -7   1   16.40    1.90
  -2  -7   1   15.90    1.50
   1   7  -1  248.68   12.00
  -1  -7   1  234.38   12.10
  -1  -7   1  235.18   11.80
   0   7  -1  109.89    5.30
   0  -7   1  105.89    5.60
   0  -7   1   86.39    5.80
   0  -7   1   97.09    5.10
  -1   7  -1   43.50    3.30
   1  -7   1   44.10    3.00
   1  -7   1   49.40    3.30
   1  -7   1   48.20    2.70
  -2   7  -1  216.38   10.30
  -2   7  -1  182.88    9.40
   2  -7   1  190.18    9.60
   2  -7   1  195.18    9.90
   2  -7   1  187.78   10.10
  -3   7  -1   -0.10    0.80
  -3   7  -1    0.50    2.00
   3  -7   1    0.20    1.20
   3  -7   1    0.30    1.90
   3  -7   1    0.90    2.10
  -4   7  -1   14.00    2.70
  -4   7  -1   10.20    1.30
   4  -7   1   10.30    1.70
   4  -7   1   10.20    2.40
   4  -7   1   10.50    2.40
  -5   7  -1    6.60    3.00
  -5   7  -1    6.10    1.30
   5  -7   1    6.90    2.10
   5  -7   1    6.90    2.80
   5  -7   1    6.50    3.30
   8   6  -1    3.60    3.00
   8   6  -1    4.50    1.70
   7   6  -1  144.49    7.90
   7   6  -1  138.89    7.20
  -7  -6   1  133.39    7.50
   6   6  -1   10.00    1.20
   6   6  -1    9.60    2.10
  -6  -6   1   12.80    1.70
   5   6  -1  175.58    9.00
   5   6  -1  196.28    9.70
  -5  -6   1  179.18    9.20
   4   6  -1    1.10    1.40
   4   6  -1    0.80    0.50
   4   6  -1   -1.70    1.20
  -4  -6   1   -0.10    0.80
   3   6  -1   19.90    1.90
   3   6  -1   21.80    1.90
  -3  -6   1   19.70    1.90
  -3  -6   1   20.20    1.40
   2   6  -1   37.30    2.20
   2   6  -1   41.60    2.40
  -2  -6   1   31.30    2.20
  -2  -6   1   34.10    2.10
  -2  -6   1   32.40    1.90
   1   6  -1   48.30    2.60
  -1  -6   1   39.80    2.30
  -1  -6   1   45.20    2.50
  -1  -6   1   43.10    2.70
   0   6  -1   34.30    2.30
   0   6  -1   34.10    2.00
   0  -6   1   29.90    2.20
   0  -6   1   29.10    1.70
   0  -6   1   29.40    2.00
   0  -6   1   30.00    2.00
  -1   6  -1  119.29    7.00
   1  -6   1  129.79    6.90
   1  -6   1  129.59    6.70
   1  -6   1  137.09    6.50
  -2   6  -1   14.00    1.20
  -2   6  -1   14.60    2.10
   2  -6   1   16.20    1.80
   2  -6   1   18.70    1.40
   2  -6   1   17.90    2.00
  -3   6  -1   12.80    1.10
  -3   6  -1   12.10    2.10
   3  -6   1   10.90    2.00
   3  -6   1   11.60    1.90
   3  -6   1   12.40    1.40
  -4   6  -1   60.19    3.40
  -4   6  -1   58.69    4.40
   4  -6   1   54.79    3.60
   4  -6   1   64.29    4.30
   4  -6   1   60.89    4.20
  -5   6  -1   11.40    3.10
  -5   6  -1    9.00    1.50
   5  -6   1   13.10    3.10
   5  -6   1   11.00    2.70
   5  -6   1    9.90    1.90
  -6   6  -1   -0.90    1.60
   6  -6   1   -0.50    3.20
   8   5  -1   48.30    3.60
   7   5  -1    3.90    2.60
   7   5  -1    3.00    2.30
   7   5  -1    3.70    1.30
  -7  -5   1    3.40    1.70
   6   5  -1   20.70    2.70
   6   5  -1   22.90    2.60
   6   5  -1   20.60    1.80
  -6  -5   1   22.80    2.10
   5   5  -1   18.60    1.50
   5   5  -1   19.80    2.20
   5   5  -1   22.10    2.30
  -5  -5   1   20.60    1.80
   4   5  -1  359.46   19.70
   4   5  -1  403.86   19.40
   4   5  -1  413.46   19.70
  -4  -5   1  407.36   19.50
   3   5  -1  444.76   21.10
   3   5  -1  425.66   20.80
   3   5  -1  422.76   21.10
   3   5  -1  424.06   20.80
  -3  -5   1  434.16   21.10
  -3  -5   1  415.56   20.90
   2   5  -1  568.74   29.90
   2   5  -1  625.34   29.90
  -2  -5   1  602.34   29.80
  -2  -5   1  630.74   29.70
  -2  -5   1  623.74   29.90
   1   5  -1   15.70    1.20
   1   5  -1   13.80    1.10
  -1  -5   1   12.00    1.20
  -1  -5   1   13.60    0.90
  -1  -5   1   15.70    1.10
  -1  -5   1   13.50    0.90
   0   5  -1    9.60    1.20
   0   5  -1    5.70    0.80
   0  -5   1    6.40    0.80
   0  -5   1    5.60    1.00
   0  -5   1    6.80    0.60
   0  -5   1    7.30    0.80
  -1   5  -1  409.06   19.10
  -1   5  -1  391.06   19.20
  -1   5  -1  387.36   19.10
  -1   5  -1  374.46   19.50
   1  -5   1  399.06   19.20
   1  -5   1  374.26   19.30
   1  -5   1  406.36   19.30
   1  -5   1  398.56   19.40
  -2   5  -1   20.60    2.10
  -2   5  -1   23.50    1.50
   2  -5   1   22.90    1.90
   2  -5   1   25.80    2.10
   2  -5   1   26.40    1.60
  -3   5  -1  126.59    6.70
  -3   5  -1  136.89    7.20
   3  -5   1  134.89    7.10
   3  -5   1  126.59    7.10
   3  -5   1  138.09    6.80
  -4   5  -1   15.80    2.30
  -4   5  -1   18.20    1.60
   4  -5   1   12.70    1.60
   4  -5   1   18.20    2.50
   4  -5   1   14.90    2.10
  -5   5  -1   10.00    1.40
  -5   5  -1   12.00    2.70
   5  -5   1    8.20    2.30
   5  -5   1   10.10    2.50
   5  -5   1    9.10    1.70
  -6   5  -1    4.60    1.60
   6  -5   1    3.00    2.90
   8   4  -1    1.10    1.80
   8   4  -1    0.50    3.00
   7   4  -1    4.70    2.30
   7   4  -1    0.00    1.30
   7   4  -1    0.30    2.10
   6   4  -1  176.88    9.10
   6   4  -1  186.68    9.60
   6   4  -1  182.88    9.70
  -6  -4   1  176.08    9.20
   5   4  -1   67.09    3.40
   5   4  -1   59.09    3.80
   5   4  -1   69.89    4.00
  -5  -4   1   56.19    3.50
   4   4  -1  264.67   13.00
   4   4  -1  275.27   13.30
   4   4  -1  257.27   13.30
  -4  -4   1  260.97   13.10
   3   4  -1  115.29    6.10
   3   4  -1  113.49    5.80
   3   4  -1  124.49    5.90
   3   4  -1  118.19    6.10
  -3  -4   1  115.19    5.90
  -3  -4   1  117.19    6.00
   2   4  -1    0.20    0.20
   2   4  -1    1.00    0.70
   2   4  -1    0.50    0.20
   2   4  -1    1.00    0.70
  -2  -4   1    1.10    0.40
  -2  -4   1    0.50    0.60
  -2  -4   1    0.10    0.40
   1   4  -1   36.00    2.10
   1   4  -1   39.80    2.10
  -1  -4   1   35.90    2.20
  -1  -4   1   39.00    1.90
  -1  -4   1   38.10    2.00
   0   4  -1 1105.69   49.00
   0   4  -1 1041.50   48.90
   0  -4   1  944.81   48.90
   0  -4   1  997.30   48.80
   0  -4   1  967.00   48.90
   0  -4   1  981.20   48.80
  -1   4  -1   96.29    4.40
  -1   4  -1   91.99    4.70
  -1   4  -1   85.69    4.40
  -1   4  -1   92.89    4.40
   1  -4   1   83.39    4.40
   1  -4   1   84.49    4.70
   1  -4   1   81.59    4.50
   1  -4   1   89.19    4.60
  -2   4  -1  389.26   20.60
  -2   4  -1  415.86   20.30
  -2   4  -1  441.56   20.30
   2  -4   1  419.26   20.40
   2  -4   1  415.46   20.60
   2  -4   1  413.06   20.60
  -3   4  -1   29.70    1.90
  -3   4  -1   30.50    2.40
   3  -4   1   30.30    2.00
   3  -4   1   33.60    2.40
   3  -4   1   25.80    2.30
  -4   4  -1   23.80    2.50
  -4   4  -1   30.80    1.90
   4  -4   1   23.40    2.60
   4  -4   1   26.00    2.10
   4  -4   1   23.60    2.30
  -5   4  -1    1.00    1.80
  -5   4  -1    1.00    1.10
   5  -4   1    2.40    1.50
   5  -4   1    0.10    2.00
   5  -4   1    0.10    1.90
  -6   4  -1   61.29    4.00
   6  -4   1   69.69    5.20
  -7   4  -1   -0.20    1.90
   7  -4   1    0.10    3.80
   8   3  -1    5.20    3.50
   8   3  -1   -0.40    1.90
   7   3  -1  103.89    6.40
   7   3  -1   99.49    5.60
   6   3  -1   40.80    3.10
   6   3  -1   35.30    2.50
   6   3  -1   36.10    3.20
  -6  -3   1   35.70    2.80
   5   3  -1   44.10    3.30
   5   3  -1   43.80    3.10
   5   3  -1   46.80    2.70
  -5  -3   1   50.19    2.80
   4   3  -1    0.30    0.60
   4   3  -1   -0.40    1.00
   4   3  -1    0.10    0.90
  -4  -3   1   -0.30    0.70
   3   3  -1  677.63   33.30
   3   3  -1  674.03   33.10
   3   3  -1  678.83   33.30
  -3  -3   1  701.43   33.20
  -3  -3   1  674.63   33.20
   2   3  -1   79.09    3.80
   2   3  -1   76.19    3.90
   2   3  -1   73.39    3.70
   2   3  -1   80.29    3.90
  -2  -3   1   70.99    3.80
  -2  -3   1   74.89    3.90
   1   3  -1  716.93   34.10
   1   3  -1  664.73   34.10
  -1  -3   1  715.23   33.90
  -1  -3   1  704.13   34.10
  -1  -3   1  699.03   34.00
   0   3  -1   34.60    1.70
   0   3  -1   35.00    1.90
   0  -3   1   29.90    1.80
   0  -3   1   31.80    1.80
   0  -3   1   31.70    1.60
   0  -3   1   28.20    1.70
  -1   3  -1   13.60    0.80
  -1   3  -1   14.20    1.20
  -1   3  -1   13.20    0.80
  -1   3  -1   16.70    0.80
   1  -3   1   12.30    1.10
   1  -3   1   13.60    0.90
  -2   3  -1   37.10    2.30
  -2   3  -1   38.00    2.00
   2  -3   1   33.80    2.20
   2  -3   1   35.80    2.00
  -3   3  -1  172.08    9.30
  -3   3  -1  180.48    9.00
   3  -3   1  185.58    9.10
   3  -3   1  190.08    9.40
  -4   3  -1   79.09    4.10
  -4   3  -1   71.49    4.40
   4  -3   1   76.59    4.20
   4  -3   1   81.29    4.70
  -5   3  -1   73.69    4.30
  -5   3  -1   80.09    4.80
   5  -3   1   82.39    4.50
   5  -3   1   76.69    5.10
   5  -3   1   77.89    4.70
  -6   3  -1    1.80    1.40
   6  -3   1    0.30    2.40
  -7   3  -1   -1.20    1.70
   7  -3   1   -0.20    3.00
   8   2  -1   35.50    4.50
   8   2  -1   43.70    3.60
   7   2  -1   16.30    2.90
   7   2  -1   17.30    2.00
   6   2  -1   29.00    2.30
   6   2  -1   29.40    3.10
   6   2  -1   32.30    2.70
  -6  -2   1   27.10    3.20
   5   2  -1    4.30    1.70
   5   2  -1    4.40    1.00
   5   2  -1    5.40    1.30
  -5  -2   1    3.80    1.10
   4   2  -1  629.24   29.60
   4   2  -1  559.14   29.30
   4   2  -1  598.04   29.40
  -4  -2   1  611.44   29.30
  -4  -2   1  587.64   29.30
  -4  -2   1  619.34   29.20
   3   2  -1  271.17   12.90
   3   2  -1  264.47   13.10
   3   2  -1  244.98   13.00
  -3  -2   1  258.87   12.90
  -3  -2   1  262.27   12.90
  -3  -2   1  279.77   12.90
   2   2  -1  267.67   13.00
   2   2  -1  268.37   13.00
   2   2  -1  252.27   12.90
  -2  -2   1  261.87   12.90
  -2  -2   1  270.37   12.90
   1   2  -1   20.50    1.00
   1   2  -1   20.60    1.00
   1   2  -1   18.30    1.20
   1   2  -1   23.10    1.20
  -1  -2   1   20.10    1.10
  -1  -2   1   21.30    1.10
  -1  -2   1   21.20    1.10
   0   2  -1 1288.77   58.59
   0   2  -1 1179.78   58.59
   0   2  -1 1201.98   58.59
   0  -2   1 1221.68   58.49
   0  -2   1 1127.89   58.59
   0  -2   1 1210.48   58.59
   0  -2   1 1224.88   58.49
  -1   2  -1 2412.86  119.29
  -1   2  -1 2571.14  119.19
  -1   2  -1 2421.76  119.09
   1  -2   1 2477.85  119.29
   1  -2   1 2413.16  119.19
  -2   2  -1  257.37   12.70
  -2   2  -1  242.88   12.80
   2  -2   1  265.47   12.70
   2  -2   1  274.57   12.70
   2  -2   1  256.97   12.90
  -3   2  -1  132.69    7.00
  -3   2  -1  142.19    6.90
  -3   2  -1  139.69    7.20
   3  -2   1  148.19    7.10
   3  -2   1  145.59    7.10
   3  -2   1  135.69    7.30
  -4   2  -1   29.70    2.00
  -4   2  -1   30.20    2.30
   4  -2   1   29.50    2.60
   4  -2   1   34.30    2.10
  -5   2  -1   16.20    1.60
  -5   2  -1   16.40    2.00
   5  -2   1   14.20    2.30
   5  -2   1   22.10    1.90
  -6   2  -1   -1.60    1.40
   6  -2   1    1.60    2.30
  -7   2  -1   71.79    4.50
   7  -2   1   73.99    5.80
   8   1  -1   25.20    2.90
   8   1  -1   23.40    4.00
   7   1  -1   82.19    5.90
   7   1  -1   91.99    5.10
   6   1  -1  162.68    9.00
   6   1  -1  162.28    8.40
   5   1  -1  236.58   12.40
   5   1  -1  239.68   12.30
   5   1  -1  259.27   12.80
  -5  -1   1  243.08   12.30
  -5  -1   1  261.67   12.30
   4   1  -1    8.50    1.00
   4   1  -1    8.10    0.90
   4   1  -1    7.90    1.10
   4   1  -1    8.20    1.40
  -4  -1   1    8.20    0.90
  -4  -1   1    9.30    1.00
  -4  -1   1    9.40    1.00
   3   1  -1   73.89    3.80
   3   1  -1   71.09    3.70
   3   1  -1   67.29    3.60
   3   1  -1   65.29    3.60
  -3  -1   1   71.19    3.60
  -3  -1   1   70.99    3.60
   2   1  -1    1.80    0.30
   2   1  -1    1.50    0.50
   2   1  -1    2.50    0.60
  -2  -1   1    2.30    0.40
  -2  -1   1    1.60    0.30
  -2  -1   1    1.60    0.30
   1   1  -1  578.44   28.20
   1   1  -1  586.14   28.20
   1   1  -1  584.64   28.10
  -1  -1   1  570.24   28.10
   0   1  -1  184.28    9.60
   0   1  -1  205.78    9.70
   0  -1   1  202.68    9.70
  -1   1  -1  272.17   14.10
  -1   1  -1  318.17   14.20
   1  -1   1  287.27   14.10
   1  -1   1  280.67   14.20
  -2   1  -1   14.70    0.90
  -2   1  -1   12.10    0.90
  -2   1  -1   13.90    1.10
   2  -1   1   12.50    0.80
   2  -1   1   14.90    0.90
   2  -1   1   14.50    1.10
   2  -1   1   13.70    0.90
  -3   1  -1   -0.70    0.60
  -3   1  -1    0.00    0.40
  -3   1  -1    0.30    0.70
   3  -1   1   -0.50    0.90
   3  -1   1    0.30    0.50
   3  -1   1   -0.10    0.50
   3  -1   1   -0.10    0.40
  -4   1  -1  279.77   14.20
  -4   1  -1  274.57   14.30
   4  -1   1  300.67   14.20
   4  -1   1  293.57   14.20
   4  -1   1  293.77   14.60
  -5   1  -1    7.80    1.20
  -5   1  -1    6.40    1.50
   5  -1   1    6.70    1.80
   5  -1   1    6.30    1.20
  -6   1  -1   49.20    3.10
   6  -1   1   42.80    3.90
  -7   1  -1    3.00    1.70
   7  -1   1    0.70    2.70
  -8   1  -1    3.80    2.40
   8  -1   1    1.30    4.30
   8   0  -1    3.80    3.60
   7   0  -1    7.20    2.80
   6   0  -1   10.20    2.30
   6   0  -1   11.70    1.70
  -6   0   1    9.60    1.50
   5   0  -1   -1.30    1.50
   5   0  -1    1.00    0.90
  -5   0   1    0.10    0.90
   4   0  -1   46.90    2.60
   4   0  -1   42.90    3.00
   4   0  -1   43.80    2.60
   4   0  -1   49.20    2.70
  -4   0   1   47.70    2.60
  -4   0   1   46.80    2.70
  -4   0   1   44.00    2.60
   3   0  -1  348.47   16.80
   3   0  -1  346.17   17.00
   3   0  -1  345.37   16.80
   3   0  -1  353.86   16.80
  -3   0   1  330.77   16.80
  -3   0   1  335.47   16.80
  -3   0   1  340.57   16.80
   2   0  -1  441.06   22.00
   2   0  -1  445.26   21.90
   2   0  -1  450.65   21.90
   2   0  -1  459.65   21.90
  -2   0   1  448.16   21.90
  -2   0   1  466.45   21.90
  -2   0   1  439.26   21.90
   1   0  -1  452.65   22.60
   1   0  -1  473.35   22.60
   1   0  -1  471.65   22.60
   1   0  -1  430.96   22.50
  -1   0   1  476.95   22.60
  -1   0   1  482.05   22.60
  -1   0  -1   86.79    3.90
  -1   0  -1   79.49    3.90
   1   0   1   77.59    3.90
   1   0   1   74.09    3.90
   1   0   1   76.89    3.90
   1   0   1   81.49    4.00
  -2   0  -1  116.19    5.70
  -2   0  -1  108.99    5.70
  -2   0  -1  112.19    5.70
   2   0   1  121.09    5.70
   2   0   1  115.59    5.70
   2   0   1  117.79    5.80
   2   0   1  111.09    5.70
  -3   0  -1 1089.79   52.19
  -3   0  -1 1084.39   52.19
  -3   0  -1 1063.49   52.19
   3   0   1 1066.79   52.39
   3   0   1 1047.40   52.19
   3   0   1 1083.19   52.19
   3   0   1 1080.89   52.19
  -4   0  -1   32.90    2.00
  -4   0  -1   38.10    2.20
  -4   0  -1   34.90    2.30
   4   0   1   34.80    2.10
   4   0   1   31.10    2.00
   4   0   1   33.20    2.10
   4   0   1   32.60    2.50
  -5   0  -1  110.19    6.00
  -5   0  -1  107.89    5.90
   5   0   1  122.09    6.50
   5   0   1  113.69    5.90
  -6   0  -1   46.70    3.00
   6   0   1   42.50    3.80
  -7   0  -1   17.00    3.30
   7   0   1   15.10    3.10
   8   0   1    0.70    3.90
   8  -1  -1    0.30    4.10
   7  -1  -1  101.89    6.90
  -7   1   1  101.89    5.90
   6  -1  -1   35.60    3.60
  -6   1   1   41.20    2.80
   5  -1  -1   33.40    3.00
   5  -1  -1   38.40    2.40
  -5   1   1   30.40    2.20
   4  -1  -1  610.34   29.00
   4  -1  -1  554.44   29.30
   4  -1  -1  596.64   29.00
   4  -1  -1  625.64   29.00
  -4   1   1  561.34   29.00
  -4   1   1  605.64   29.00
  -4   1   1  595.34   29.00
  -4   1   1  592.34   28.90
   3  -1  -1   29.50    1.70
   3  -1  -1   26.50    1.70
   3  -1  -1   26.80    1.70
   3  -1  -1   25.80    2.00
  -3   1   1   30.90    1.70
  -3   1   1   28.50    1.80
  -3   1   1   27.00    1.70
   2  -1  -1    9.40    0.80
   2  -1  -1    8.50    0.70
   2  -1  -1    9.40    0.90
   2  -1  -1    9.20    0.80
  -2   1   1    8.70    0.80
  -2   1   1    9.70    0.70
  -2   1   1    9.70    0.80
  -2   1   1    9.10    0.70
   1  -1  -1   82.89    4.10
   1  -1  -1   81.39    4.10
   1  -1  -1   84.29    4.10
   1  -1  -1   84.29    4.10
  -1   1   1   77.89    4.10
  -1   1   1   82.99    4.10
  -1   1   1   81.19    4.00
  -1   1   1   84.19    4.10
   0  -1  -1  183.88    8.90
   0  -1  -1  187.78    8.90
   0   1   1  185.98    8.90
   0   1   1  173.88    8.90
  -1  -1  -1   30.30    1.60
  -1  -1  -1   31.60    1.70
   1   1   1   36.60    1.70
   1   1   1   30.10    1.60
  -2  -1  -1  885.51   43.20
  -2  -1  -1  877.61   43.20
  -2  -1  -1  894.01   43.20
   2   1   1  904.11   43.20
   2   1   1  907.31   43.30
   2   1   1  902.11   43.20
   2   1   1  862.71   43.30
  -3  -1  -1   22.30    1.30
  -3  -1  -1   21.40    1.40
  -3  -1  -1   20.10    1.30
   3   1   1   20.30    1.60
   3   1   1   23.00    1.40
   3   1   1   20.70    1.40
   3   1   1   20.20    1.30
  -4  -1  -1   34.60    2.10
  -4  -1  -1   35.00    2.10
  -4  -1  -1   33.50    2.10
   4   1   1   33.40    2.10
   4   1   1   34.20    2.20
   4   1   1   36.60    2.10
   4   1   1   35.70    2.50
  -5  -1  -1    0.40    0.90
  -5  -1  -1    0.60    1.00
   5   1   1    0.40    0.90
   5   1   1    1.80    1.50
   5   1   1    1.40    1.00
  -6  -1  -1   73.99    4.50
   6   1   1   74.79    5.20
   6   1   1   82.19    4.40
   7   1   1   17.80    2.20
   7   1   1   16.30    3.10
   8   1   1   18.60    4.30
   7  -2  -1    5.50    3.10
  -7   2   1    7.20    1.80
   6  -2  -1    0.10    2.20
  -6   2   1   -1.60    1.40
   5  -2  -1   88.39    5.00
   5  -2  -1   84.89    5.00
   5  -2  -1   85.89    5.40
  -5   2   1   96.39    4.90
   4  -2  -1   45.00    2.70
   4  -2  -1   40.60    2.50
   4  -2  -1   45.40    2.60
   4  -2  -1   37.20    3.00
  -4   2   1   42.50    2.80
  -4   2   1   42.10    2.50
   3  -2  -1   10.90    1.40
   3  -2  -1   12.90    1.20
   3  -2  -1   12.20    1.10
  -3   2   1   12.70    1.20
  -3   2   1   12.30    1.30
  -3   2   1   13.60    1.00
  -3   2   1   10.70    1.10
   2  -2  -1   50.09    2.80
   2  -2  -1   56.99    2.90
   2  -2  -1   54.09    3.00
   2  -2  -1   55.99    2.80
  -2   2   1   53.49    2.70
  -2   2   1   52.89    2.80
  -2   2   1   52.89    2.80
  -2   2   1   52.99    3.00
   1  -2  -1 3476.65  163.28
   1  -2  -1 3489.75  163.28
   1  -2  -1 3197.88  163.18
  -1   2   1 3141.69  163.28
  -1   2   1 3481.35  163.28
  -1   2   1 3421.96  163.28
   0  -2  -1  143.89    7.00
   0  -2  -1  133.29    7.00
   0  -2  -1  137.99    7.00
   0   2   1  151.18    7.00
   0   2   1  147.79    7.00
  -1  -2  -1  158.38    7.60
  -1  -2  -1  160.78    7.50
   1   2   1  143.99    7.60
   1   2   1  146.49    7.50
   1   2   1  156.98    7.50
  -2  -2  -1  147.19    7.20
  -2  -2  -1  151.38    7.30
  -2  -2  -1  146.19    7.20
   2   2   1  152.38    7.30
   2   2   1  137.89    7.30
  -3  -2  -1   57.99    2.90
  -3  -2  -1   52.09    2.80
  -3  -2  -1   56.29    2.90
   3   2   1   47.00    2.90
   3   2   1   52.29    2.80
   3   2   1   60.89    3.10
   3   2   1   57.19    2.90
  -4  -2  -1  124.39    6.10
  -4  -2  -1  122.09    6.10
  -4  -2  -1  118.29    6.10
   4   2   1  124.69    6.10
   4   2   1  116.39    6.20
   4   2   1  114.69    6.10
   4   2   1  119.59    6.40
  -5  -2  -1  248.58   12.50
  -5  -2  -1  253.17   12.50
   5   2   1  242.18   12.50
   5   2   1  243.58   12.40
   5   2   1  265.67   12.90
   6   2   1   33.00    2.50
   6   2   1   33.50    3.50
   7   2   1   11.50    2.70
   7   2   1   13.00    1.90
   8   2   1    7.90    2.10
   8   2   1    8.10    3.30
   7  -3  -1    9.30    3.40
  -7   3   1    7.30    2.10
   6  -3  -1    5.00    2.50
  -6   3   1    3.60    1.50
   5  -3  -1   36.70    2.90
   5  -3  -1   36.80    2.70
   5  -3  -1   38.40    3.40
  -5   3   1   36.90    3.00
  -5   3   1   32.50    2.50
   4  -3  -1  173.58    9.00
   4  -3  -1  172.68    8.80
   4  -3  -1  166.68    8.60
  -4   3   1  157.28    8.80
  -4   3   1  178.98    8.60
   3  -3  -1    9.30    1.10
   3  -3  -1    7.20    1.10
   3  -3  -1    8.20    1.00
   3  -3  -1    7.20    1.30
  -3   3   1    8.30    0.90
  -3   3   1    8.40    1.30
   2  -3  -1  584.04   27.50
   2  -3  -1  583.84   27.40
   2  -3  -1  599.74   27.40
   2  -3  -1  559.74   27.60
  -2   3   1  568.14   27.30
  -2   3   1  565.94   27.40
  -2   3   1  476.65   27.50
   1  -3  -1  359.26   17.60
   1  -3  -1  357.86   17.80
   1  -3  -1  370.06   17.70
  -1   3   1  354.06   17.60
  -1   3   1  368.56   17.60
   0  -3  -1   12.00    1.00
   0  -3  -1   12.80    0.80
   0  -3  -1   14.10    0.80
   0   3   1   13.70    0.80
   0   3   1   14.70    0.80
   0   3   1   13.60    0.90
  -1  -3  -1    5.50    0.70
  -1  -3  -1    6.00    0.60
   1   3   1    5.70    0.60
   1   3   1    5.50    0.50
   1   3   1    5.80    0.40
  -2  -3  -1 1199.28   57.69
  -2  -3  -1 1209.68   57.79
   2   3   1 1147.09   57.59
   2   3   1 1173.88   57.79
   2   3   1 1210.58   57.69
  -3  -3  -1  225.18   11.20
  -3  -3  -1  225.28   11.10
  -3  -3  -1  229.48   11.10
   3   3   1  228.48   11.20
   3   3   1  233.98   11.30
   3   3   1  213.88   11.10
  -4  -3  -1  229.88   11.80
  -4  -3  -1  242.48   11.80
  -4  -3  -1  255.57   11.80
   4   3   1  234.88   11.80
   4   3   1  216.38   11.90
   4   3   1  251.37   12.00
  -5  -3  -1   14.80    1.50
   5   3   1   17.40    1.50
   5   3   1   17.50    2.00
   5   3   1   15.80    1.70
  -6  -3  -1    5.50    1.50
   6   3   1    0.30    1.50
   6   3   1    0.80    1.80
   6   3   1    2.00    1.20
   7   3   1   52.09    4.40
   7   3   1   58.29    3.60
   8   3   1    3.00    3.00
   8   3   1    5.20    2.00
   7  -4  -1   -0.30    3.40
  -7   4   1    0.90    2.00
   6  -4  -1   31.50    3.80
  -6   4   1   39.80    3.00
   5  -4  -1   76.49    4.80
   5  -4  -1   83.39    5.50
   5  -4  -1   81.89    4.70
  -5   4   1   81.99    4.60
  -5   4   1   81.69    5.20
   4  -4  -1   70.79    4.40
   4  -4  -1   65.99    3.80
   4  -4  -1   62.49    4.00
  -4   4   1   67.79    3.70
  -4   4   1   71.69    4.30
   3  -4  -1  120.39    6.30
   3  -4  -1  120.39    6.20
   3  -4  -1  122.49    6.00
  -3   4   1  114.29    5.90
  -3   4   1  102.99    6.20
   2  -4  -1   29.50    2.10
   2  -4  -1   27.80    1.80
   2  -4  -1   24.30    2.00
   2  -4  -1   29.90    1.80
  -2   4   1   34.30    2.20
  -2   4   1   25.80    1.70
  -2   4   1   31.00    1.60
   1  -4  -1   40.00    2.10
   1  -4  -1   37.60    2.30
   1  -4  -1   36.20    2.20
  -1   4   1   26.80    2.30
  -1   4   1   43.10    2.00
  -1   4   1   38.80    2.00
  -1   4   1   39.30    2.00
   0  -4  -1  401.86   19.50
   0  -4  -1  397.66   19.70
   0  -4  -1  395.96   19.50
   0  -4  -1  386.66   19.60
   0   4   1  419.56   19.50
   0   4   1  405.06   19.60
   0   4   1  395.86   19.50
  -1  -4  -1  366.16   17.80
  -1  -4  -1  369.46   17.80
  -1  -4  -1  380.16   17.70
  -1  -4  -1  368.16   17.90
   1   4   1  351.76   17.90
   1   4   1  353.76   17.70
   1   4   1  346.67   17.70
   1   4   1  378.86   17.70
  -2  -4  -1  609.34   29.70
  -2  -4  -1  616.84   29.60
   2   4   1  614.64   29.50
   2   4   1  606.84   29.60
   2   4   1  588.54   29.70
  -3  -4  -1    7.70    1.10
  -3  -4  -1    6.20    0.70
   3   4   1    6.20    1.00
   3   4   1    8.30    1.00
   3   4   1    6.10    0.60
  -4  -4  -1   12.20    1.20
  -4  -4  -1   10.50    1.20
   4   4   1   12.20    1.00
   4   4   1   10.30    1.30
   4   4   1    8.70    1.30
  -5  -4  -1   -0.40    1.00
   5   4   1    0.60    1.20
   5   4   1   -1.20    1.30
   5   4   1    0.30    0.80
  -6  -4  -1  164.28    8.60
   6   4   1  171.38    8.80
   6   4   1  169.98    8.50
   6   4   1  160.78    9.00
   7   4   1    1.10    2.20
   7   4   1    0.40    1.40
   7   4   1    0.60    2.10
   8   4   1   31.00    4.30
   8   4   1   38.70    3.20
   6  -5  -1   32.90    4.00
  -6   5   1   31.50    2.90
   5  -5  -1    7.30    2.30
   5  -5  -1    6.20    1.80
   5  -5  -1    9.10    2.50
  -5   5   1    6.50    1.40
  -5   5   1    5.60    2.50
   4  -5  -1    3.70    1.30
   4  -5  -1    3.60    1.60
   4  -5  -1    2.30    1.80
  -4   5   1    3.20    1.00
  -4   5   1    4.70    1.90
   3  -5  -1  141.09    7.60
   3  -5  -1  143.59    7.60
   3  -5  -1  139.49    7.30
  -3   5   1  140.09    7.70
  -3   5   1  147.19    7.20
   2  -5  -1   48.40    2.90
   2  -5  -1   43.80    2.60
   2  -5  -1   47.90    2.90
  -2   5   1   43.40    3.00
   1  -5  -1  140.99    7.10
   1  -5  -1  144.99    7.30
   1  -5  -1  144.19    7.40
  -1   5   1  145.09    7.10
  -1   5   1  137.39    7.40
  -1   5   1  141.59    7.10
  -1   5   1  146.89    7.10
   0  -5  -1  160.18    8.50
   0  -5  -1  161.58    8.30
   0  -5  -1  171.18    8.40
   0  -5  -1  166.78    8.30
   0   5   1  172.98    8.20
   0   5   1  181.58    8.40
   0   5   1  162.48    8.20
  -1  -5  -1   41.00    2.50
  -1  -5  -1   40.60    2.30
  -1  -5  -1   43.50    2.20
   1   5   1   40.40    2.10
   1   5   1   45.40    2.40
   1   5   1   44.00    2.10
  -2  -5  -1   48.20    2.60
  -2  -5  -1   47.30    2.90
  -2  -5  -1   48.90    2.80
   2   5   1   47.20    2.80
   2   5   1   48.20    2.50
   2   5   1   51.69    2.50
   2   5   1   52.39    2.70
  -3  -5  -1  454.45   22.50
  -3  -5  -1  456.65   22.40
   3   5   1  482.95   22.30
   3   5   1  450.65   22.20
   3   5   1  417.16   22.50
   3   5   1  476.45   22.40
  -4  -5  -1    9.90    1.40
  -4  -5  -1    9.10    1.10
   4   5   1    8.70    0.80
   4   5   1    9.70    1.30
   4   5   1    7.30    1.30
  -5  -5  -1  125.09    6.70
   5   5   1  129.79    7.00
   5   5   1  134.49    7.00
   5   5   1  128.79    6.60
  -6  -5  -1   53.59    3.40
   6   5   1   52.99    3.70
   6   5   1   49.60    3.20
   6   5   1   53.59    3.90
  -7  -5  -1    2.10    1.80
   7   5   1    0.50    2.10
   7   5   1   -0.20    1.30
   7   5   1    0.60    3.10
   8   5   1   25.00    2.60
   6  -6  -1   -0.70    3.50
  -6   6   1    3.10    1.80
   5  -6  -1    6.00    2.50
   5  -6  -1    4.50    2.80
   5  -6  -1    4.70    1.80
  -5   6   1    5.80    2.80
  -5   6   1    6.70    1.50
   4  -6  -1   60.99    4.40
   4  -6  -1   69.59    4.00
   4  -6  -1   68.49    4.60
  -4   6   1   63.49    3.70
  -4   6   1   67.59    4.50
   3  -6  -1    0.20    1.70
   3  -6  -1    0.20    1.50
   3  -6  -1    2.30    1.00
  -3   6   1   -0.50    1.70
  -3   6   1    0.30    0.80
   2  -6  -1   99.09    5.60
   2  -6  -1   98.59    5.20
   2  -6  -1   97.69    5.50
  -2   6   1   97.69    5.10
  -2   6   1  110.79    5.70
   1  -6  -1    8.80    0.90
   1  -6  -1    7.30    1.40
   1  -6  -1    7.80    1.10
  -1   6   1    6.80    0.80
  -1   6   1    7.90    1.60
  -1   6   1    7.70    0.90
   0  -6  -1   -0.20    0.70
   0  -6  -1    0.40    0.50
   0  -6  -1    0.50    1.00
   0   6   1   -0.10    0.70
   0   6   1    0.50    0.30
  -1  -6  -1    0.50    0.80
  -1  -6  -1    0.60    0.50
  -1  -6  -1    0.20    0.50
  -1  -6  -1    0.50    0.90
   1   6   1    0.20    0.80
  -2  -6  -1  286.07   14.20
  -2  -6  -1  281.87   14.30
   2   6   1  286.87   14.00
   2   6   1  300.07   14.30
   2   6   1  292.17   13.90
   2   6   1  271.47   13.90
  -3  -6  -1    5.90    0.90
  -3  -6  -1    4.40    1.30
   3   6   1    8.10    0.70
   3   6   1    4.70    1.20
   3   6   1    7.10    0.60
  -4  -6  -1  332.77   16.40
  -4  -6  -1  321.07   16.10
   4   6   1  341.97   16.40
   4   6   1  313.47   16.00
  -5  -6  -1   -0.40    1.00
   5   6   1    1.40    1.50
   5   6   1    0.30    0.80
  -6  -6  -1    2.10    1.40
   6   6   1    0.80    1.80
   6   6   1    3.20    1.00
  -7  -6  -1   22.70    2.40
   7   6   1   27.90    3.10
   7   6   1   22.60    2.00
   8   6   1   30.30    3.70
   8   6   1   27.90    2.60
   5  -7  -1   10.60    3.30
   5  -7  -1   12.20    2.40
   5  -7  -1    9.40    3.10
  -5   7   1   11.20    1.60
   4  -7  -1   26.10    3.00
   4  -7  -1   26.00    3.30
   4  -7  -1   27.90    2.60
  -4   7   1   21.90    2.00
  -4   7   1   24.70    3.20
   3  -7  -1    9.80    2.30
   3  -7  -1   11.60    1.60
   3  -7  -1   14.60    2.30
  -3   7   1   17.80    2.50
  -3   7   1   13.70    1.30
   2  -7  -1   22.90    2.50
   2  -7  -1   21.70    2.40
   2  -7  -1   28.60    2.00
  -2   7   1   23.20    1.80
  -2   7   1   27.10    2.80
   1  -7  -1  198.18   10.10
   1  -7  -1  202.48    9.80
   1  -7  -1  186.98    9.70
  -1   7   1  191.28    9.50
  -1   7   1  191.98    9.50
   0  -7  -1   83.59    4.60
   0  -7  -1   86.19    5.00
   0   7   1   96.99    4.80
  -1  -7  -1  235.48   11.80
  -1  -7  -1  244.58   12.10
   1   7   1  234.18   11.90
  -2  -7  -1   35.90    2.60
  -2  -7  -1   32.50    2.20
   2   7   1   33.00    2.40
  -3  -7  -1    3.60    1.10
  -3  -7  -1    4.90    1.50
   3   7   1    6.20    1.50
   3   7   1    5.50    0.50
   3   7   1    5.90    0.50
  -4  -7  -1   17.60    3.30
  -4  -7  -1   16.00    1.60
   4   7   1   14.10    1.10
   4   7   1   17.40    1.90
  -5  -7  -1  262.07   13.00
   5   7   1  263.57   12.80
   5   7   1  249.88   13.30
  -6  -7  -1   97.09    5.20
   6   7   1   88.79    5.60
   6   7   1   88.39    4.80
  -7  -7  -1   47.00    3.50
   7   7   1   40.90    4.00
   7   7   1   39.20    2.90
   8   7   1    1.00    1.60
   8   7   1   -0.60    2.70
   5  -8  -1    1.60    2.90
   5  -8  -1   -1.10    2.30
  -5   8   1    0.60    1.50
   4  -8  -1    1.10    2.50
   4  -8  -1   -1.80    1.80
  -4   8   1   -2.70    1.20
   3  -8  -1   25.80    3.10
   3  -8  -1   34.40    2.60
  -3   8   1   25.40    2.10
   2  -8  -1   84.29    4.50
   2  -8  -1   78.59    5.10
  -2   8   1   77.69    4.10
   1  -8  -1   41.90    2.70
   1  -8  -1   44.70    3.30
   0  -8  -1   41.30    2.60
   0  -8  -1   44.70    3.20
   0   8   1   47.90    3.10
  -1  -8  -1   56.39    3.20
  -1  -8  -1   56.59    3.80
   1   8   1   56.99    3.50
  -2  -8  -1   96.89    5.30
  -2  -8  -1  100.79    5.70
   2   8   1  103.99    5.50
  -3  -8  -1  131.49    7.30
  -3  -8  -1  155.48    7.70
   3   8   1  139.89    7.60
  -4  -8  -1   18.40    1.80
   4   8   1   19.20    2.20
   4   8   1   16.20    1.30
   4   8   1   20.30    1.10
  -5  -8  -1   35.50    2.70
   5   8   1   37.00    2.10
   5   8   1   43.80    3.60
  -6  -8  -1   29.00    2.80
   6   8   1   29.80    2.00
   6   8   1   35.80    3.50
  -7  -8  -1    4.50    2.00
   7   8   1    5.60    1.30
   7   8   1    5.50    2.60
  -8  -8  -1    2.20    2.50
   8   8   1    0.50    3.10
   4  -9  -1   24.20    2.70
   4  -9  -1   18.60    3.40
  -4   9   1   15.40    1.60
   3  -9  -1   17.40    3.00
   3  -9  -1   18.60    2.20
  -3   9   1   18.00    1.40
   2  -9  -1    8.30    2.30
   2  -9  -1    5.80    1.50
   1  -9  -1   25.80    2.10
   1  -9  -1   24.10    2.80
   0  -9  -1   50.79    3.10
   0  -9  -1   57.79    3.90
  -1  -9  -1   -1.30    1.70
  -1  -9  -1    0.00    1.00
   1   9   1    0.80    1.30
  -2  -9  -1  155.08    7.30
  -2  -9  -1  134.09    7.60
   2   9   1  130.19    7.50
  -3  -9  -1   33.30    2.90
  -3  -9  -1   28.20    2.40
   3   9   1   25.70    2.60
  -4  -9  -1    0.30    1.30
   4   9   1    1.20    1.70
  -5  -9  -1   13.60    1.80
   5   9   1   10.30    2.50
  -6  -9  -1   37.00    3.30
   6   9   1   37.80    2.10
   6   9   1   40.70    4.30
  -7  -9  -1    3.40    2.20
   7   9   1   -1.20    1.00
   7   9   1    1.80    3.10
   3 -10  -1    6.10    3.00
   3 -10  -1    5.10    2.10
   2 -10  -1    3.80    2.60
   2 -10  -1    2.30    1.60
   1 -10  -1   33.10    2.70
   1 -10  -1   40.70    3.80
   0 -10  -1   10.30    2.40
   0 -10  -1    5.90    1.20
  -1 -10  -1    2.20    1.20
  -1 -10  -1    3.90    2.10
  -2 -10  -1   15.60    1.70
  -2 -10  -1   16.00    2.70
   2  10   1   12.20    2.10
  -3 -10  -1    2.10    1.40
  -3 -10  -1    3.20    2.10
   3  10   1    2.80    1.80
  -4 -10  -1   10.20    1.70
   4  10   1   11.60    2.20
  -5 -10  -1   59.79    3.90
   5  10   1   57.29    4.50
  -6 -10  -1    4.30    2.00
   6  10   1    4.80    2.60
  -7 -10  -1   41.90    4.10
   7  10   1   44.10    4.90
   2 -11  -1   17.40    3.50
   2 -11  -1   15.40    2.20
   1 -11  -1   12.50    3.10
   1 -11  -1   11.20    1.90
   0 -11  -1    6.00    1.60
   0 -11  -1    5.30    2.70
  -1 -11  -1   48.60    3.30
  -1 -11  -1   47.30    4.30
  -2 -11  -1   21.00    2.20
  -2 -11  -1   22.10    3.20
   2  11   1   23.30    2.60
  -3 -11  -1   23.40    3.30
  -3 -11  -1   23.10    2.30
   3  11   1   17.80    2.80
  -4 -11  -1   39.50    3.50
   4  11   1   62.09    4.60
  -5 -11  -1   19.60    2.40
   5  11   1   22.20    3.50
  -6 -11  -1    3.90    2.20
   6  11   1    0.80    2.90
   1 -12  -1   -2.30    3.30
   1 -12  -1    0.80    1.80
   0 -12  -1    0.70    3.00
   0 -12  -1    2.50    1.80
  -1 -12  -1   14.00    3.30
  -1 -12  -1    8.70    1.90
  -2 -12  -1    1.20    1.80
  -2 -12  -1    2.20    3.10
  -3 -12  -1   16.10    3.30
  -3 -12  -1   19.60    2.40
   3  12   1   20.90    3.00
  -4 -12  -1    3.40    1.90
   4  12   1    3.10    2.60
  -5 -12  -1   -0.10    2.00
   5  12   1    0.40    2.80
  -1 -13  -1   -2.10    3.30
  -2 -13  -1   22.20    4.30
  -2 -13  -1   17.80    2.60
  -3 -13  -1   21.10    2.80
   4  13   1   12.80    3.70
   5  12  -2   -0.10    3.00
   4  12  -2   10.30    3.00
  -4 -12   2    8.70    2.00
   3  12  -2   23.90    3.60
  -3 -12   2   22.30    2.30
  -2 -12   2    1.70    1.70
  -2 -12   2    2.10    3.30
  -1 -12   2   19.50    3.60
  -1 -12   2   23.40    2.30
   0 -12   2   81.69    5.90
   0 -12   2   64.49    4.40
   6  11  -2    9.50    5.70
  -6 -11   2   16.40    2.80
   5  11  -2   -2.90    2.90
  -5 -11   2    0.90    1.70
   4  11  -2   39.00    3.80
  -4 -11   2   32.70    2.90
   3  11  -2   10.30    2.40
  -3 -11   2    8.00    1.60
  -2 -11   2   12.60    3.00
  -2 -11   2   13.80    1.80
  -1 -11   2    4.30    1.40
  -1 -11   2    4.00    2.50
   0 -11   2   -1.60    2.90
   0 -11   2   -0.40    1.20
   1 -11   2    7.20    3.00
   1 -11   2    3.10    1.60
   2 -11   2   12.20    3.30
   2 -11   2   11.90    2.00
   6  10  -2   -0.70    3.00
  -6 -10   2   -3.40    1.80
   5  10  -2   38.30    4.00
  -5 -10   2   42.30    3.00
   4  10  -2    2.20    2.00
  -4 -10   2    0.40    1.40
   3  10  -2   14.00    2.30
  -3 -10   2   15.10    1.70
   2  10  -2   43.00    3.50
  -2 -10   2   36.10    2.70
  -2 -10   2   39.90    3.50
  -1 -10   2  118.69    7.00
  -1 -10   2  122.59    6.30
   0 -10   2    0.30    1.10
   0 -10   2    1.40    2.10
   1 -10   2   19.20    1.90
   1 -10   2   22.80    3.00
   2 -10   2    4.60    2.80
   2 -10   2    5.80    1.60
   3 -10   2    6.00    3.20
   3 -10   2    3.10    1.90
   7   9  -2    0.40    2.80
  -7  -9   2    0.80    2.00
   6   9  -2   30.30    3.40
  -6  -9   2   31.90    2.90
   5   9  -2   21.60    2.90
  -5  -9   2   15.90    1.80
   4   9  -2   31.00    3.40
  -4  -9   2   34.60    2.50
   3   9  -2    9.70    1.90
  -3  -9   2    8.10    1.40
  -3  -9   2    9.80    2.10
   2   9  -2  200.68   10.10
  -2  -9   2  189.88   10.10
  -2  -9   2  188.68    9.70
   1   9  -2   17.20    2.00
  -1  -9   2   11.40    1.30
  -1  -9   2   12.20    2.30
   0  -9   2   34.70    3.10
   0  -9   2   34.90    2.20
   1  -9   2    5.50    2.10
   1  -9   2    4.60    1.10
  -2   9  -2    2.80    2.40
   2  -9   2    2.90    2.20
   2  -9   2    1.50    1.30
  -3   9  -2   40.00    4.50
   3  -9   2   49.99    4.70
   3  -9   2   46.00    3.40
   4  -9   2    5.30    3.10
   4  -9   2    2.70    2.10
   7   8  -2    6.00    2.70
   7   8  -2    1.20    0.90
  -7  -8   2   -1.40    1.80
   6   8  -2   65.69    4.90
  -6  -8   2   58.79    3.90
   5   8  -2   35.70    3.20
  -5  -8   2   31.20    2.50
   4   8  -2  265.67   13.20
  -4  -8   2  246.78   12.70
   3   8  -2   51.59    3.50
  -3  -8   2   51.69    3.50
  -3  -8   2   48.70    3.00
   2   8  -2    1.30    1.20
  -2  -8   2    1.30    0.90
  -2  -8   2    0.60    1.40
   1   8  -2    3.80    1.30
  -1  -8   2    3.10    0.80
  -1  -8   2    2.40    1.50
   0  -8   2   80.49    4.60
   0  -8   2   72.79    4.00
  -1   8  -2   40.30    3.70
   1  -8   2   55.19    3.70
   1  -8   2   51.89    2.90
  -2   8  -2   60.39    4.50
   2  -8   2   68.29    4.60
   2  -8   2   62.99    3.70
  -3   8  -2    9.50    2.90
   3  -8   2    9.90    1.50
   3  -8   2    9.70    2.40
  -4   8  -2    5.20    2.90
  -4   8  -2    4.50    0.80
   4  -8   2    2.40    1.80
   4  -8   2    7.30    2.70
   4  -8   2    4.70    2.70
  -5   8  -2    7.30    1.40
  -5   8  -2   12.80    3.70
   5  -8   2    7.20    2.50
   5  -8   2   11.20    4.00
   5  -8   2   10.40    3.30
   8   7  -2    1.30    2.90
   8   7  -2   -0.10    1.40
  -8  -7   2    0.00    2.40
   7   7  -2   44.80    2.80
   7   7  -2   41.60    4.10
  -7  -7   2   42.10    3.40
   6   7  -2   44.60    2.60
   6   7  -2   51.49    3.80
  -6  -7   2   43.10    3.10
   5   7  -2    2.80    0.50
   5   7  -2    2.50    1.70
  -5  -7   2    4.10    1.20
   4   7  -2    0.70    1.40
  -4  -7   2    1.10    0.90
   3   7  -2  290.57   14.90
  -3  -7   2  298.77   14.60
  -3  -7   2  295.77   14.80
   2   7  -2    0.60    1.00
  -2  -7   2    1.30    1.20
  -2  -7   2    0.80    0.80
   1   7  -2   74.99    4.20
  -1  -7   2   74.49    3.80
  -1  -7   2   71.99    4.20
   0   7  -2    0.00    0.90
   0   7  -2   -1.00    1.30
   0  -7   2    0.50    1.00
   0  -7   2    0.50    1.30
   0  -7   2    0.10    0.60
  -1   7  -2   52.69    3.50
   1  -7   2   44.10    2.50
   1  -7   2   41.60    3.20
   1  -7   2   42.40    2.90
  -2   7  -2   57.19    4.20
   2  -7   2   57.49    4.00
   2  -7   2   62.59    3.80
   2  -7   2   62.99    3.40
  -3   7  -2   22.20    2.70
  -3   7  -2   14.40    1.40
   3  -7   2   16.40    1.70
   3  -7   2   19.20    2.60
   3  -7   2   17.60    2.40
  -4   7  -2    8.00    2.60
  -4   7  -2    5.60    1.10
   4  -7   2    8.90    2.40
   4  -7   2    6.70    1.60
   4  -7   2    2.80    2.50
  -5   7  -2   28.60    2.50
  -5   7  -2   33.30    4.30
   5  -7   2   38.30    4.40
   5  -7   2   32.10    3.10
   5  -7   2   43.20    4.40
   8   6  -2   47.20    3.40
   8   6  -2   51.89    5.00
   7   6  -2   33.70    2.60
   7   6  -2   40.80    3.70
  -7  -6   2   38.70    3.20
   6   6  -2    3.20    1.80
   6   6  -2    3.90    1.00
  -6  -6   2    2.00    1.40
   5   6  -2   56.29    3.00
   5   6  -2   64.29    3.90
  -5  -6   2   52.09    3.30
   4   6  -2  188.78    9.20
   4   6  -2  180.28    8.70
   4   6  -2  155.68    9.10
   4   6  -2  177.08    8.60
  -4  -6   2  175.08    8.80
   3   6  -2    2.30    1.20
   3   6  -2    1.80    1.10
  -3  -6   2    1.60    1.10
  -3  -6   2    1.50    0.60
   2   6  -2  318.47   15.20
   2   6  -2  287.57   15.20
  -2  -6   2  311.77   15.20
  -2  -6   2  308.57   14.90
  -2  -6   2  297.77   15.00
   1   6  -2   16.80    1.60
   1   6  -2   17.40    1.40
  -1  -6   2   15.90    1.50
  -1  -6   2   17.10    1.20
  -1  -6   2   16.30    1.30
  -1  -6   2   15.00    1.00
   0   6  -2    0.70    1.10
   0   6  -2    1.20    0.80
   0  -6   2    0.60    0.70
   0  -6   2    0.70    0.50
   0  -6   2    0.70    0.80
   0  -6   2    1.20    1.00
  -1   6  -2   77.09    4.70
   1  -6   2   80.79    4.10
   1  -6   2   82.69    4.60
   1  -6   2   80.59    4.50
  -2   6  -2   68.79    3.40
  -2   6  -2   66.99    3.40
  -2   6  -2   66.79    4.20
   2  -6   2   68.59    4.10
   2  -6   2   68.79    3.60
   2  -6   2   60.19    3.90
  -3   6  -2    1.70    2.00
  -3   6  -2    2.90    0.80
   3  -6   2    5.00    1.90
   3  -6   2    3.70    1.70
   3  -6   2    3.60    1.10
  -4   6  -2   50.89    4.30
  -4   6  -2   53.79    3.10
   4  -6   2   52.99    3.40
   4  -6   2   54.69    4.10
   4  -6   2   51.09    4.30
  -5   6  -2   -2.20    2.70
  -5   6  -2    0.00    1.20
   5  -6   2   -1.50    2.10
   5  -6   2   -1.00    1.70
   5  -6   2    0.70    2.50
  -6   6  -2   -0.80    1.50
   6  -6   2   -0.10    3.30
   8   5  -2    0.20    1.70
   7   5  -2   24.70    2.30
   7   5  -2   24.20    3.20
   7   5  -2   27.10    3.10
  -7  -5   2   33.90    2.80
   6   5  -2    2.80    1.80
   6   5  -2    2.80    2.10
   6   5  -2    3.60    1.00
  -6  -5   2    4.20    1.40
   5   5  -2  249.18   13.00
   5   5  -2  247.38   13.00
   5   5  -2  254.97   12.50
  -5  -5   2  262.77   12.70
   4   5  -2    0.20    1.10
   4   5  -2    0.50    0.50
   4   5  -2   -0.50    1.20
  -4  -5   2    1.00    0.70
   3   5  -2  115.89    5.50
   3   5  -2  116.09    5.90
   3   5  -2  101.09    5.90
   3   5  -2  113.29    5.50
  -3  -5   2  113.29    5.80
  -3  -5   2  108.29    5.60
   2   5  -2    2.50    0.80
   2   5  -2    2.70    1.00
  -2  -5   2    2.00    0.50
  -2  -5   2    3.30    0.80
  -2  -5   2    3.40    0.60
   1   5  -2  582.94   30.00
   1   5  -2  590.34   29.90
   1   5  -2  632.14   29.90
  -1  -5   2  608.04   29.70
  -1  -5   2  615.44   29.70
  -1  -5   2  635.44   29.90
  -1  -5   2  619.94   30.00
   0   5  -2  168.98   10.30
   0   5  -2  225.28   10.20
   0  -5   2  215.18   10.30
   0  -5   2  203.88   10.00
   0  -5   2  205.08   10.10
   0  -5   2  211.68   10.20
  -1   5  -2  426.36   21.90
  -1   5  -2  434.76   21.60
   1  -5   2  441.96   21.50
   1  -5   2  447.86   21.80
   1  -5   2  446.16   21.80
   1  -5   2  453.65   21.60
  -2   5  -2   14.20    1.00
  -2   5  -2   12.50    1.70
  -2   5  -2   15.40    1.00
   2  -5   2   12.80    1.70
   2  -5   2   14.80    1.70
   2  -5   2   16.80    1.30
  -3   5  -2   35.00    2.80
  -3   5  -2   30.20    1.90
   3  -5   2   28.60    2.10
   3  -5   2   34.70    2.80
   3  -5   2   34.50    2.60
  -4   5  -2   50.79    3.80
  -4   5  -2   42.60    2.70
   4  -5   2   43.80    2.90
   4  -5   2   44.20    3.60
   4  -5   2   48.70    3.70
  -5   5  -2    5.60    1.20
  -5   5  -2    5.20    2.30
   5  -5   2    7.00    2.40
   5  -5   2    3.90    2.30
   5  -5   2    4.30    1.70
  -6   5  -2   12.70    1.80
   6  -5   2   14.00    3.40
   8   4  -2   77.49    4.70
   8   4  -2   70.59    5.80
   7   4  -2    0.00    2.10
   7   4  -2    2.40    2.60
   7   4  -2    3.90    1.40
  -7  -4   2    3.90    1.70
   6   4  -2   79.79    4.90
   6   4  -2   82.99    4.40
   6   4  -2   81.29    5.10
  -6  -4   2   78.29    4.60
   5   4  -2   -0.70    0.70
   5   4  -2   -0.20    1.30
   5   4  -2   -0.10    1.50
  -5  -4   2   -0.10    1.00
   4   4  -2    5.90    0.70
   4   4  -2    6.70    1.20
   4   4  -2    8.70    1.40
  -4  -4   2    7.40    0.90
   3   4  -2  140.39    6.80
   3   4  -2  128.19    7.00
   3   4  -2  139.19    7.00
   3   4  -2  133.99    6.70
  -3  -4   2  138.69    6.80
  -3  -4   2  136.19    6.90
   2   4  -2  145.39    7.20
   2   4  -2  132.59    7.10
  -2  -4   2  143.39    6.90
  -2  -4   2  143.49    7.00
  -2  -4   2  136.49    6.90
   1   4  -2  692.83   32.60
   1   4  -2  648.44   32.50
   1   4  -2  622.74   32.50
  -1  -4   2  661.43   32.30
  -1  -4   2  667.33   32.50
  -1  -4   2  704.53   32.30
   0   4  -2  336.17   15.70
   0   4  -2  313.47   15.90
   0  -4   2  322.47   15.60
   0  -4   2  325.97   15.80
   0  -4   2  320.07   15.80
   0  -4   2  307.97   15.70
  -1   4  -2    0.40    0.20
  -1   4  -2    0.50    0.90
  -1   4  -2    0.20    0.40
  -1   4  -2    0.50    0.30
   1  -4   2    0.20    0.70
   1  -4   2    0.70    0.50
   1  -4   2    0.60    0.70
   1  -4   2    0.70    0.40
  -2   4  -2   54.79    3.50
  -2   4  -2   62.09    3.00
  -2   4  -2   60.59    3.00
   2  -4   2   59.89    3.10
   2  -4   2   54.99    3.40
  -3   4  -2  141.99    7.30
  -3   4  -2  136.79    6.80
   3  -4   2  138.09    6.90
   3  -4   2  127.99    7.30
  -4   4  -2    3.20    1.70
  -4   4  -2    1.10    0.80
   4  -4   2    1.20    1.60
   4  -4   2    1.40    1.10
  -5   4  -2   49.70    3.20
  -5   4  -2   51.29    3.90
   5  -4   2   50.09    4.30
   5  -4   2   49.90    3.40
   5  -4   2   56.29    3.90
  -6   4  -2   23.10    2.10
   6  -4   2   19.90    3.40
  -7   4  -2   -1.40    1.80
   7  -4   2   -2.40    3.70
   8   3  -2   13.70    2.20
   8   3  -2   12.70    3.50
   7   3  -2   43.20    3.00
   7   3  -2   41.70    4.00
   6   3  -2   30.10    2.90
   6   3  -2   33.60    2.30
   6   3  -2   30.80    3.10
  -6  -3   2   29.50    2.50
   5   3  -2   12.60    1.90
   5   3  -2   14.60    1.30
   5   3  -2   12.50    1.70
  -5  -3   2   16.60    1.50
   4   3  -2  398.26   20.40
   4   3  -2  422.26   20.50
   4   3  -2  418.26   20.20
  -4  -3   2  414.26   20.30
   3   3  -2  354.46   18.50
   3   3  -2  378.96   18.30
   3   3  -2  380.46   18.40
   3   3  -2  378.06   18.60
  -3  -3   2  360.86   18.40
  -3  -3   2  401.66   18.40
   2   3  -2   67.59    3.80
   2   3  -2   80.39    4.10
   2   3  -2   79.99    3.90
   2   3  -2   80.49    4.10
  -2  -3   2   81.69    3.90
  -2  -3   2   81.89    4.00
  -2  -3   2   75.89    3.90
   1   3  -2  106.59    5.50
   1   3  -2  116.19    5.50
   1   3  -2  109.49    5.60
  -1  -3   2  107.09    5.40
  -1  -3   2  107.19    5.30
  -1  -3   2  106.89    5.30
   0   3  -2  185.58    8.70
   0   3  -2  150.18    8.70
   0   3  -2  175.78    8.70
   0  -3   2  180.38    8.70
   0  -3   2  186.28    8.50
   0  -3   2  175.08    8.60
   0  -3   2  171.78    8.70
  -1   3  -2   18.30    0.90
  -1   3  -2   18.10    0.90
  -1   3  -2   14.70    1.30
   1  -3   2   16.10    1.00
   1  -3   2   16.50    1.00
   1  -3   2   15.80    1.20
  -2   3  -2  257.47   12.30
  -2   3  -2  235.88   12.30
  -2   3  -2  265.67   12.60
   2  -3   2  253.57   12.60
   2  -3   2  248.68   12.40
  -3   3  -2   20.30    1.40
  -3   3  -2   23.20    1.90
   3  -3   2   22.80    1.50
   3  -3   2   20.90    2.10
  -4   3  -2   31.30    2.50
  -4   3  -2   34.90    2.10
   4  -3   2   32.80    2.20
   4  -3   2   31.10    2.80
  -5   3  -2   27.80    3.00
  -5   3  -2   24.80    2.10
   5  -3   2   23.80    2.80
   5  -3   2   21.30    2.00
  -6   3  -2    7.60    1.50
   6  -3   2    6.90    2.90
  -7   3  -2    3.50    1.80
   7  -3   2    3.60    3.20
   8   2  -2   -1.20    2.00
   8   2  -2   -0.10    3.50
   7   2  -2   29.20    2.60
   7   2  -2   27.00    3.60
   6   2  -2   68.99    3.90
   6   2  -2   65.99    4.50
   6   2  -2   64.19    4.20
  -6  -2   2   66.69    4.10
   5   2  -2  123.29    6.40
   5   2  -2  112.89    5.90
   5   2  -2  103.39    6.10
  -5  -2   2  120.89    6.00
   4   2  -2   10.60    1.30
   4   2  -2   10.80    1.10
   4   2  -2   13.50    1.50
  -4  -2   2   11.40    1.10
  -4  -2   2   11.60    1.10
   3   2  -2   61.99    3.70
   3   2  -2   61.19    3.50
   3   2  -2   71.49    3.80
  -3  -2   2   72.99    3.50
  -3  -2   2   70.69    3.40
  -3  -2   2   72.99    3.50
   2   2  -2    9.10    0.90
   2   2  -2    8.60    0.70
   2   2  -2   10.70    0.90
   2   2  -2   10.10    0.60
  -2  -2   2    9.50    0.70
  -2  -2   2   10.50    0.70
   1   2  -2 2006.60   99.19
   1   2  -2 2066.89   99.29
   1   2  -2 2001.70   99.29
  -1  -2   2 2204.38   99.19
  -1  -2   2 2005.30   99.19
  -1  -2   2 1996.00   99.19
   0   2  -2    0.00    0.30
   0   2  -2    0.60    0.40
   0   2  -2    0.30    0.30
   0  -2   2    0.50    0.40
  -1   2  -2  706.03   31.90
  -1   2  -2  652.23   31.70
  -1   2  -2  627.04   31.70
   1  -2   2  646.84   31.70
   1  -2   2  639.74   31.90
  -2   2  -2    0.40    0.60
  -2   2  -2    0.10    0.30
   2  -2   2    0.50    0.40
   2  -2   2    0.00    0.70
  -3   2  -2    2.60    0.90
  -3   2  -2    2.60    0.60
   3  -2   2    3.70    1.10
   3  -2   2    2.80    0.70
   3  -2   2    3.50    0.70
  -4   2  -2   13.20    1.20
  -4   2  -2   14.30    1.70
   4  -2   2   19.20    2.00
   4  -2   2   14.40    1.50
  -5   2  -2  181.28    9.20
  -5   2  -2  175.78    9.50
   5  -2   2  180.48    9.30
   5  -2   2  189.28    9.80
  -6   2  -2   14.20    1.80
   6  -2   2   13.00    2.70
  -7   2  -2   46.50    3.50
   7  -2   2   48.70    4.90
   8   1  -2   66.79    5.80
   8   1  -2   62.09    4.50
   7   1  -2    8.10    1.70
   7   1  -2   11.10    2.90
   6   1  -2  179.88    9.40
   6   1  -2  164.18    8.80
   5   1  -2   44.60    3.20
   5   1  -2   42.40    2.60
   5   1  -2   39.50    2.80
  -5  -1   2   44.70    2.70
   4   1  -2  215.18   10.30
   4   1  -2  214.18   10.30
   4   1  -2  211.48   10.40
   4   1  -2  192.78   10.50
  -4  -1   2  201.78   10.30
  -4  -1   2  200.38   10.30
  -4  -1   2  211.68   10.20
   3   1  -2   75.09    3.80
   3   1  -2   70.29    4.00
   3   1  -2   67.59    3.70
   3   1  -2   76.79    3.90
  -3  -1   2   73.69    3.80
  -3  -1   2   76.29    3.80
   2   1  -2 1010.40   47.30
   2   1  -2  934.81   47.30
   2   1  -2  973.40   47.20
  -2  -1   2  962.70   47.20
  -2  -1   2  977.90   47.20
   1   1  -2   30.70    1.50
   1   1  -2   29.70    1.70
   1   1  -2   31.30    1.70
  -1  -1   2   32.10    1.60
   0   1  -2   14.90    1.00
   0   1  -2   17.70    0.90
   0   1  -2   15.80    0.90
  -1   1  -2  588.54   30.70
  -1   1  -2  623.24   30.80
   1  -1   2  683.13   30.80
   1  -1   2  639.64   30.70
  -2   1  -2  162.68    8.20
   2  -1   2  172.48    8.20
   2  -1   2  162.28    8.10
   2  -1   2  163.88    8.20
   2  -1   2  174.08    8.40
  -3   1  -2  475.25   23.20
  -3   1  -2  451.75   23.30
  -3   1  -2  446.76   23.20
   3  -1   2  488.85   23.10
   3  -1   2  486.65   23.20
   3  -1   2  480.35   23.40
   3  -1   2  497.45   23.20
  -4   1  -2  283.67   14.00
  -4   1  -2  300.17   14.20
   4  -1   2  277.67   14.00
   4  -1   2  280.17   14.40
   4  -1   2  279.67   14.00
  -5   1  -2   20.60    2.10
  -5   1  -2   24.50    1.90
   5  -1   2   18.80    2.40
   5  -1   2   21.90    1.90
  -6   1  -2    4.60    1.40
   6  -1   2    4.00    2.30
  -7   1  -2   -0.10    1.70
   7  -1   2   -1.30    2.70
  -8   1  -2    0.10    2.30
   8  -1   2    0.70    4.30
   8   0  -2    3.20    3.50
   7   0  -2    1.60    2.60
   7   0  -2    4.60    1.90
   6   0  -2    4.80    2.20
   6   0  -2    7.50    1.50
   5   0  -2  155.08    7.80
   5   0  -2  150.88    8.20
  -5   0   2  155.88    7.90
  -5   0   2  146.39    7.70
   4   0  -2    9.00    1.10
   4   0  -2   10.60    1.20
   4   0  -2   15.00    1.70
   4   0  -2   14.40    1.30
  -4   0   2    8.60    1.00
  -4   0   2   12.10    1.10
  -4   0   2   11.30    1.20
   3   0  -2  617.94   29.80
   3   0  -2  607.94   29.70
   3   0  -2  604.54   29.90
   3   0  -2  609.84   29.70
  -3   0   2  625.24   29.70
  -3   0   2  609.84   29.70
  -3   0   2  596.94   29.70
   2   0  -2    3.00    0.40
   2   0  -2    3.50    0.50
   2   0  -2    3.70    0.60
   2   0  -2    2.70    0.50
  -2   0   2    2.60    0.40
  -2   0   2    2.30    0.40
  -2   0   2    2.40    0.40
   1   0  -2   19.90    1.00
   1   0  -2   17.60    1.10
   1   0  -2   21.10    1.20
  -1   0   2   20.90    1.10
   0   0  -2  126.69    6.20
   0   0  -2  135.59    6.30
   0   0  -2  127.09    6.20
   0   0   2  122.89    6.20
   0   0   2  124.69    6.20
  -1   0  -2   93.69    4.60
  -1   0  -2   87.99    4.70
   1   0   2   98.69    4.70
   1   0   2   96.29    4.70
   1   0   2   94.69    4.60
  -2   0  -2  503.25   25.50
  -2   0  -2  536.65   25.60
  -2   0  -2  531.45   25.50
   2   0   2  522.15   25.50
   2   0   2  512.55   25.50
   2   0   2  532.85   25.50
   2   0   2  529.55   25.60
  -3   0  -2  210.78   10.50
  -3   0  -2  217.38   10.50
  -3   0  -2  215.78   10.50
   3   0   2  208.88   10.50
   3   0   2  206.68   10.50
   3   0   2  210.68   10.70
   3   0   2  217.28   10.50
  -4   0  -2    7.80    1.00
  -4   0  -2    6.80    1.10
  -4   0  -2    6.70    0.90
   4   0   2    6.50    0.90
   4   0   2    5.60    0.90
   4   0   2    6.80    1.00
   4   0   2    6.90    1.40
  -5   0  -2    7.30    1.40
  -5   0  -2    4.00    1.00
   5   0   2    3.70    1.10
   5   0   2    5.70    1.70
   5   0   2    4.30    1.10
  -6   0  -2  144.79    7.80
   6   0   2  157.28    8.50
  -7   0  -2   41.30    3.10
   7   0   2   37.80    4.30
   8   0   2   30.80    4.60
   7  -1  -2   59.49    5.10
   6  -1  -2  131.29    7.90
  -6   1   2  143.39    7.30
   5  -1  -2   12.20    2.10
   5  -1  -2    9.30    1.30
  -5   1   2    8.20    1.30
   4  -1  -2  135.99    6.60
   4  -1  -2  131.79    6.60
   4  -1  -2  124.99    6.90
   4  -1  -2  126.49    6.60
   4  -1  -2  128.59    6.60
  -4   1   2  130.79    6.50
  -4   1   2  121.69    6.60
  -4   1   2  128.39    6.70
  -4   1   2  133.49    6.60
   3  -1  -2   10.10    1.00
   3  -1  -2   12.10    1.40
   3  -1  -2   12.80    1.10
   3  -1  -2   14.20    1.10
   3  -1  -2   15.20    1.10
  -3   1   2   14.80    1.20
  -3   1   2   11.80    1.10
  -3   1   2   13.20    1.10
  -3   1   2   15.10    1.10
   2  -1  -2  431.96   21.70
   2  -1  -2  459.75   21.80
   2  -1  -2  440.86   21.70
   2  -1  -2  441.96   21.70
   2  -1  -2  451.55   21.70
  -2   1   2  448.06   21.70
  -2   1   2  439.26   21.70
  -2   1   2  446.26   21.70
   1  -1  -2 1508.95   75.29
   1  -1  -2 1621.54   75.29
   1  -1  -2 1545.15   75.39
   1  -1  -2 1540.55   75.29
  -1   1   2 1599.14   75.29
  -1   1   2 1553.54   75.29
  -1   1   2 1523.05   75.29
  -1   1   2 1537.75   75.29
   0  -1  -2  364.86   17.30
   0  -1  -2  355.36   17.30
   0   1   2  359.56   17.30
   0   1   2  343.47   17.30
  -1  -1  -2  462.75   22.80
  -1  -1  -2  472.95   22.80
  -1  -1  -2  471.75   22.80
   1   1   2  444.16   22.80
   1   1   2  456.05   22.80
   1   1   2  497.55   22.80
   1   1   2  478.35   22.80
  -2  -1  -2   28.00    1.50
  -2  -1  -2   27.70    1.50
  -2  -1  -2   27.30    1.60
   2   1   2   25.50    1.60
   2   1   2   28.00    1.50
   2   1   2   29.30    1.60
   2   1   2   29.10    1.50
  -3  -1  -2  279.57   13.80
  -3  -1  -2  269.47   13.70
  -3  -1  -2  284.07   13.70
   3   1   2  274.07   13.80
   3   1   2  297.07   13.90
   3   1   2  281.67   13.70
   3   1   2  275.87   13.70
  -4  -1  -2  166.08    8.40
  -4  -1  -2  165.78    8.40
  -4  -1  -2  161.08    8.40
   4   1   2  170.28    8.40
   4   1   2  177.28    8.70
   4   1   2  168.78    8.40
   4   1   2  168.38    8.40
  -5  -1  -2  293.57   14.10
  -5  -1  -2  271.67   14.00
   5   1   2  295.87   14.50
   5   1   2  285.37   14.10
   5   1   2  267.77   14.00
  -6  -1  -2    6.00    1.30
   6   1   2    6.60    2.10
   6   1   2    3.80    1.40
   7   1   2   16.70    3.10
   8   1   2    5.20    3.40
   7  -2  -2    0.20    3.20
  -7   2   2    1.80    1.90
   6  -2  -2    0.70    2.10
  -6   2   2    0.60    1.40
   5  -2  -2    5.00    1.90
  -5   2   2    5.40    1.30
   4  -2  -2  103.79    5.50
   4  -2  -2  104.19    5.60
   4  -2  -2  104.99    5.50
   4  -2  -2  104.89    5.90
  -4   2   2  103.39    5.60
  -4   2   2  109.79    5.50
   3  -2  -2   67.69    3.90
   3  -2  -2   67.79    3.50
   3  -2  -2   65.29    3.50
   3  -2  -2   62.29    3.60
  -3   2   2   66.99    3.70
  -3   2   2   68.09    3.60
  -3   2   2   70.49    3.40
  -3   2   2   62.09    3.50
   2  -2  -2  598.04   28.20
   2  -2  -2  583.34   28.20
   2  -2  -2  539.05   28.30
   2  -2  -2  573.14   28.40
  -2   2   2  573.84   28.20
  -2   2   2  577.14   28.30
  -2   2   2  580.94   28.20
  -2   2   2  616.64   28.30
   1  -2  -2    3.50    0.60
   1  -2  -2    5.80    0.50
   1  -2  -2    4.00    0.60
   1  -2  -2    4.50    0.40
  -1   2   2    4.60    0.60
  -1   2   2    4.20    0.50
  -1   2   2    4.30    0.40
   0  -2  -2 1130.49   52.49
   0  -2  -2 1087.69   52.49
   0  -2  -2 1058.09   52.59
   0   2   2 1033.20   52.49
   0   2   2 1102.59   52.49
  -1  -2  -2   66.99    3.50
  -1  -2  -2   66.39    3.60
   1   2   2   72.89    3.50
   1   2   2   71.09    3.40
  -2  -2  -2 1721.93   82.69
  -2  -2  -2 1762.62   82.79
  -2  -2  -2 1757.12   82.69
   2   2   2 1648.94   82.69
   2   2   2 1595.54   82.79
   2   2   2 1744.63   82.69
  -3  -2  -2  192.28    9.50
  -3  -2  -2  187.58    9.40
  -3  -2  -2  194.38    9.50
   3   2   2  186.08    9.50
   3   2   2  202.28    9.60
   3   2   2  188.38    9.50
   3   2   2  190.08    9.40
  -4  -2  -2  319.57   15.50
  -4  -2  -2  306.37   15.50
  -4  -2  -2  303.97   15.50
   4   2   2  320.97   15.70
   4   2   2  319.37   15.50
   4   2   2  324.37   15.60
   4   2   2  309.17   15.50
  -5  -2  -2    2.10    1.00
  -5  -2  -2    5.30    1.20
   5   2   2    0.80    1.40
   5   2   2    2.70    1.10
   5   2   2    2.20    0.90
   6   2   2    1.90    1.80
   6   2   2    2.00    1.20
   7   2   2   14.70    2.90
   7   2   2   16.40    2.00
   8   2   2   44.00    3.70
   8   2   2   37.60    4.50
   7  -3  -2    9.70    3.40
  -7   3   2   12.70    2.20
   6  -3  -2   -0.20    2.30
  -6   3   2    0.50    1.50
   5  -3  -2  193.88   10.60
  -5   3   2  203.58   10.10
   4  -3  -2    7.50    1.70
   4  -3  -2    3.70    1.20
   4  -3  -2    6.70    1.10
  -4   3   2    6.50    1.40
  -4   3   2    5.70    1.10
   3  -3  -2   43.60    2.50
   3  -3  -2   47.40    2.50
   3  -3  -2   44.80    2.60
   3  -3  -2   45.50    2.80
  -3   3   2   38.90    2.40
  -3   3   2   42.30    2.80
   2  -3  -2   30.40    1.90
   2  -3  -2   27.80    1.90
   2  -3  -2   28.60    1.70
   2  -3  -2   30.30    1.70
  -2   3   2   29.30    2.00
  -2   3   2   27.40    1.70
  -2   3   2   30.50    1.80
  -2   3   2   29.40    1.70
   1  -3  -2  141.79    7.30
   1  -3  -2  142.39    7.40
   1  -3  -2  151.58    7.50
  -1   3   2  154.68    7.50
  -1   3   2  154.78    7.40
  -1   3   2  150.48    7.40
   0  -3  -2    4.20    0.40
   0  -3  -2    4.00    0.40
   0  -3  -2    3.70    0.60
   0   3   2    4.00    0.60
   0   3   2    4.00    0.50
  -1  -3  -2 1886.01   91.49
  -1  -3  -2 1887.01   91.49
   1   3   2 1947.21   91.49
   1   3   2 1822.92   91.39
  -2  -3  -2    0.40    0.40
  -2  -3  -2   -0.30    0.60
   2   3   2    0.40    0.30
   2   3   2    0.20    0.40
   2   3   2    0.30    0.50
  -3  -3  -2    8.30    0.80
  -3  -3  -2    7.60    0.80
  -3  -3  -2    8.10    0.90
   3   3   2    6.30    0.90
   3   3   2    3.80    0.80
  -4  -3  -2    2.60    0.80
  -4  -3  -2    3.60    0.80
  -4  -3  -2    2.30    0.80
   4   3   2    2.10    0.70
   4   3   2    2.40    1.00
   4   3   2    1.40    0.80
  -5  -3  -2  123.19    6.30
   5   3   2  117.79    6.40
   5   3   2  120.29    6.70
   5   3   2  126.99    6.30
   6   3   2   50.79    3.10
   6   3   2   51.39    3.50
   6   3   2   46.00    3.90
   7   3   2  134.19    7.90
   7   3   2  138.09    7.30
   8   3   2    7.20    2.20
   8   3   2    5.20    3.60
   7  -4  -2    3.10    3.50
  -7   4   2    3.90    2.20
   6  -4  -2   54.39    5.00
  -6   4   2   48.00    3.50
   5  -4  -2   11.40    2.40
   5  -4  -2   10.80    2.10
   5  -4  -2   10.70    1.80
  -5   4   2   14.00    1.70
  -5   4   2   12.80    2.30
   4  -4  -2    1.00    1.00
   4  -4  -2    1.00    1.60
   4  -4  -2    0.50    1.30
  -4   4   2    0.40    1.60
  -4   4   2    0.20    1.00
   3  -4  -2   37.50    2.80
   3  -4  -2   41.70    2.40
   3  -4  -2   43.80    2.80
  -3   4   2   43.40    2.90
  -3   4   2   37.50    2.30
   2  -4  -2  409.96   20.70
   2  -4  -2  449.56   20.80
   2  -4  -2  426.56   20.90
   2  -4  -2  395.26   20.90
  -2   4   2  442.66   20.70
  -2   4   2  419.16   21.00
  -2   4   2  424.56   20.70
   1  -4  -2   93.19    5.00
   1  -4  -2  104.89    4.90
   1  -4  -2   92.19    4.80
  -1   4   2   92.69    5.00
  -1   4   2   92.19    4.80
  -1   4   2   95.89    4.80
   0  -4  -2  748.93   36.50
   0  -4  -2  776.32   36.70
   0  -4  -2  675.73   36.50
   0   4   2  726.83   36.50
   0   4   2  805.92   36.60
   0   4   2  779.12   36.50
  -1  -4  -2    7.00    0.90
  -1  -4  -2    8.50    0.80
   1   4   2    8.20    0.60
   1   4   2    8.90    0.70
   1   4   2    7.90    0.90
  -2  -4  -2    1.40    0.80
  -2  -4  -2    2.10    0.60
   2   4   2    2.50    0.40
   2   4   2    2.50    0.50
   2   4   2    3.10    0.70
   2   4   2    3.00    0.60
  -3  -4  -2  103.39    5.40
  -3  -4  -2  107.49    5.30
  -3  -4  -2  110.19    5.30
   3   4   2  107.59    5.30
   3   4   2   91.39    5.40
  -4  -4  -2  402.26   19.40
  -4  -4  -2  400.26   19.50
   4   4   2  364.36   19.50
   4   4   2  396.26   19.30
   4   4   2  408.86   19.50
  -5  -4  -2  319.17   16.40
   5   4   2  324.87   16.60
   5   4   2  337.87   16.60
   5   4   2  343.07   16.30
  -6  -4  -2   17.20    1.80
   6   4   2   15.60    1.60
   6   4   2   16.70    2.00
   6   4   2   16.30    2.30
   7   4   2    1.40    1.40
   7   4   2    2.20    2.30
   7   4   2   -1.20    2.40
   8   4   2   -2.80    1.90
   8   4   2    0.50    2.80
   6  -5  -2    5.80    2.90
  -6   5   2    7.10    1.80
   5  -5  -2    0.90    1.50
   5  -5  -2    0.10    1.80
   5  -5  -2   -0.90    2.40
  -5   5   2    1.00    1.30
  -5   5   2    0.90    2.30
   4  -5  -2    3.00    1.30
   4  -5  -2    5.20    1.70
   4  -5  -2    1.60    1.80
  -4   5   2    3.80    1.80
  -4   5   2    2.60    1.00
   3  -5  -2  187.58    9.10
   3  -5  -2  179.58    9.40
   3  -5  -2  174.88    9.40
  -3   5   2  181.08    9.00
  -3   5   2  175.58    9.50
   2  -5  -2   72.49    3.60
   2  -5  -2   70.99    3.90
   2  -5  -2   69.69    3.90
  -2   5   2   57.29    3.90
  -2   5   2   65.59    3.50
   1  -5  -2   49.99    2.70
   1  -5  -2   49.00    2.90
   1  -5  -2   49.70    3.00
  -1   5   2   52.19    2.70
  -1   5   2   51.29    2.80
  -1   5   2   55.49    2.80
   0  -5  -2  137.39    7.20
   0  -5  -2  134.39    7.00
   0  -5  -2  133.99    7.00
   0   5   2  144.79    7.10
   0   5   2  140.59    6.90
   0   5   2  149.19    6.90
  -1  -5  -2   18.40    2.00
  -1  -5  -2   26.70    1.90
  -1  -5  -2   31.20    1.70
   1   5   2   31.30    1.60
   1   5   2   30.90    1.60
   1   5   2   32.50    1.90
  -2  -5  -2  171.48    8.80
  -2  -5  -2  170.88    8.90
   2   5   2  178.98    8.60
   2   5   2  175.18    8.60
   2   5   2  177.88    8.90
   2   5   2  176.38    8.60
  -3  -5  -2   13.20    1.50
  -3  -5  -2   12.70    1.10
   3   5   2   11.90    1.10
   3   5   2   13.60    1.30
   3   5   2    8.50    1.30
   3   5   2   10.90    0.90
  -4  -5  -2   55.19    3.30
  -4  -5  -2   55.89    3.00
   4   5   2   52.79    3.30
   4   5   2   51.89    3.20
   4   5   2   56.09    2.90
  -5  -5  -2   19.00    1.70
   5   5   2   17.10    1.90
   5   5   2   14.60    1.30
   5   5   2   15.60    1.90
  -6  -5  -2  203.78   10.50
   6   5   2  197.38   10.30
   6   5   2  223.78   10.90
   6   5   2  199.88   10.80
   7   5   2    2.20    2.20
   7   5   2    2.30    1.40
   8   5   2   96.79    5.70
   6  -6  -2    2.00    3.20
  -6   6   2    4.10    1.80
   5  -6  -2   32.00    3.80
   5  -6  -2   33.50    3.80
   5  -6  -2   34.30    3.20
  -5   6   2   32.20    2.70
   4  -6  -2   17.70    2.00
   4  -6  -2   18.80    2.60
   4  -6  -2   19.60    2.60
  -4   6   2   26.40    3.00
  -4   6   2   19.80    1.80
   3  -6  -2    7.80    1.30
   3  -6  -2    5.60    1.70
   3  -6  -2    8.80    1.80
  -3   6   2    5.20    1.00
  -3   6   2    7.30    1.90
   2  -6  -2    0.40    1.20
   2  -6  -2    0.40    1.20
   2  -6  -2    1.60    0.90
  -2   6   2   -0.80    1.40
  -2   6   2    0.60    0.70
   1  -6  -2  335.87   16.60
   1  -6  -2  330.17   16.50
   1  -6  -2  337.97   16.80
  -1   6   2  319.97   16.50
  -1   6   2  356.86   16.50
   0  -6  -2   64.29    3.40
   0  -6  -2   60.39    3.40
   0  -6  -2   62.39    3.70
   0   6   2   68.09    3.50
   0   6   2   72.69    3.30
   0   6   2   58.69    3.30
  -1  -6  -2  165.08    8.30
  -1  -6  -2  172.48    8.20
  -1  -6  -2  155.88    8.60
   1   6   2  167.28    8.20
   1   6   2  166.18    8.20
   1   6   2  175.08    8.50
  -2  -6  -2   98.19    5.20
  -2  -6  -2   94.09    5.30
   2   6   2  102.19    5.30
   2   6   2  101.19    5.00
   2   6   2  100.99    4.90
  -3  -6  -2   18.50    1.80
  -3  -6  -2   20.10    1.60
   3   6   2   17.60    1.20
   3   6   2   23.60    1.90
  -4  -6  -2  106.09    5.90
  -4  -6  -2  107.09    5.70
   4   6   2  116.19    5.50
   4   6   2  100.99    5.90
  -5  -6  -2   52.59    3.40
   5   6   2   56.09    3.10
   5   6   2   60.89    3.80
  -6  -6  -2    2.10    1.40
   6   6   2   -0.20    1.00
   6   6   2    0.70    1.80
  -7  -6  -2   72.19    4.50
   7   6   2   68.69    4.10
   7   6   2   70.99    4.90
   8   6   2   13.10    2.10
   8   6   2    7.70    3.10
   5  -7  -2    5.20    3.20
   5  -7  -2    4.00    2.10
   5  -7  -2    6.00    3.00
  -5   7   2    3.80    1.50
   4  -7  -2   29.70    2.80
   4  -7  -2   38.00    3.80
   4  -7  -2   30.90    3.30
  -4   7   2   25.60    2.20
   3  -7  -2    6.20    2.10
   3  -7  -2    6.10    1.90
   3  -7  -2    7.80    1.50
  -3   7   2    5.90    1.10
   2  -7  -2   78.79    4.40
   2  -7  -2   84.89    4.90
   2  -7  -2   87.79    4.80
  -2   7   2   76.59    4.30
   1  -7  -2   24.00    1.80
   1  -7  -2   24.50    2.30
   1  -7  -2   21.70    1.90
  -1   7   2   23.40    1.50
   0  -7  -2  154.58    8.30
   0  -7  -2  156.88    8.60
   0   7   2  175.58    8.40
   0   7   2  154.88    8.10
   0   7   2  183.88    8.10
  -1  -7  -2   10.30    1.00
  -1  -7  -2    9.30    1.50
   1   7   2    8.50    0.60
   1   7   2   10.10    1.30
   1   7   2    9.50    0.60
  -2  -7  -2  119.69    6.40
  -2  -7  -2  106.89    6.60
   2   7   2  120.29    6.10
   2   7   2  131.09    6.60
   2   7   2  136.59    6.10
  -3  -7  -2   18.00    2.00
  -3  -7  -2   22.20    1.90
   3   7   2   19.00    1.20
   3   7   2   23.20    2.10
  -4  -7  -2  344.97   16.90
  -4  -7  -2  359.86   17.20
   4   7   2  349.67   16.70
   4   7   2  306.77   17.10
  -5  -7  -2   27.00    2.30
   5   7   2   24.40    1.80
   5   7   2   30.60    3.00
  -6  -7  -2   26.60    2.50
   6   7   2   28.30    2.90
   6   7   2   22.00    2.00
  -7  -7  -2   15.10    2.30
   7   7   2    9.60    1.60
   7   7   2   11.50    2.60
   8   7   2   12.90    2.10
   8   7   2   20.00    3.30
   5  -8  -2    1.30    2.50
   5  -8  -2    5.80    3.00
  -5   8   2    1.10    1.50
   4  -8  -2    1.50    1.80
   4  -8  -2    1.00    2.70
  -4   8   2    2.20    1.30
   3  -8  -2   28.20    2.60
   3  -8  -2   30.80    3.30
  -3   8   2   32.10    2.30
   2  -8  -2   25.10    2.80
   2  -8  -2   24.40    2.20
  -2   8   2   22.60    1.80
   1  -8  -2    0.70    0.90
   1  -8  -2    2.40    1.60
  -1   8   2    0.60    0.50
   0  -8  -2    5.90    1.00
   0  -8  -2    7.80    1.70
   0   8   2    4.40    1.20
  -1  -8  -2  136.39    7.50
  -1  -8  -2  137.49    7.10
   1   8   2  144.69    7.30
  -2  -8  -2   21.90    2.30
  -2  -8  -2   22.10    1.90
   2   8   2   21.10    2.10
  -3  -8  -2  150.28    7.80
  -3  -8  -2  158.98    8.20
   3   8   2  145.79    7.40
   3   8   2  159.38    8.10
  -4  -8  -2   -0.30    1.80
  -4  -8  -2   -0.40    1.20
   4   8   2    1.50    1.70
   4   8   2   -0.40    0.50
  -5  -8  -2    1.20    1.30
   5   8   2    0.90    1.70
   5   8   2    1.60    0.70
  -6  -8  -2   43.80    3.20
   6   8   2   44.30    4.20
   6   8   2   40.50    2.60
  -7  -8  -2   45.90    3.80
   7   8   2   45.30    3.00
   7   8   2   45.80    4.80
   8   8   2   30.10    4.30
   4  -9  -2    7.50    2.30
   4  -9  -2    8.10    3.10
  -4   9   2    6.40    1.50
   3  -9  -2   11.20    2.80
   3  -9  -2   13.90    2.10
  -3   9   2   14.50    1.40
   2  -9  -2    4.70    1.40
   2  -9  -2    1.70    2.10
  -2   9   2    3.30    0.70
   1  -9  -2   37.10    2.70
   1  -9  -2   41.80    3.50
   0  -9  -2   76.09    4.80
   0  -9  -2   72.09    4.10
  -1  -9  -2    8.30    1.90
  -1  -9  -2    6.50    1.20
   1   9   2   10.30    1.70
  -2  -9  -2  303.67   15.60
  -2  -9  -2  308.77   15.90
   2   9   2  325.97   15.80
  -3  -9  -2   37.60    2.90
  -3  -9  -2   46.80    3.60
   3   9   2   40.70    3.20
  -4  -9  -2   23.20    2.30
   4   9   2   23.50    2.60
  -5  -9  -2   57.49    3.80
   5   9   2   63.59    4.30
   5   9   2   56.09    3.00
  -6  -9  -2   30.30    2.90
   6   9   2   30.40    1.90
   6   9   2   24.80    3.30
  -7  -9  -2    3.60    2.30
   7   9   2    3.10    1.20
   7   9   2    2.90    2.90
   3 -10  -2   13.30    3.30
   3 -10  -2   11.60    2.30
   2 -10  -2    9.30    1.90
   2 -10  -2   10.90    3.20
   1 -10  -2   23.60    3.00
   1 -10  -2   17.50    1.90
   0 -10  -2    9.40    2.40
   0 -10  -2    9.80    1.50
  -1 -10  -2   17.00    2.50
  -1 -10  -2   12.70    1.60
  -2 -10  -2   37.00    3.60
  -2 -10  -2   32.30    2.70
   2  10   2   35.80    3.20
  -3 -10  -2   19.10    2.10
  -3 -10  -2   22.50    2.80
   3  10   2   23.10    2.60
  -4 -10  -2   42.10    3.30
   4  10   2   50.29    3.80
  -5 -10  -2   15.30    2.00
   5  10   2   12.30    2.60
  -6 -10  -2    0.20    1.90
   6  10   2    2.40    2.60
  -7 -10  -2    5.00    2.60
   7  10   2    5.00    3.10
   2 -11  -2    0.50    1.90
   2 -11  -2    1.90    3.40
   1 -11  -2    9.60    1.80
   1 -11  -2    7.30    3.30
   0 -11  -2    0.60    2.40
   0 -11  -2    4.50    1.50
  -1 -11  -2  288.57   14.50
  -1 -11  -2  259.57   13.70
  -2 -11  -2    7.10    2.50
  -2 -11  -2    8.30    1.70
   2  11   2    8.90    2.30
  -3 -11  -2    8.30    2.60
  -3 -11  -2   11.70    1.90
   3  11   2   17.60    2.60
  -4 -11  -2   22.20    2.40
   4  11   2   16.10    2.80
  -5 -11  -2   20.90    2.50
   5  11   2   18.00    3.10
  -6 -11  -2    8.60    2.40
   6  11   2   10.50    3.20
   1 -12  -2    1.30    1.90
   1 -12  -2    1.40    3.30
   0 -12  -2    2.80    1.80
   0 -12  -2    1.50    3.10
  -1 -12  -2    3.20    2.80
  -1 -12  -2    1.30    1.70
  -2 -12  -2    5.00    3.20
  -2 -12  -2    3.30    1.80
  -3 -12  -2    4.50    1.90
  -3 -12  -2    4.80    2.90
   3  12   2    8.10    2.80
  -4 -12  -2   14.50    2.30
   4  12   2   15.30    3.00
  -5 -12  -2    8.20    2.30
   5  12   2   18.20    3.40
  -1 -13  -2    1.20    2.30
  -1 -13  -2    2.60    3.40
  -2 -13  -2   20.00    2.60
  -2 -13  -2   20.40    4.20
  -3 -13  -2   23.70    2.70
   4  13   2    5.60    3.50
   4  12  -3   14.70    3.10
  -4 -12   3   13.00    2.10
  -3 -12   3   20.90    2.30
  -2 -12   3    0.30    2.90
  -2 -12   3    0.20    1.70
  -1 -12   3    3.20    1.70
  -1 -12   3    4.90    3.50
   0 -12   3   30.60    4.20
   0 -12   3   32.20    3.00
   5  11  -3    6.80    3.20
  -5 -11   3    7.70    1.80
   4  11  -3   36.00    3.70
  -4 -11   3   41.90    3.10
   3  11  -3    0.20    2.00
  -3 -11   3    0.00    1.40
  -2 -11   3   -0.10    2.60
  -2 -11   3    0.60    1.40
  -1 -11   3   42.40    3.90
  -1 -11   3   33.30    2.70
   0 -11   3    0.40    1.30
   0 -11   3   -3.00    2.50
   1 -11   3    9.90    3.10
   1 -11   3    8.50    1.70
   2 -11   3    5.70    3.90
   2 -11   3    4.30    2.00
   6  10  -3    0.90    2.60
  -6 -10   3    0.10    1.80
   5  10  -3    7.20    2.60
  -5 -10   3    7.40    1.60
   4  10  -3   67.99    5.00
  -4 -10   3   79.09    4.40
   3  10  -3   18.30    2.50
  -3 -10   3   19.00    1.80
   2  10  -3   43.90    3.70
  -2 -10   3   54.89    4.10
  -2 -10   3   39.30    2.90
  -1 -10   3   25.50    2.00
  -1 -10   3   21.10    2.80
   0 -10   3    9.00    1.30
   0 -10   3    7.90    2.40
   1 -10   3   24.80    2.30
   1 -10   3   28.80    3.60
   2 -10   3   24.90    2.50
   2 -10   3   22.10    3.50
   3 -10   3    1.20    1.90
   3 -10   3    2.40    3.50
   7   9  -3    1.20    2.80
  -7  -9   3    0.90    2.00
   6   9  -3    2.70    2.40
  -6  -9   3    3.00    1.70
   5   9  -3   85.69    5.60
  -5  -9   3   86.39    4.90
   4   9  -3    6.50    2.20
  -4  -9   3    3.70    1.20
   3   9  -3   41.30    3.20
  -3  -9   3   35.30    2.60
   2   9  -3   58.19    4.00
  -2  -9   3   57.29    3.40
  -2  -9   3   58.69    4.10
  -1  -9   3    0.80    1.90
  -1  -9   3    2.50    0.90
   0  -9   3   40.60    2.50
   0  -9   3   45.60    3.80
  -1   9  -3   46.10    4.30
   1  -9   3   47.00    2.90
   1  -9   3   46.90    3.80
  -2   9  -3    1.90    2.40
   2  -9   3    3.70    2.30
   2  -9   3    8.00    1.40
  -3   9  -3   16.10    3.30
   3  -9   3   13.10    1.90
   3  -9   3   10.50    3.10
  -4   9  -3    9.50    3.90
   4  -9   3    7.60    3.20
   4  -9   3    3.80    2.10
   7   8  -3    3.30    3.00
  -7  -8   3    4.40    1.90
   6   8  -3   95.99    6.60
  -6  -8   3  110.19    5.80
   5   8  -3   -0.20    1.80
  -5  -8   3   -0.20    1.20
   4   8  -3  120.99    6.90
  -4  -8   3  119.69    6.20
   3   8  -3    3.80    1.50
  -3  -8   3    4.70    1.60
  -3  -8   3    3.40    1.00
   2   8  -3   91.39    5.00
  -2  -8   3   88.89    5.20
  -2  -8   3   86.09    4.70
   1   8  -3   74.89    4.20
  -1  -8   3   75.79    4.40
  -1  -8   3   68.59    3.70
   0   8  -3   81.59    4.80
   0  -8   3   72.59    4.00
   0  -8   3   76.29    4.60
  -1   8  -3    3.10    2.10
   1  -8   3    2.50    1.80
   1  -8   3    2.20    0.90
  -2   8  -3   30.50    3.40
   2  -8   3   29.10    3.10
   2  -8   3   29.50    2.20
  -3   8  -3   22.30    3.10
   3  -8   3   20.20    1.90
   3  -8   3   18.40    2.80
  -4   8  -3    1.00    3.10
   4  -8   3    6.70    2.70
   4  -8   3    4.00    1.80
   4  -8   3    2.20    2.90
  -5   8  -3   21.60    4.00
   5  -8   3   18.20    2.70
   5  -8   3   19.80    3.70
   5  -8   3   20.40    4.30
   8   7  -3   11.50    1.80
   8   7  -3   15.20    3.30
  -8  -7   3   16.60    2.90
   7   7  -3    9.50    1.20
   7   7  -3   12.00    3.00
  -7  -7   3    8.10    2.00
   6   7  -3   12.90    1.00
   6   7  -3   12.80    2.40
  -6  -7   3   13.60    1.70
   5   7  -3   17.90    2.20
  -5  -7   3   11.70    1.50
   4   7  -3  142.39    8.00
  -4  -7   3  156.38    7.60
   3   7  -3  171.58    9.60
  -3  -7   3  195.28    9.60
  -3  -7   3  191.48    9.30
   2   7  -3  132.29    6.40
  -2  -7   3  116.09    6.40
  -2  -7   3  112.89    6.10
   1   7  -3  122.89    6.00
  -1  -7   3  113.79    5.60
  -1  -7   3   97.39    5.90
   0   7  -3   26.10    2.10
   0   7  -3   34.40    2.60
   0  -7   3   29.40    1.70
   0  -7   3   25.90    2.20
   0  -7   3   29.20    2.40
  -1   7  -3   13.10    2.10
   1  -7   3   15.60    2.10
   1  -7   3   11.80    1.70
   1  -7   3   14.30    1.20
  -2   7  -3   78.59    5.00
   2  -7   3   88.29    4.80
   2  -7   3   70.59    4.20
   2  -7   3   78.29    4.80
  -3   7  -3   14.30    2.70
   3  -7   3   11.00    1.40
   3  -7   3   12.50    2.40
   3  -7   3   11.70    2.10
  -4   7  -3   11.00    2.80
  -4   7  -3   13.30    1.30
   4  -7   3   14.00    2.70
   4  -7   3   10.50    1.70
   4  -7   3   14.70    2.60
  -5   7  -3    9.70    1.40
  -5   7  -3   17.70    3.50
   5  -7   3   12.50    2.20
   5  -7   3   16.10    3.50
   5  -7   3   17.60    3.20
   8   6  -3    3.30    1.60
   8   6  -3    4.50    2.90
  -8  -6   3    4.90    2.40
   7   6  -3   79.59    5.20
   7   6  -3   68.59    4.20
  -7  -6   3   81.19    4.70
   6   6  -3   21.30    1.70
   6   6  -3   23.00    2.80
  -6  -6   3   21.40    2.20
   5   6  -3  213.48   10.30
   5   6  -3  196.58   10.90
  -5  -6   3  212.68   10.50
   4   6  -3   36.20    2.80
   4   6  -3   33.50    2.70
  -4  -6   3   33.50    2.10
   3   6  -3   22.50    2.00
   3   6  -3   20.00    2.30
  -3  -6   3   18.70    1.80
  -3  -6   3   21.90    1.50
   2   6  -3   37.10    2.40
   2   6  -3   31.70    2.20
  -2  -6   3   33.10    1.80
  -2  -6   3   28.70    1.90
  -2  -6   3   32.50    2.20
   1   6  -3  192.98   10.40
   1   6  -3  221.48   10.60
   1   6  -3  215.48   10.50
  -1  -6   3  213.68   10.20
  -1  -6   3  199.58   10.20
  -1  -6   3  212.98   10.60
  -1  -6   3  206.98   10.40
   0   6  -3   -0.10    1.20
   0   6  -3    0.30    0.80
   0  -6   3    0.10    0.60
   0  -6   3   -0.30    1.00
   0  -6   3    0.10    0.40
   0  -6   3    0.60    0.90
  -1   6  -3  188.38    9.30
   1  -6   3  163.38    9.00
   1  -6   3  176.68    8.80
   1  -6   3  182.38    9.20
  -2   6  -3   10.20    1.80
   2  -6   3    5.50    1.40
   2  -6   3   12.20    1.10
   2  -6   3    7.00    1.70
  -3   6  -3    1.00    1.80
  -3   6  -3    0.10    0.60
   3  -6   3   -0.10    1.80
   3  -6   3    0.90    1.00
   3  -6   3   -0.60    1.80
  -4   6  -3   34.10    3.50
   4  -6   3   31.30    2.50
   4  -6   3   24.60    3.00
   4  -6   3   30.60    3.50
  -5   6  -3    5.50    1.30
  -5   6  -3    9.10    3.00
   5  -6   3    5.70    2.60
   5  -6   3    8.10    3.00
   5  -6   3    6.70    1.80
  -6   6  -3    2.10    3.60
  -6   6  -3    0.40    1.50
   6  -6   3    4.90    2.90
   6  -6   3    1.40    3.40
   6  -6   3    2.10    2.30
   8   5  -3   15.90    2.10
   7   5  -3   21.20    1.80
   7   5  -3   19.00    3.30
   7   5  -3   18.00    2.60
  -7  -5   3   16.90    2.20
   6   5  -3   84.59    5.20
   6   5  -3   78.49    5.40
   6   5  -3   83.99    4.40
  -6  -5   3   82.29    4.70
   5   5  -3    0.90    0.70
   5   5  -3    0.30    1.40
   5   5  -3    1.00    1.50
  -5  -5   3    2.90    1.10
   4   5  -3   27.40    2.40
   4   5  -3   32.20    1.70
   4   5  -3   23.40    2.30
  -4  -5   3   32.00    2.00
   3   5  -3   -0.30    1.10
   3   5  -3    0.10    1.00
  -3  -5   3    0.00    0.90
  -3  -5   3    0.30    0.50
   2   5  -3  487.95   23.30
   2   5  -3  444.16   23.20
  -2  -5   3  465.25   23.00
  -2  -5   3  486.85   22.90
  -2  -5   3  472.15   23.10
   1   5  -3    8.70    1.10
   1   5  -3    9.40    1.10
   1   5  -3    7.00    1.00
  -1  -5   3    7.50    0.50
  -1  -5   3    8.10    1.00
  -1  -5   3    7.40    0.50
   0   5  -3  595.34   27.80
   0   5  -3  594.54   27.60
   0  -5   3  547.65   27.40
   0  -5   3  562.14   27.50
   0  -5   3  568.44   27.70
   0  -5   3  526.55   27.70
  -1   5  -3    5.00    1.20
  -1   5  -3    5.20    0.70
   1  -5   3    5.90    1.20
   1  -5   3    5.40    1.10
   1  -5   3    6.50    0.80
   1  -5   3    5.30    0.60
  -2   5  -3    9.20    0.80
  -2   5  -3    7.20    1.50
  -2   5  -3    7.50    0.70
   2  -5   3    7.50    0.90
   2  -5   3    6.50    1.30
   2  -5   3    7.40    1.40
  -3   5  -3   66.49    4.50
  -3   5  -3   73.49    3.60
   3  -5   3   69.59    4.30
   3  -5   3   64.09    4.20
   3  -5   3   68.59    3.80
  -4   5  -3   85.49    5.40
  -4   5  -3   83.69    4.50
   4  -5   3   85.59    5.20
   4  -5   3   92.59    4.80
   4  -5   3   82.59    5.50
  -5   5  -3    1.70    1.10
  -5   5  -3    4.80    2.30
   5  -5   3    0.60    1.50
   5  -5   3   -1.90    2.20
   5  -5   3    3.30    2.30
  -6   5  -3   10.50    1.70
  -6   5  -3   12.10    3.30
   6  -5   3    6.70    3.20
   6  -5   3   12.80    2.30
   6  -5   3    9.30    2.90
   8   4  -3   41.10    3.40
   8   4  -3   43.90    4.80
   7   4  -3   16.60    2.50
   7   4  -3   17.80    3.10
   7   4  -3   15.70    1.80
  -7  -4   3   18.20    2.20
   6   4  -3   33.10    2.20
   6   4  -3   27.90    2.80
   6   4  -3   29.30    3.00
  -6  -4   3   28.00    2.50
   5   4  -3  122.99    6.30
   5   4  -3  118.39    6.80
   5   4  -3  126.09    6.80
  -5  -4   3  125.19    6.40
   4   4  -3   17.70    1.20
   4   4  -3   15.60    1.70
   4   4  -3   17.10    2.00
  -4  -4   3   19.80    1.40
   3   4  -3  448.16   22.50
   3   4  -3  447.06   22.20
   3   4  -3  435.06   22.50
   3   4  -3  481.95   22.30
  -3  -4   3  431.26   22.50
  -3  -4   3  484.75   22.40
  -3  -4   3  466.25   22.30
   2   4  -3   44.70    2.70
   2   4  -3   44.60    2.50
  -2  -4   3   40.00    2.20
  -2  -4   3   45.10    2.20
  -2  -4   3   42.20    2.40
   1   4  -3   69.69    3.50
   1   4  -3   69.19    3.50
   1   4  -3   68.09    3.60
  -1  -4   3   62.49    3.40
  -1  -4   3   63.59    3.20
  -1  -4   3   60.99    3.20
   0   4  -3   18.20    1.40
   0   4  -3   20.70    1.50
   0   4  -3   20.60    1.30
   0  -4   3   18.40    1.50
   0  -4   3   19.20    1.40
   0  -4   3   19.30    1.00
   0  -4   3   16.80    1.10
  -1   4  -3  236.18   10.50
  -1   4  -3  188.38   10.70
   1  -4   3  210.68   10.50
   1  -4   3  214.08   10.50
   1  -4   3  214.38   10.70
  -2   4  -3   91.09    4.50
  -2   4  -3   92.89    4.50
  -2   4  -3   88.09    4.90
   2  -4   3   88.59    4.90
   2  -4   3   88.39    4.60
  -3   4  -3  142.99    7.40
  -3   4  -3  139.59    7.00
   3  -4   3  144.19    7.50
   3  -4   3  133.79    7.10
  -4   4  -3   11.10    2.00
  -4   4  -3    8.70    1.10
   4  -4   3   11.60    2.20
   4  -4   3    7.90    1.30
  -5   4  -3    0.80    2.30
  -5   4  -3    1.00    1.10
   5  -4   3    0.00    1.50
   5  -4   3    1.00    1.80
   5  -4   3    3.00    2.10
  -6   4  -3   47.90    3.40
   6  -4   3   58.79    5.20
   6  -4   3   49.60    4.60
   6  -4   3   52.09    5.00
  -7   4  -3   -1.60    1.80
   7  -4   3   -0.70    3.50
   8   3  -3    0.80    3.10
   8   3  -3    4.10    1.90
   7   3  -3   26.60    3.50
   7   3  -3   19.90    2.00
   6   3  -3   82.99    4.70
   6   3  -3   72.99    5.00
   6   3  -3   80.59    4.30
  -6  -3   3   73.49    4.40
   5   3  -3   34.50    2.80
   5   3  -3   36.30    2.20
   5   3  -3   35.10    2.60
  -5  -3   3   35.90    2.40
   4   3  -3  251.17   12.20
   4   3  -3  262.67   12.60
   4   3  -3  225.98   12.50
  -4  -3   3  255.67   12.30
   3   3  -3    1.30    0.50
   3   3  -3    1.30    1.00
   3   3  -3    1.30    0.80
   3   3  -3    1.40    0.40
  -3  -3   3    3.10    0.60
  -3  -3   3    1.70    0.50
   2   3  -3   62.89    3.10
   2   3  -3   64.69    3.10
   2   3  -3   63.19    3.40
   2   3  -3   62.29    3.40
  -2  -3   3   63.29    3.10
  -2  -3   3   57.49    3.10
  -2  -3   3   61.59    3.20
   1   3  -3 1060.79   50.09
   1   3  -3  882.91   49.90
   1   3  -3 1092.99   49.90
  -1  -3   3 1073.69   49.90
   0   3  -3  247.88   12.00
   0   3  -3  236.18   11.90
   0   3  -3  241.18   12.10
   0  -3   3  249.38   12.10
  -1   3  -3  132.69    6.00
  -1   3  -3  120.19    6.00
  -1   3  -3  131.99    6.30
  -1   3  -3  118.69    6.00
   1  -3   3  121.59    6.00
   1  -3   3  117.89    6.00
   1  -3   3  116.29    6.20
  -2   3  -3  892.91   44.30
  -2   3  -3  948.91   44.10
  -2   3  -3  938.31   44.10
   2  -3   3  879.51   44.10
   2  -3   3  878.91   44.40
  -3   3  -3   43.30    2.80
  -3   3  -3   43.50    2.40
   3  -3   3   47.50    2.90
   3  -3   3   44.00    2.50
  -4   3  -3   14.50    1.80
  -4   3  -3   14.20    1.30
   4  -3   3   17.10    2.10
   4  -3   3   11.40    1.40
  -5   3  -3   74.19    4.70
  -5   3  -3   65.69    3.90
   5  -3   3   70.19    4.20
   5  -3   3   75.59    4.80
  -6   3  -3   15.60    1.80
   6  -3   3   18.50    3.10
  -7   3  -3    0.50    1.80
   7  -3   3    4.70    3.30
   8   2  -3    5.10    3.40
   8   2  -3    8.40    2.10
   7   2  -3   35.20    3.90
   7   2  -3   40.60    3.00
   6   2  -3   38.90    2.70
   6   2  -3   43.70    3.20
   6   2  -3   37.60    3.40
  -6  -2   3   40.00    2.80
   5   2  -3    1.00    1.40
   5   2  -3    1.60    0.80
   5   2  -3    2.50    1.10
  -5  -2   3    1.50    1.00
   4   2  -3   51.49    3.10
   4   2  -3   53.29    3.20
   4   2  -3   49.99    2.80
  -4  -2   3   54.39    2.90
   3   2  -3  445.86   21.70
   3   2  -3  444.16   21.70
   3   2  -3  429.36   21.50
  -3  -2   3  439.26   21.50
  -3  -2   3  446.86   21.50
   2   2  -3 1972.70   97.49
   2   2  -3 2036.50   97.49
   2   2  -3 2079.99   97.69
   2   2  -3 1926.81   97.59
  -2  -2   3 2110.89   97.49
  -2  -2   3 1939.71   97.49
   1   2  -3  304.07   14.30
   1   2  -3  284.77   14.40
   1   2  -3  292.87   14.20
  -1  -2   3  285.07   14.10
  -1  -2   3  293.37   14.10
  -1  -2   3  284.17   14.20
   0   2  -3  446.96   20.80
   0   2  -3  449.36   20.70
   0   2  -3  376.16   20.60
  -1   2  -3  637.44   28.60
  -1   2  -3  615.84   28.60
  -1   2  -3  496.35   28.70
   1  -2   3  610.14   28.80
   1  -2   3  575.34   28.60
   1  -2   3  594.64   28.60
  -2   2  -3   58.39    3.20
  -2   2  -3   66.99    3.30
   2  -2   3   64.89    3.20
   2  -2   3   61.69    3.50
  -3   2  -3    0.20    0.50
  -3   2  -3    1.10    1.00
   3  -2   3    1.50    0.70
   3  -2   3    1.30    0.60
   3  -2   3   -0.30    0.90
  -4   2  -3  171.08    8.40
  -4   2  -3  156.28    8.60
   4  -2   3  172.58    8.50
   4  -2   3  174.68    8.90
  -5   2  -3   45.70    2.90
  -5   2  -3   50.69    3.30
   5  -2   3   46.50    3.00
   5  -2   3   49.20    3.70
  -6   2  -3   14.50    1.80
   6  -2   3   16.30    2.80
  -7   2  -3   16.50    2.10
   7  -2   3   16.30    3.80
   8   1  -3   49.20    3.90
   8   1  -3   43.60    5.20
   7   1  -3    0.50    2.50
   7   1  -3   -0.50    1.60
   6   1  -3    0.80    1.90
   6   1  -3    0.70    1.20
   5   1  -3  353.56   17.60
   5   1  -3  349.67   17.80
   5   1  -3  360.06   17.40
  -5  -1   3  349.37   17.50
   4   1  -3   62.69    3.60
   4   1  -3   64.99    3.80
   4   1  -3   77.59    4.10
  -4  -1   3   73.19    3.70
  -4  -1   3   70.59    3.70
   3   1  -3  571.54   28.00
   3   1  -3  566.14   27.80
   3   1  -3  571.64   27.70
   3   1  -3  553.34   27.90
   3   1  -3  570.74   27.80
  -3  -1   3  575.74   27.70
  -3  -1   3  568.74   27.80
  -3  -1   3  591.04   27.80
   2   1  -3   42.10    2.50
   2   1  -3   45.80    2.60
   2   1  -3   47.70    2.40
  -2  -1   3   48.60    2.40
   1   1  -3  175.78    8.80
   1   1  -3  163.08    8.70
   1   1  -3  189.88    8.70
   1   1  -3  184.28    8.90
   1   1  -3  181.08    8.70
  -1  -1   3  181.28    8.70
   0   1  -3   40.80    2.20
   0   1  -3   45.30    2.20
   0   1  -3   39.00    2.30
   0  -1   3   42.10    2.10
  -1   1  -3 9999.00  450.15
  -1   1  -3 9375.86  450.15
  -1   1  -3 8839.62  450.45
   1  -1   3 8859.11  450.45
   1  -1   3 9539.85  450.15
   1  -1   3 9124.79  450.15
  -2   1  -3  176.48    8.80
   2  -1   3  181.08    8.80
   2  -1   3  174.88    8.80
   2  -1   3  177.88    9.00
   2  -1   3  180.98    8.70
  -3   1  -3  305.77   14.60
  -3   1  -3  296.17   14.80
  -3   1  -3  298.07   14.60
   3  -1   3  297.27   14.50
   3  -1   3  294.67   14.60
   3  -1   3  294.37   14.90
   3  -1   3  299.77   14.60
  -4   1  -3    0.90    1.00
  -4   1  -3    0.10    0.60
   4  -1   3    2.00    0.90
   4  -1   3    2.90    0.90
   4  -1   3    0.40    1.10
  -5   1  -3   68.69    4.50
  -5   1  -3   87.39    4.30
   5  -1   3   80.19    4.40
   5  -1   3   82.59    5.00
  -6   1  -3   16.90    1.80
   6  -1   3   17.00    2.80
  -7   1  -3   14.60    2.10
   7  -1   3   17.30    3.40
  -8   1  -3    3.10    2.40
   8   0  -3   14.50    4.20
   7   0  -3   -2.30    2.60
   7   0  -3    1.60    1.70
   6   0  -3   80.29    4.30
   6   0  -3   62.89    4.90
   5   0  -3   20.80    2.40
   5   0  -3   16.60    1.60
   5   0  -3   16.40    1.80
  -5   0   3   18.60    1.70
  -5   0   3   16.80    1.60
   4   0  -3   16.30    1.80
   4   0  -3   13.90    1.40
   4   0  -3   15.10    1.20
   4   0  -3   12.80    1.40
   4   0  -3   13.40    1.30
  -4   0   3   13.30    1.40
  -4   0   3   13.90    1.30
  -4   0   3   12.10    1.20
   3   0  -3   56.89    3.00
   3   0  -3   55.79    3.00
   3   0  -3   57.19    3.10
   3   0  -3   53.79    3.20
   3   0  -3   56.29    2.90
  -3   0   3   56.29    3.00
  -3   0   3   57.89    2.90
   2   0  -3  701.63   33.00
   2   0  -3  656.93   33.10
   2   0  -3  700.63   32.90
   2   0  -3  666.63   32.90
   2   0  -3  684.03   32.90
  -2   0   3  655.23   32.90
   1   0  -3  201.28    9.90
   1   0  -3  203.98    9.90
   1   0  -3  205.78   10.00
  -1   0   3  202.38    9.90
  -1   0   3  198.78    9.90
   0   0  -3   58.69    3.10
   0   0  -3   63.39    3.00
   0   0  -3   65.19    3.30
   0   0   3   61.89    3.10
   0   0   3   62.09    3.10
  -1   0  -3   54.39    2.70
  -1   0  -3   47.20    2.60
   1   0   3   53.89    2.70
   1   0   3   53.19    2.60
   1   0   3   51.79    2.70
  -2   0  -3    6.10    0.60
  -2   0  -3    7.90    0.60
  -2   0  -3    5.50    0.70
   2   0   3    5.90    0.60
   2   0   3    6.90    0.80
   2   0   3    6.20    0.60
   2   0   3    7.70    0.60
  -3   0  -3    5.80    0.70
  -3   0  -3    5.50    0.60
  -3   0  -3    4.10    0.80
   3   0   3    4.00    0.60
   3   0   3    5.40    0.70
   3   0   3    5.90    0.70
   3   0   3    5.80    1.00
  -4   0  -3  169.48    8.90
  -4   0  -3  185.08    8.90
   4   0   3  174.98    8.90
   4   0   3  185.18    9.30
   4   0   3  177.08    8.90
   4   0   3  177.88    8.90
  -5   0  -3  177.68    9.30
  -5   0  -3  176.18    9.10
   5   0   3  180.58    9.10
   5   0   3  182.88    9.60
   5   0   3  183.08    9.10
  -6   0  -3   63.69    3.70
   6   0   3   62.69    4.60
  -7   0  -3    4.40    1.70
   7   0   3    9.20    2.90
  -8   0  -3    2.70    2.30
   8   0   3    5.30    3.70
   7  -1  -3   55.79    5.40
   6  -1  -3   39.20    3.70
   6  -1  -3   41.80    3.10
  -6   1   3   39.90    3.10
   5  -1  -3   20.30    2.30
   5  -1  -3   15.50    1.50
  -5   1   3   16.30    1.70
   4  -1  -3   75.19    4.00
   4  -1  -3   70.89    4.40
   4  -1  -3   76.29    4.00
   4  -1  -3   75.69    4.00
   4  -1  -3   74.19    4.10
  -4   1   3   83.19    4.10
  -4   1   3   76.29    4.10
  -4   1   3   68.99    4.00
  -4   1   3   80.39    4.10
   3  -1  -3  171.18    8.70
   3  -1  -3  168.58    8.70
   3  -1  -3  168.08    8.90
   3  -1  -3  168.78    8.70
   3  -1  -3  169.58    8.70
  -3   1   3  179.78    8.70
  -3   1   3  177.28    8.70
  -3   1   3  190.18    8.70
  -3   1   3  179.78    8.70
   2  -1  -3  113.49    5.60
   2  -1  -3  111.29    5.60
   2  -1  -3  114.09    5.60
   2  -1  -3  110.29    5.80
   2  -1  -3  120.39    5.70
  -2   1   3  106.79    5.60
  -2   1   3  110.89    5.60
  -2   1   3  114.69    5.60
  -2   1   3  113.79    5.60
   1  -1  -3  367.16   17.70
   1  -1  -3  364.46   17.60
   1  -1  -3  362.26   17.60
   1  -1  -3  351.66   17.60
  -1   1   3  356.96   17.60
  -1   1   3  367.66   17.60
  -1   1   3  362.26   17.60
   0  -1  -3  215.28   11.30
   0  -1  -3  220.38   11.20
   0  -1  -3  240.18   11.20
   0  -1  -3  230.68   11.30
   0   1   3  236.68   11.20
   0   1   3  238.68   11.30
  -1  -1  -3  287.27   14.70
  -1  -1  -3  298.67   14.70
  -1  -1  -3  287.87   14.70
   1   1   3  299.77   14.70
   1   1   3  325.37   14.70
   1   1   3  312.07   14.70
  -2  -1  -3 1178.28   54.29
  -2  -1  -3 1123.39   54.19
  -2  -1  -3 1065.89   54.19
   2   1   3 1143.29   54.19
   2   1   3 1110.09   54.29
   2   1   3 1089.29   54.29
   2   1   3 1112.19   54.19
  -3  -1  -3  504.25   24.30
  -3  -1  -3  504.75   24.20
  -3  -1  -3  507.65   24.20
   3   1   3  487.65   24.20
   3   1   3  507.95   24.30
   3   1   3  503.05   24.40
   3   1   3  460.35   24.20
  -4  -1  -3    3.80    0.80
  -4  -1  -3    4.00    1.00
  -4  -1  -3    3.50    0.70
   4   1   3    3.50    0.80
   4   1   3    5.40    1.20
   4   1   3    3.40    0.80
   4   1   3    3.00    0.80
  -5  -1  -3   86.79    4.50
   5   1   3   82.79    4.50
   5   1   3   90.19    5.00
   5   1   3   76.19    4.50
  -6  -1  -3   12.70    1.60
   6   1   3   17.50    2.60
   6   1   3   15.30    1.70
   7   1   3   -1.80    2.40
   8   1   3   36.70    4.60
   7  -2  -3    7.40    3.10
  -7   2   3    0.00    1.90
   6  -2  -3   48.30    4.20
  -6   2   3   48.10    3.30
   5  -2  -3   38.60    3.10
   5  -2  -3   42.80    3.50
  -5   2   3   46.70    2.90
   4  -2  -3  318.07   15.40
   4  -2  -3  323.97   15.40
   4  -2  -3  304.07   15.70
   4  -2  -3  307.47   15.40
  -4   2   3  309.47   15.40
  -4   2   3  306.57   15.50
   3  -2  -3    5.40    0.90
   3  -2  -3    5.40    0.80
   3  -2  -3    4.00    1.10
   3  -2  -3    5.70    0.80
  -3   2   3    5.70    0.70
  -3   2   3    4.00    0.90
  -3   2   3    4.10    0.70
  -3   2   3    5.20    0.90
   2  -2  -3    0.50    0.50
   2  -2  -3    0.20    0.40
   2  -2  -3    0.00    0.60
   2  -2  -3    0.60    0.50
  -2   2   3    0.40    0.50
  -2   2   3    0.20    0.40
  -2   2   3    0.80    0.60
  -2   2   3    0.20    0.40
   1  -2  -3  170.18    8.00
   1  -2  -3  159.28    8.10
   1  -2  -3  162.78    8.10
   1  -2  -3  162.28    8.00
  -1   2   3  165.98    8.10
  -1   2   3  160.28    8.10
  -1   2   3  164.68    8.00
   0  -2  -3 1549.45   75.99
   0  -2  -3 1652.83   75.99
   0  -2  -3 1624.24   76.09
   0  -2  -3 1460.95   75.99
   0   2   3 1502.55   75.99
   0   2   3 1611.44   75.99
  -1  -2  -3 2474.15  116.89
  -1  -2  -3 2284.17  116.79
  -1  -2  -3 2643.14  116.79
   1   2   3 2227.98  116.79
   1   2   3 2426.76  116.89
   1   2   3 2642.14  116.79
   1   2   3 2178.08  116.79
  -2  -2  -3   33.80    2.00
  -2  -2  -3   33.40    1.80
  -2  -2  -3   35.20    1.80
   2   2   3   34.10    1.80
   2   2   3   31.00    1.90
   2   2   3   36.50    1.80
  -3  -2  -3  320.67   15.60
  -3  -2  -3  316.57   15.60
  -3  -2  -3  312.47   15.70
   3   2   3  332.57   15.70
   3   2   3  334.57   15.60
   3   2   3  315.67   15.60
   3   2   3  295.87   15.70
  -4  -2  -3   22.50    1.70
  -4  -2  -3   26.30    1.70
  -4  -2  -3   21.50    1.60
   4   2   3   21.80    1.70
   4   2   3   24.70    1.70
   4   2   3   25.40    2.00
   4   2   3   22.90    1.50
  -5  -2  -3  190.98    9.20
  -5  -2  -3  181.58    9.20
  -5  -2  -3  185.98    9.20
   5   2   3  183.78    9.50
   5   2   3  179.08    9.10
   5   2   3  168.68    9.20
   6   2   3    2.40    1.30
   6   2   3    1.80    1.80
   7   2   3   58.49    4.00
   7   2   3   61.59    5.10
   8   2   3   11.60    3.50
   7  -3  -3   19.80    3.70
  -7   3   3   20.80    2.50
   6  -3  -3   10.10    2.70
  -6   3   3   12.30    1.70
   5  -3  -3   55.39    4.20
  -5   3   3   62.09    3.60
   4  -3  -3   26.00    2.00
   4  -3  -3   29.50    2.20
   4  -3  -3   30.40    2.80
  -4   3   3   22.40    2.10
  -4   3   3   25.30    1.90
   3  -3  -3    4.00    1.20
   3  -3  -3    4.90    0.90
   3  -3  -3    4.70    1.00
   3  -3  -3    3.30    0.80
  -3   3   3    4.60    0.70
  -3   3   3    4.20    1.20
  -3   3   3    4.40    0.80
   2  -3  -3  420.16   20.50
   2  -3  -3  395.36   20.60
   2  -3  -3  427.46   20.50
   2  -3  -3  433.46   20.60
  -2   3   3  425.76   20.50
  -2   3   3  425.56   20.50
  -2   3   3  417.76   20.50
  -2   3   3  404.76   20.60
   1  -3  -3  112.09    5.90
   1  -3  -3  111.99    5.80
   1  -3  -3  124.19    5.80
   1  -3  -3  114.89    5.90
  -1   3   3  117.09    5.80
  -1   3   3  118.69    5.90
   0  -3  -3  345.07   16.60
   0  -3  -3  335.47   16.70
   0  -3  -3  347.77   16.50
   0   3   3  332.37   16.60
   0   3   3  336.37   16.60
  -1  -3  -3  281.17   13.60
  -1  -3  -3  273.07   13.50
   1   3   3  267.07   13.40
   1   3   3  277.47   13.50
  -2  -3  -3   15.90    1.10
  -2  -3  -3   16.00    1.30
  -2  -3  -3   17.40    1.10
   2   3   3   16.60    1.00
   2   3   3   13.20    1.00
   2   3   3   15.70    1.20
  -3  -3  -3  236.18   11.50
  -3  -3  -3  232.58   11.50
  -3  -3  -3  244.98   11.60
   3   3   3  237.98   11.50
   3   3   3  216.88   11.60
   3   3   3  232.28   11.60
  -4  -3  -3  825.92   39.00
  -4  -3  -3  827.52   39.10
  -4  -3  -3  813.92   39.00
   4   3   3  768.22   39.10
   4   3   3  789.92   39.00
   4   3   3  774.52   39.10
  -5  -3  -3   30.00    2.40
  -5  -3  -3   25.40    1.90
   5   3   3   25.60    1.90
   5   3   3   22.00    2.10
   5   3   3   29.30    2.50
   6   3   3   42.30    3.70
   6   3   3   47.70    2.90
   6   3   3   40.90    3.00
   7   3   3   12.90    1.80
   7   3   3   15.90    3.00
   8   3   3   27.80    2.80
   8   3   3   22.60    3.90
   7  -4  -3    4.90    3.40
  -7   4   3    5.30    2.20
   6  -4  -3   20.40    3.50
  -6   4   3   21.50    2.20
   5  -4  -3   16.60    2.60
  -5   4   3   17.20    1.80
   4  -4  -3    0.80    1.40
   4  -4  -3    0.40    1.10
   4  -4  -3   -0.20    1.60
  -4   4   3   -0.20    1.50
  -4   4   3    0.30    1.00
   3  -4  -3  154.48    7.60
   3  -4  -3  163.08    7.80
   3  -4  -3  152.88    7.90
  -3   4   3  140.89    7.50
  -3   4   3  134.39    7.80
   2  -4  -3   94.19    5.30
   2  -4  -3  103.09    5.10
   2  -4  -3   91.89    5.20
   2  -4  -3   99.49    5.10
  -2   4   3  107.59    5.40
  -2   4   3  103.89    5.10
  -2   4   3   99.79    5.10
   1  -4  -3  105.59    5.50
   1  -4  -3  103.09    5.60
   1  -4  -3  107.49    5.60
   1  -4  -3  114.59    5.50
  -1   4   3  114.09    5.50
  -1   4   3  110.09    5.50
   0  -4  -3  209.78   10.60
   0  -4  -3  213.68   10.40
   0  -4  -3  214.38   10.40
   0   4   3  210.78   10.50
   0   4   3  212.98   10.50
  -1  -4  -3  602.94   29.70
  -1  -4  -3  625.34   29.80
   1   4   3  628.14   29.60
   1   4   3  578.84   29.70
  -2  -4  -3   14.40    1.40
  -2  -4  -3   15.60    1.20
   2   4   3   16.30    1.30
   2   4   3   16.50    1.00
   2   4   3   14.20    1.00
  -3  -4  -3 1010.80   47.30
  -3  -4  -3  981.80   47.40
  -3  -4  -3  967.20   47.30
   3   4   3  947.71   47.20
   3   4   3  971.10   47.30
   3   4   3  952.20   47.40
  -4  -4  -3    0.50    0.80
  -4  -4  -3   -0.20    0.80
  -4  -4  -3    0.60    1.00
   4   4   3   -0.50    1.00
   4   4   3    0.10    0.60
   4   4   3    0.30    1.00
  -5  -4  -3  139.79    7.50
   5   4   3  146.39    7.40
   5   4   3  142.69    7.60
   5   4   3  155.38    7.70
  -6  -4  -3    2.40    1.40
   6   4   3    1.20    1.50
   6   4   3    0.20    1.80
   6   4   3    0.00    1.10
   7   4   3   65.59    4.00
   7   4   3   60.69    4.70
   8   4   3   11.40    3.60
   8   4   3   12.00    2.20
   6  -5  -3   52.09    5.20
  -6   5   3   39.50    3.30
   5  -5  -3   -0.80    2.10
   5  -5  -3   -0.40    1.80
  -5   5   3   -0.60    1.30
   4  -5  -3  118.79    6.70
   4  -5  -3  115.49    6.00
   4  -5  -3  106.59    6.30
  -4   5   3  114.59    6.60
  -4   5   3  113.69    5.90
   3  -5  -3   32.40    2.50
   3  -5  -3   35.20    2.30
   3  -5  -3   33.10    2.60
  -3   5   3   30.30    2.60
  -3   5   3   33.80    2.20
   2  -5  -3    0.40    1.00
   2  -5  -3    0.40    0.70
   2  -5  -3    0.10    1.00
  -2   5   3    0.20    0.60
   1  -5  -3   11.50    1.00
   1  -5  -3   11.10    1.20
   1  -5  -3   14.30    1.40
  -1   5   3   12.50    1.00
  -1   5   3   11.60    1.00
  -1   5   3   10.40    1.10
   0  -5  -3  481.75   23.20
   0  -5  -3  468.15   23.40
   0  -5  -3  463.95   23.20
   0   5   3  483.75   23.30
   0   5   3  464.75   23.20
   0   5   3  492.25   23.20
  -1  -5  -3  189.08   10.10
  -1  -5  -3  195.08   10.00
   1   5   3  210.38    9.90
   1   5   3  208.48    9.90
  -2  -5  -3   21.50    1.90
  -2  -5  -3   24.00    1.70
   2   5   3   22.90    1.70
   2   5   3   22.70    1.40
   2   5   3   25.80    1.50
  -3  -5  -3   74.59    4.00
  -3  -5  -3   74.69    4.20
   3   5   3   70.79    3.80
   3   5   3   77.59    4.20
   3   5   3   77.79    3.90
  -4  -5  -3   92.59    4.80
  -4  -5  -3   92.59    5.00
   4   5   3   95.99    4.80
   4   5   3   85.89    4.60
   4   5   3   83.69    5.00
  -5  -5  -3  150.48    7.70
   5   5   3  156.28    7.60
   5   5   3  151.28    7.90
   5   5   3  140.29    7.90
  -6  -5  -3  138.99    7.60
   6   5   3  142.99    7.50
   6   5   3  144.29    8.00
   6   5   3  159.88    8.00
   7   5   3   11.60    1.80
   7   5   3   15.00    2.60
   8   5   3   28.20    2.70
   6  -6  -3    1.20    3.50
  -6   6   3    0.60    1.90
   5  -6  -3    7.30    2.60
   5  -6  -3   10.50    2.70
  -5   6   3    9.80    1.60
   4  -6  -3    8.20    2.20
   4  -6  -3   10.40    2.10
   4  -6  -3    9.50    1.70
  -4   6   3   10.90    1.40
   3  -6  -3  124.79    7.10
   3  -6  -3  126.49    6.70
   3  -6  -3  138.09    7.20
   2  -6  -3   68.79    3.60
   2  -6  -3   58.39    3.80
   2  -6  -3   67.59    4.00
  -2   6   3   65.39    3.50
   1  -6  -3  435.96   21.30
   1  -6  -3  445.86   21.40
   1  -6  -3  423.46   21.60
  -1   6   3  436.36   21.30
  -1   6   3  433.76   21.30
   0  -6  -3    2.40    1.00
   0  -6  -3    1.70    0.70
   0  -6  -3    2.70    0.70
   0   6   3    2.20    0.60
   0   6   3    1.80    0.80
   0   6   3    2.60    0.50
  -1  -6  -3    1.40    0.70
  -1  -6  -3    1.20    1.00
   1   6   3    1.10    0.40
   1   6   3    1.60    0.50
   1   6   3    0.20    0.80
  -2  -6  -3  228.38   12.20
  -2  -6  -3  240.58   12.10
   2   6   3  255.07   11.90
   2   6   3  243.08   11.90
   2   6   3  241.68   12.20
  -3  -6  -3  278.97   14.10
  -3  -6  -3  297.97   14.30
   3   6   3  281.37   14.30
   3   6   3  280.97   13.90
  -4  -6  -3  296.07   15.20
  -4  -6  -3  306.97   15.00
   4   6   3  311.97   14.80
   4   6   3  289.77   15.20
  -5  -6  -3    4.90    1.30
   5   6   3    1.80    1.50
   5   6   3    3.70    1.00
  -6  -6  -3    2.00    1.50
   6   6   3    0.10    1.70
   6   6   3    1.60    1.10
  -7  -6  -3    0.70    2.20
   7   6   3    1.50    2.10
   7   6   3    0.90    1.40
   8   6   3   40.90    3.50
   5  -7  -3   49.99    4.60
   5  -7  -3   52.09    5.00
  -5   7   3   42.20    3.30
   4  -7  -3   35.20    3.50
   4  -7  -3   35.50    3.00
   4  -7  -3   43.10    3.70
  -4   7   3   36.40    2.60
   3  -7  -3   21.10    2.70
   3  -7  -3   23.80    2.60
   3  -7  -3   22.90    2.20
  -3   7   3   19.40    1.80
   2  -7  -3   22.10    2.30
   2  -7  -3   20.70    2.40
   2  -7  -3   23.40    1.90
  -2   7   3   24.30    1.80
   1  -7  -3    2.80    1.40
   1  -7  -3    5.10    1.00
   1  -7  -3    2.80    1.40
  -1   7   3    4.70    0.80
   0  -7  -3    1.50    1.40
   0  -7  -3    1.30    0.70
   0   7   3    0.50    0.90
   0   7   3    1.70    0.50
  -1  -7  -3  137.69    7.50
  -1  -7  -3  136.89    7.20
   1   7   3  148.29    7.40
   1   7   3  140.49    7.00
   1   7   3  147.29    7.00
  -2  -7  -3   82.59    5.00
  -2  -7  -3   84.09    4.80
   2   7   3   94.69    4.50
   2   7   3   88.09    4.90
   2   7   3   90.59    4.50
  -3  -7  -3  401.86   19.60
  -3  -7  -3  410.66   19.90
   3   7   3  378.56   19.80
  -4  -7  -3  121.79    6.20
  -4  -7  -3  113.89    6.50
   4   7   3  111.89    5.90
   4   7   3  119.69    6.40
  -5  -7  -3   17.80    1.80
   5   7   3   19.00    1.60
   5   7   3   18.10    2.30
  -6  -7  -3    3.10    1.60
   6   7   3    4.30    2.00
   6   7   3    2.60    1.10
  -7  -7  -3  136.79    7.60
   7   7   3  136.29    8.20
   7   7   3  141.59    7.30
   8   7   3    2.00    2.80
   8   7   3    4.10    1.80
   5  -8  -3   13.20    3.70
  -5   8   3   11.10    1.80
   4  -8  -3   -0.30    1.90
   4  -8  -3   -0.70    2.30
  -4   8   3    0.00    1.30
   3  -8  -3   21.20    2.10
   3  -8  -3   13.80    2.60
  -3   8   3   21.70    2.00
   2  -8  -3  118.39    6.60
   2  -8  -3  114.19    6.10
  -2   8   3  108.79    5.90
   1  -8  -3    2.90    1.10
   1  -8  -3    1.50    1.70
  -1   8   3    2.40    0.80
   0  -8  -3   84.89    5.00
   0  -8  -3   81.09    4.40
   0   8   3   80.09    4.20
   0   8   3   88.69    4.60
  -1  -8  -3   61.69    3.40
  -1  -8  -3   67.39    3.90
   1   8   3   61.89    3.70
   1   8   3   58.19    3.00
   1   8   3   59.59    3.00
  -2  -8  -3    0.10    1.40
  -2  -8  -3    1.90    1.10
   2   8   3    1.00    0.40
   2   8   3   -0.50    1.40
  -3  -8  -3    6.50    1.40
  -3  -8  -3    5.10    1.80
   3   8   3    7.40    0.70
   3   8   3    7.10    1.60
  -4  -8  -3  105.89    5.90
  -4  -8  -3  109.59    6.30
   4   8   3  108.09    5.50
   4   8   3  115.99    6.20
  -5  -8  -3    4.50    1.50
   5   8   3    2.60    0.90
   5   8   3    2.20    2.00
  -6  -8  -3  121.19    6.70
   6   8   3  121.59    7.30
   6   8   3  121.19    6.30
  -7  -8  -3    4.70    2.20
   7   8   3    3.40    1.30
   7   8   3    4.00    2.50
   8   8   3   -1.00    3.40
   4  -9  -3   -1.00    3.20
   4  -9  -3   -1.40    2.30
  -4   9   3    1.00    1.50
   3  -9  -3   33.90    3.90
   3  -9  -3   36.60    3.10
  -3   9   3   31.10    2.50
   2  -9  -3    3.40    1.50
   2  -9  -3    6.20    2.30
  -2   9   3    5.10    0.90
   1  -9  -3   51.29    3.10
   1  -9  -3   56.59    3.80
  -1   9   3   43.50    2.50
   0  -9  -3   21.80    2.00
   0  -9  -3   27.60    3.00
  -1  -9  -3   19.20    1.80
  -1  -9  -3   24.20    2.70
   1   9   3   16.00    1.90
  -2  -9  -3  149.88    7.50
  -2  -9  -3  146.99    7.90
   2   9   3  135.99    7.70
  -3  -9  -3  172.48    9.10
  -3  -9  -3  180.68    9.50
   3   9   3  173.58    9.30
  -4  -9  -3    3.20    2.30
  -4  -9  -3    2.20    1.40
   4   9   3    2.40    0.50
   4   9   3    3.20    1.80
  -5  -9  -3   29.30    2.80
   5   9   3   37.00    2.10
   5   9   3   31.60    3.40
  -6  -9  -3   32.10    3.20
   6   9   3   38.10    3.80
   6   9   3   31.00    2.20
  -7  -9  -3    3.60    2.30
   7   9   3    6.00    3.00
   7   9   3    5.20    1.30
   3 -10  -3    2.00    3.00
   3 -10  -3    3.70    2.10
  -3  10   3    3.70    0.90
   2 -10  -3   28.10    2.80
   2 -10  -3   25.70    3.40
   1 -10  -3   19.20    2.90
   1 -10  -3   13.70    1.70
   0 -10  -3   52.59    3.90
   0 -10  -3   39.80    3.00
  -1 -10  -3   26.30    2.30
  -1 -10  -3   32.10    3.40
  -2 -10  -3   21.70    3.00
  -2 -10  -3   21.10    2.10
   2  10   3   23.90    2.60
  -3 -10  -3    8.70    2.30
  -3 -10  -3   10.70    1.80
   3  10   3   11.50    2.10
  -4 -10  -3    0.20    1.50
   4  10   3   -0.40    1.90
  -5 -10  -3   23.20    2.50
   5  10   3   23.50    3.00
  -6 -10  -3   27.50    2.80
   6  10   3   36.00    3.60
   6  10   3   21.10    1.50
  -7 -10  -3   29.70    3.40
   7  10   3   32.80    4.10
   7  10   3   26.30    2.10
   2 -11  -3    9.10    3.40
   2 -11  -3   13.90    2.30
   1 -11  -3   16.80    2.20
   1 -11  -3   24.80    3.50
   0 -11  -3    1.90    1.60
   0 -11  -3    1.90    2.50
  -1 -11  -3  127.99    7.50
  -1 -11  -3  123.09    6.80
  -2 -11  -3   23.90    3.10
  -2 -11  -3   16.10    2.00
   2  11   3   16.90    2.40
  -3 -11  -3    0.50    1.60
  -3 -11  -3   -2.70    2.50
   3  11   3    1.50    2.20
  -4 -11  -3   75.29    4.90
   4  11   3   87.29    5.50
  -5 -11  -3    6.70    2.10
   5  11   3    5.70    2.70
  -6 -11  -3   10.10    2.50
   6  11   3    9.30    3.10
   1 -12  -3    2.00    2.10
   1 -12  -3   -0.60    3.70
   0 -12  -3    3.10    1.90
   0 -12  -3   -1.50    3.10
  -1 -12  -3    5.00    2.80
  -1 -12  -3    3.10    1.80
  -2 -12  -3   10.50    3.00
  -2 -12  -3    8.90    2.10
  -3 -12  -3   21.40    2.50
  -3 -12  -3   18.90    3.40
   3  12   3   27.40    3.20
  -4 -12  -3   13.60    2.30
   4  12   3   13.30    2.90
  -5 -12  -3    2.80    2.20
   5  12   3    5.50    3.00
  -1 -13  -3    4.90    3.80
  -1 -13  -3    1.20    2.10
  -2 -13  -3    7.70    2.30
  -2 -13  -3    6.10    3.80
  -3 -13  -3   14.90    2.60
  -3 -13  -3   24.60    4.30
   4  13   3    2.00    3.30
   4  12  -4   11.10    3.40
  -4 -12   4   11.60    2.00
  -3 -12   4   31.80    3.00
  -2 -12   4    1.20    1.70
  -1 -12   4    3.30    3.10
  -1 -12   4    3.20    1.70
   0 -12   4    6.60    3.40
   0 -12   4    9.90    1.90
   5  11  -4    2.50    3.10
  -5 -11   4    1.20    1.70
   4  11  -4   43.80    4.20
  -4 -11   4   42.10    3.10
   3  11  -4   58.79    4.20
  -3 -11   4   47.60    3.40
  -2 -11   4    1.00    2.60
  -2 -11   4    3.40    1.50
  -1 -11   4   40.90    2.90
  -1 -11   4   42.70    4.50
   0 -11   4    0.30    2.60
   0 -11   4    2.00    1.30
   1 -11   4    9.10    1.70
   1 -11   4    9.80    3.50
   6  10  -4   11.00    3.10
  -6 -10   4    9.20    2.00
   5  10  -4   48.40    4.20
  -5 -10   4   38.40    3.10
   4  10  -4   81.99    5.60
  -4 -10   4   82.69    4.60
   3  10  -4   41.60    3.80
  -3 -10   4   39.60    2.80
   2  10  -4   -1.70    1.90
  -2 -10   4   -0.10    2.30
  -2 -10   4    0.40    1.10
  -1 -10   4   20.60    2.00
  -1 -10   4   25.30    3.10
   0 -10   4    2.00    1.00
   0 -10   4    0.80    2.10
   1 -10   4   68.59    5.10
   1 -10   4   70.09    4.10
   2 -10   4    9.20    1.70
   2 -10   4    7.70    3.00
   3 -10   4    5.50    2.00
   3 -10   4    7.30    3.60
   7   9  -4    4.00    3.30
  -7  -9   4    1.70    2.00
   6   9  -4   19.00    3.00
  -6  -9   4   17.40    2.10
   5   9  -4   43.80    4.10
  -5  -9   4   58.09    3.40
   4   9  -4    2.20    1.90
  -4  -9   4    3.60    1.20
   3   9  -4   16.40    2.20
  -3  -9   4   15.10    1.50
   2   9  -4   67.89    4.50
  -2  -9   4   73.99    4.50
  -2  -9   4   71.19    3.90
  -1  -9   4    0.00    0.80
  -1  -9   4   -0.30    1.70
   0  -9   4   97.59    5.20
   0  -9   4  104.59    6.00
  -1   9  -4    3.20    2.30
   1  -9   4    1.60    2.00
   1  -9   4    0.80    1.00
  -2   9  -4    5.60    2.60
   2  -9   4    2.90    1.30
   2  -9   4    6.30    2.40
  -3   9  -4    2.30    2.90
   3  -9   4    2.60    1.70
   3  -9   4    2.30    3.00
  -4   9  -4   12.40    3.80
   4  -9   4   10.10    3.40
   4  -9   4   14.60    2.40
   7   8  -4    8.80    2.90
  -7  -8   4   14.40    2.20
   6   8  -4   28.00    3.40
  -6  -8   4   25.70    2.60
   5   8  -4   31.00    3.20
  -5  -8   4   35.10    2.50
   4   8  -4   13.60    2.20
  -4  -8   4   16.10    1.40
   3   8  -4   58.69    3.90
  -3  -8   4   61.69    3.40
   2   8  -4   52.19    3.30
  -2  -8   4   45.40    3.30
  -2  -8   4   48.00    2.80
   1   8  -4   51.69    3.40
  -1  -8   4   61.09    3.60
  -1  -8   4   49.40    2.80
   0   8  -4  192.48   11.20
   0  -8   4  228.88   11.20
   0  -8   4  220.58   10.60
  -1   8  -4   23.10    2.80
   1  -8   4   25.40    2.80
   1  -8   4   24.80    1.80
  -2   8  -4    9.40    2.40
   2  -8   4   10.70    2.50
   2  -8   4    6.40    1.20
  -3   8  -4   34.70    3.90
   3  -8   4   39.10    3.70
   3  -8   4   35.30    3.50
   3  -8   4   33.20    2.60
  -4   8  -4    0.90    3.30
   4  -8   4    0.40    2.60
   4  -8   4   -1.90    1.60
   4  -8   4   -1.40    2.50
  -8  -7   4    4.90    2.40
   7   7  -4    4.20    1.00
   7   7  -4    0.60    2.40
  -7  -7   4    4.20    1.80
   6   7  -4   97.79    4.90
   6   7  -4  112.19    6.20
  -6  -7   4   97.09    5.50
   5   7  -4   13.30    2.10
  -5  -7   4   13.20    1.50
   4   7  -4  189.88   10.00
  -4  -7   4  190.98    9.50
   3   7  -4    1.50    1.40
  -3  -7   4    2.20    0.80
   2   7  -4    0.70    1.10
  -2  -7   4   -0.90    0.70
  -2  -7   4    0.90    1.20
   1   7  -4   69.39    4.00
   1   7  -4   68.59    3.90
   1   7  -4   68.99    3.90
  -1  -7   4   64.89    3.40
  -1  -7   4   61.59    3.90
   0   7  -4  125.09    6.60
   0   7  -4  113.69    6.90
   0  -7   4  129.49    6.30
   0  -7   4  129.49    6.80
   0  -7   4  130.59    6.70
  -1   7  -4    9.80    1.90
   1  -7   4    9.80    1.60
   1  -7   4   12.10    1.80
   1  -7   4   10.50    1.00
  -2   7  -4   53.49    3.80
   2  -7   4   47.60    3.60
   2  -7   4   48.10    2.90
   2  -7   4   55.89    3.70
  -3   7  -4    5.20    2.20
   3  -7   4    4.10    1.90
   3  -7   4    4.00    1.90
   3  -7   4    2.80    1.20
  -4   7  -4    0.10    0.70
  -4   7  -4   -1.60    2.40
   4  -7   4   -0.20    1.40
   4  -7   4   -1.70    2.50
   4  -7   4    2.20    2.20
  -5   7  -4   16.80    3.50
  -5   7  -4   13.00    1.40
   5  -7   4   11.70    3.50
   5  -7   4   15.60    3.40
   5  -7   4   16.20    2.30
   8   6  -4   12.20    3.20
   8   6  -4   10.30    1.70
  -8  -6   4   11.10    2.60
   7   6  -4  132.99    6.90
   7   6  -4  135.39    7.90
  -7  -6   4  133.69    7.30
   6   6  -4    7.70    2.10
   6   6  -4    6.50    1.00
  -6  -6   4    9.10    1.50
   5   6  -4   60.59    3.10
   5   6  -4   50.79    4.10
   5   6  -4   58.19    4.10
  -5  -6   4   62.79    3.50
   4   6  -4   14.60    2.10
   4   6  -4   12.70    1.80
  -4  -6   4   11.80    1.20
   3   6  -4  114.29    6.00
   3   6  -4  105.79    5.90
  -3  -6   4  100.29    5.60
  -3  -6   4  108.39    5.40
   2   6  -4  211.48   10.20
   2   6  -4  182.08   10.10
  -2  -6   4  205.48    9.70
  -2  -6   4  205.68   10.10
  -2  -6   4  189.88    9.80
   1   6  -4  544.95   26.10
   1   6  -4  542.95   26.20
   1   6  -4  518.35   26.10
  -1  -6   4  527.25   26.10
  -1  -6   4  507.85   25.80
  -1  -6   4  549.74   26.20
  -1  -6   4  533.75   25.80
   0   6  -4  110.29    5.60
   0   6  -4   98.19    5.80
   0  -6   4  108.69    5.40
   0  -6   4  108.79    5.30
   0  -6   4  108.79    5.70
   0  -6   4  106.79    5.70
  -1   6  -4    3.10    1.40
   1  -6   4    2.30    0.60
   1  -6   4    2.70    1.20
   1  -6   4    1.90    1.30
  -2   6  -4   64.49    4.20
   2  -6   4   64.49    4.00
   2  -6   4   61.49    4.00
   2  -6   4   63.69    3.40
  -3   6  -4    6.80    2.20
  -3   6  -4    4.40    0.70
   3  -6   4    4.30    1.10
   3  -6   4    4.10    1.70
   3  -6   4    3.60    2.00
  -4   6  -4   51.99    3.10
  -4   6  -4   59.69    4.40
   4  -6   4   56.79    4.60
   4  -6   4   56.39    4.20
   4  -6   4   62.19    3.60
  -5   6  -4    1.50    2.60
  -5   6  -4    2.90    1.20
   5  -6   4    2.70    2.60
   5  -6   4    3.10    2.40
   5  -6   4    2.10    1.80
  -6   6  -4    3.50    3.30
  -6   6  -4    6.50    1.60
   6  -6   4    4.90    3.40
   6  -6   4    8.00    3.30
   6  -6   4    9.00    2.40
   8   5  -4   22.50    2.20
   8   5  -4   23.60    3.60
   7   5  -4    0.40    2.80
   7   5  -4    0.40    1.20
   7   5  -4    1.50    2.10
  -7  -5   4   -0.30    1.60
   6   5  -4    7.30    1.10
   6   5  -4    5.70    1.90
   6   5  -4   10.30    2.40
  -6  -5   4    7.10    1.50
   5   5  -4  181.88    9.40
   5   5  -4  160.28    9.10
   5   5  -4  179.48    8.60
  -5  -5   4  173.58    8.80
   4   5  -4  121.89    6.70
   4   5  -4  117.89    6.70
   4   5  -4  129.99    6.10
   4   5  -4  123.49    6.20
  -4  -5   4  123.79    6.30
   3   5  -4  279.37   13.80
   3   5  -4  263.47   13.70
  -3  -5   4  271.07   13.40
  -3  -5   4  280.97   13.60
   2   5  -4  125.49    7.00
   2   5  -4  141.19    7.20
  -2  -5   4  132.39    6.90
  -2  -5   4  140.89    6.60
  -2  -5   4  134.39    6.70
   1   5  -4   56.69    3.10
   1   5  -4   60.69    3.10
   1   5  -4   58.09    3.00
  -1  -5   4   49.20    2.60
  -1  -5   4   52.79    2.60
  -1  -5   4   50.09    3.00
   0   5  -4    0.60    0.90
   0   5  -4   -0.20    0.90
   0   5  -4    0.60    0.70
   0  -5   4    0.70    0.80
   0  -5   4    0.80    0.50
   0  -5   4    0.90    0.30
   0  -5   4    0.70    0.90
  -1   5  -4  122.29    6.40
   1  -5   4  114.39    5.80
   1  -5   4  113.99    6.20
   1  -5   4  119.09    5.90
  -2   5  -4   36.40    2.70
   2  -5   4   33.20    2.00
   2  -5   4   31.20    2.40
  -3   5  -4  402.96   20.00
  -3   5  -4  381.96   19.40
   3  -5   4  403.66   19.50
   3  -5   4  405.16   20.00
  -4   5  -4   17.40    2.50
  -4   5  -4   13.20    1.30
   4  -5   4   13.10    2.30
   4  -5   4   17.40    2.30
   4  -5   4   16.40    1.70
  -5   5  -4    4.70    1.10
  -5   5  -4    8.00    2.50
   5  -5   4    8.00    2.50
   5  -5   4    5.70    1.70
   5  -5   4    7.50    2.20
  -6   5  -4   -1.10    3.10
  -6   5  -4    1.10    1.40
   6  -5   4    0.70    3.00
   6  -5   4    3.00    2.20
   6  -5   4   -0.30    2.50
   8   4  -4   38.90    4.90
   8   4  -4   44.00    3.30
   7   4  -4   -0.30    2.40
   7   4  -4   -0.70    2.00
   7   4  -4    0.80    1.30
  -7  -4   4   -1.40    1.70
   6   4  -4  161.68    7.90
   6   4  -4  151.48    8.50
   6   4  -4  151.68    8.30
  -6  -4   4  151.68    8.00
   5   4  -4   25.20    1.70
   5   4  -4   25.60    2.80
   5   4  -4   25.60    2.40
  -5  -4   4   25.00    2.00
   4   4  -4  182.48    9.60
   4   4  -4  191.48    9.50
   4   4  -4  181.38    9.10
  -4  -4   4  183.48    9.20
   3   4  -4    1.10    0.40
   3   4  -4    1.00    0.90
   3   4  -4    0.70    0.30
   3   4  -4    0.60    1.10
  -3  -4   4    0.20    0.50
  -3  -4   4    0.80    0.80
   2   4  -4  771.12   37.80
   2   4  -4  780.62   37.70
  -2  -4   4  762.42   37.50
  -2  -4   4  767.92   37.40
  -2  -4   4  773.42   37.40
   1   4  -4    0.80    0.70
   1   4  -4    1.40    0.90
   1   4  -4    1.30    0.70
  -1  -4   4    1.30    0.70
   0   4  -4  359.06   16.60
   0   4  -4  348.17   16.50
   0  -4   4  319.77   16.60
   0  -4   4  338.67   16.30
   0  -4   4  316.07   16.30
  -1   4  -4    1.10    0.50
  -1   4  -4   -0.10    0.90
   1  -4   4    0.90    0.40
   1  -4   4    0.70    0.80
   1  -4   4    0.80    0.40
  -2   4  -4    2.80    1.10
  -2   4  -4    3.90    0.50
  -2   4  -4    6.60    0.50
   2  -4   4    5.80    0.70
   2  -4   4    4.40    1.10
  -3   4  -4   11.30    1.00
  -3   4  -4   12.20    1.70
   3  -4   4   11.30    1.20
   3  -4   4   10.10    1.70
  -4   4  -4   50.39    2.90
  -4   4  -4   54.09    3.60
   4  -4   4   51.89    3.10
   4  -4   4   48.30    3.70
  -5   4  -4    7.60    1.20
  -5   4  -4    6.70    2.40
   5  -4   4    8.50    1.60
   5  -4   4   11.40    2.50
  -6   4  -4   48.50    3.10
  -6   4  -4   41.40    4.50
   6  -4   4   45.30    4.40
   6  -4   4   40.20    3.80
   6  -4   4   42.00    3.60
   8   3  -4    4.70    3.70
   8   3  -4   -0.20    1.80
   7   3  -4  101.39    8.40
   7   3  -4  110.49    7.10
   7   3  -4  124.79    6.30
   6   3  -4    1.50    2.00
   6   3  -4    3.30    1.10
   6   3  -4    3.80    1.80
  -6  -3   4    4.60    1.40
   5   3  -4   10.30    1.70
   5   3  -4   10.00    1.10
   5   3  -4   11.00    2.00
  -5  -3   4    9.30    1.30
   4   3  -4   24.80    1.60
   4   3  -4   27.50    2.10
   4   3  -4   26.00    2.20
  -4  -3   4   29.10    1.80
   3   3  -4  367.96   19.50
   3   3  -4  401.56   19.30
   3   3  -4  389.36   19.60
   3   3  -4  419.66   19.30
  -3  -3   4  412.86   19.20
  -3  -3   4  376.96   19.30
   2   3  -4   40.00    2.30
   2   3  -4   44.00    2.40
  -2  -3   4   40.70    2.00
  -2  -3   4   38.80    2.10
  -2  -3   4   35.90    2.00
   1   3  -4  988.10   47.40
   1   3  -4  954.90   47.60
   1   3  -4  986.40   47.40
  -1  -3   4  969.90   47.40
   0   3  -4   20.40    1.50
   0   3  -4   25.60    1.60
   0   3  -4   26.20    1.50
   0  -3   4   24.50    1.70
  -1   3  -4  132.69    6.10
  -1   3  -4  127.49    6.30
   1  -3   4  117.59    6.00
   1  -3   4  115.29    6.00
   1  -3   4  119.99    6.30
  -2   3  -4 1655.43   93.19
  -2   3  -4 2060.19   92.99
  -2   3  -4 1887.81   92.99
   2  -3   4 1988.70   93.29
   2  -3   4 1996.60   92.99
  -3   3  -4   56.09    3.40
  -3   3  -4   51.49    2.90
   3  -3   4   56.19    3.50
   3  -3   4   61.29    3.10
  -4   3  -4   49.99    2.70
  -4   3  -4   47.90    3.30
   4  -3   4   48.30    2.90
   4  -3   4   45.10    3.40
  -5   3  -4   31.90    2.90
  -5   3  -4   30.70    2.20
   5  -3   4   31.10    3.30
   5  -3   4   32.90    2.60
  -6   3  -4   12.00    1.60
  -6   3  -4   10.00    2.50
   6  -3   4   11.90    2.70
   6  -3   4    9.10    1.90
  -7   3  -4   -2.50    1.70
   7  -3   4    0.40    3.70
   8   2  -4   27.90    4.50
   8   2  -4   25.60    2.80
   7   2  -4   26.10    2.30
   7   2  -4   29.80    3.60
   6   2  -4   79.59    4.70
   6   2  -4   69.29    4.90
   6   2  -4   76.99    4.20
  -6  -2   4   74.49    4.40
   5   2  -4  164.98    8.10
   5   2  -4  158.98    8.60
   5   2  -4  171.48    8.40
  -5  -2   4  149.19    8.20
   4   2  -4  338.17   18.40
   4   2  -4  403.06   18.80
   4   2  -4  382.66   18.60
  -4  -2   4  386.86   18.50
   3   2  -4    3.40    1.00
   3   2  -4    3.20    0.50
   3   2  -4    4.20    0.60
   3   2  -4    3.10    0.80
  -3  -2   4    3.10    0.60
   2   2  -4  129.19    6.80
   2   2  -4  142.49    6.70
   2   2  -4  141.79    6.70
   2   2  -4  138.19    6.90
  -2  -2   4  139.49    6.70
  -2  -2   4  138.89    6.70
  -2  -2   4  116.09    6.80
   1   2  -4   12.00    0.90
   1   2  -4   11.80    0.80
   1   2  -4   10.60    1.10
  -1  -2   4   10.80    0.60
  -1  -2   4   11.40    0.60
   0   2  -4  181.78    8.50
   0   2  -4  161.28    8.30
   0   2  -4  161.38    8.20
  -1   2  -4   81.69    4.60
  -1   2  -4   89.99    4.40
  -1   2  -4   91.39    4.40
   1  -2   4   94.69    4.70
   1  -2   4   89.59    4.40
   1  -2   4   87.09    4.40
   1  -2   4   92.09    4.50
  -2   2  -4  488.85   25.30
  -2   2  -4  557.34   25.50
  -2   2  -4  546.85   25.30
   2  -2   4  502.15   25.30
   2  -2   4  505.45   25.50
  -3   2  -4   14.50    1.60
  -3   2  -4   15.30    1.10
   3  -2   4   15.80    1.20
   3  -2   4   14.30    1.70
  -4   2  -4    1.50    1.20
  -4   2  -4    1.30    0.80
   4  -2   4    1.50    0.90
   4  -2   4    1.20    1.60
  -5   2  -4   54.69    3.30
  -5   2  -4   53.59    3.80
   5  -2   4   54.39    3.40
   5  -2   4   63.09    4.20
  -6   2  -4    2.30    1.30
   6  -2   4    2.00    2.20
  -7   2  -4   13.20    2.00
   7  -2   4   18.30    4.00
   8   1  -4   14.20    2.50
   8   1  -4   13.80    3.90
   7   1  -4    5.60    2.60
   7   1  -4    6.20    1.70
   6   1  -4    3.50    1.20
   6   1  -4    1.30    2.00
   5   1  -4  179.58    9.60
   5   1  -4  183.98    9.30
   5   1  -4  184.08    9.20
  -5  -1   4  178.88    9.20
   4   1  -4   28.40    2.20
   4   1  -4   25.70    2.00
   4   1  -4   25.70    1.70
  -4  -1   4   25.70    1.80
  -4  -1   4   28.20    1.80
   3   1  -4   18.00    1.20
   3   1  -4   17.90    1.40
   3   1  -4   17.20    1.60
  -3  -1   4   17.80    1.20
   2   1  -4  521.65   25.40
   2   1  -4  515.95   25.30
   2   1  -4  513.95   25.20
  -2  -1   4  522.05   25.20
   1   1  -4  291.27   14.10
   1   1  -4  279.77   14.10
   1   1  -4  297.47   14.40
   1   1  -4  293.17   14.10
   1   1  -4  307.67   14.30
  -1  -1   4  289.17   14.10
  -1  -1   4  279.17   14.10
   0   1  -4  939.41   49.40
   0   1  -4 1072.59   49.60
   0  -1   4 1046.10   49.40
  -1   1  -4 4048.70  184.08
  -1   1  -4 4068.19  184.08
  -1   1  -4 3368.06  184.08
   1  -1   4 3950.90  184.28
   1  -1   4 3670.43  184.08
   1  -1   4 3691.63  184.08
  -2   1  -4    8.60    1.00
  -2   1  -4   13.20    0.80
   2  -1   4   12.20    1.20
   2  -1   4   14.20    0.90
  -3   1  -4   50.39    2.70
  -3   1  -4   56.49    3.00
   3  -1   4   49.99    2.80
   3  -1   4   55.79    3.10
   3  -1   4   51.69    2.70
   3  -1   4   47.90    2.80
  -4   1  -4  233.68   11.20
  -4   1  -4  204.18   10.90
   4  -1   4  217.28   11.30
   4  -1   4  224.38   10.90
  -5   1  -4   48.80    3.40
  -5   1  -4   47.80    2.90
   5  -1   4   48.30    3.60
   5  -1   4   48.30    3.00
  -6   1  -4   61.69    3.70
   6  -1   4   61.19    4.60
  -7   1  -4    5.60    1.80
   7  -1   4    6.50    3.40
  -8   1  -4    2.00    2.20
   8   0  -4   39.50    4.90
   8   0  -4   39.50    3.60
   7   0  -4   13.50    3.10
   7   0  -4   19.00    2.10
   6   0  -4  107.29    6.70
   6   0  -4  115.39    6.00
   5   0  -4   37.30    3.10
   5   0  -4   40.80    2.80
   5   0  -4   37.70    2.40
  -5   0   4   37.20    2.60
  -5   0   4   39.80    2.60
   4   0  -4   35.40    2.20
   4   0  -4   37.90    2.50
   4   0  -4   43.30    2.80
  -4   0   4   40.90    2.40
  -4   0   4   39.80    2.30
   3   0  -4  903.11   42.10
   3   0  -4  865.21   42.20
   3   0  -4  801.22   42.20
   3   0  -4  880.91   42.40
   3   0  -4  865.11   42.30
  -3   0   4  895.11   42.20
  -3   0   4  859.91   42.20
   2   0  -4  156.38    7.80
   2   0  -4  154.78    7.50
   2   0  -4  155.68    7.60
   2   0  -4  160.38    7.60
   2   0  -4  155.98    7.70
  -2   0   4  149.69    7.60
  -2   0   4  147.09    7.60
  -2   0   4  152.88    7.70
   1   0  -4  367.76   17.60
   1   0  -4  358.86   17.80
   1   0  -4  380.66   17.70
   1   0  -4  357.16   17.60
  -1   0   4  348.57   17.70
   0   0  -4  603.54   28.50
   0   0  -4  578.24   28.70
   0   0  -4  580.44   28.50
   0   0   4  614.34   28.50
   0   0   4  558.04   28.50
  -1   0  -4  566.54   26.70
  -1   0  -4  523.75   26.70
  -1   0  -4  546.35   26.60
   1   0   4  553.54   26.70
   1   0   4  554.64   26.60
   1   0   4  539.35   26.60
  -2   0  -4   48.90    2.80
  -2   0  -4   52.29    2.70
  -2   0  -4   58.89    3.00
   2   0   4   52.89    2.80
   2   0   4   53.09    2.90
   2   0   4   53.19    2.70
   2   0   4   56.19    2.80
  -3   0  -4  337.37   17.10
  -3   0  -4  355.16   17.20
  -3   0  -4  360.06   17.10
   3   0   4  356.26   17.40
   3   0   4  341.47   17.10
   3   0   4  356.16   17.10
   3   0   4  341.87   17.10
  -4   0  -4    5.80    1.10
  -4   0  -4    4.20    0.80
   4   0   4    5.80    1.30
   4   0   4    4.80    0.80
   4   0   4    5.20    0.90
   4   0   4    4.90    0.90
  -5   0  -4  105.99    5.30
  -5   0  -4   98.49    5.60
   5   0   4   99.49    5.40
   5   0   4   99.09    5.90
  -6   0  -4    6.30    1.40
   6   0   4    5.20    2.20
  -7   0  -4   30.10    2.90
   7   0   4   44.40    4.80
  -8   0  -4    9.10    2.20
   8   0   4    5.50    3.70
   7  -1  -4    2.30    2.70
   6  -1  -4  111.99    7.10
   6  -1  -4  119.89    6.40
   5  -1  -4    4.20    1.70
   5  -1  -4    3.10    1.10
  -5   1   4    3.20    1.20
   4  -1  -4  365.16   18.40
   4  -1  -4  357.96   18.00
   4  -1  -4  381.36   18.10
   4  -1  -4  352.86   18.10
   4  -1  -4  368.86   18.10
  -4   1   4  367.46   18.10
  -4   1   4  371.96   18.10
  -4   1   4  371.16   18.10
   3  -1  -4   20.20    1.40
   3  -1  -4   20.40    1.80
   3  -1  -4   23.00    1.50
   3  -1  -4   21.00    1.50
   3  -1  -4   23.00    1.40
  -3   1   4   23.10    1.50
  -3   1   4   22.20    1.50
  -3   1   4   24.00    1.50
   2  -1  -4   55.99    3.00
   2  -1  -4   58.89    3.00
   2  -1  -4   56.89    3.20
   2  -1  -4   54.49    2.90
   2  -1  -4   60.19    3.00
  -2   1   4   56.79    2.90
  -2   1   4   56.49    2.90
  -2   1   4   57.09    3.00
   1  -1  -4    6.60    0.60
   1  -1  -4    6.10    0.70
   1  -1  -4    5.80    0.60
   1  -1  -4    5.90    0.50
  -1   1   4    6.10    0.50
  -1   1   4    6.90    0.60
  -1   1   4    6.20    0.50
   0  -1  -4 3509.25  188.68
   0  -1  -4 4355.96  188.98
   0  -1  -4 3696.13  188.68
   0   1   4 4047.70  188.98
   0   1   4 4277.67  188.88
   0   1   4 3508.65  188.78
  -1  -1  -4  463.35   21.50
  -1  -1  -4  442.06   21.60
  -1  -1  -4  411.86   21.60
  -1  -1  -4  448.06   21.60
   1   1   4  453.65   21.60
   1   1   4  430.76   21.60
   1   1   4  463.75   21.60
   1   1   4  430.96   21.60
  -2  -1  -4  501.95   24.50
  -2  -1  -4  498.15   24.60
  -2  -1  -4  498.75   24.50
   2   1   4  504.75   24.60
   2   1   4  514.55   24.50
   2   1   4  487.15   24.50
   2   1   4  519.85   24.60
  -3  -1  -4   20.60    1.40
  -3  -1  -4   20.80    1.50
  -3  -1  -4   24.10    1.40
   3   1   4   20.40    1.40
   3   1   4   19.70    1.40
   3   1   4   22.20    1.40
   3   1   4   23.10    1.70
  -4  -1  -4   53.19    3.00
  -4  -1  -4   52.59    3.10
  -4  -1  -4   55.69    3.00
   4   1   4   53.89    3.00
   4   1   4   58.59    3.40
   4   1   4   50.89    3.00
   4   1   4   55.49    3.00
  -5  -1  -4   89.79    4.70
  -5  -1  -4   84.29    4.90
   5   1   4   90.79    4.80
   5   1   4   86.79    4.80
   5   1   4   97.19    5.30
  -6  -1  -4   92.99    5.20
   6   1   4  103.69    6.20
  -7  -1  -4   21.90    2.20
   7   1   4   27.20    3.70
   8   1   4    7.20    3.60
   7  -2  -4   57.09    5.30
   6  -2  -4   16.70    2.80
  -6   2   4   21.30    2.10
   5  -2  -4   66.79    4.20
   5  -2  -4   77.89    4.80
  -5   2   4   74.09    4.10
   4  -2  -4   29.90    2.00
   4  -2  -4   26.10    1.90
   4  -2  -4   25.10    1.90
   4  -2  -4   29.30    2.50
  -4   2   4   28.20    2.10
  -4   2   4   24.30    1.90
   3  -2  -4  433.16   22.00
   3  -2  -4  452.65   22.00
   3  -2  -4  434.96   22.30
   3  -2  -4  468.95   22.10
  -3   2   4  456.05   22.00
  -3   2   4  443.26   22.10
  -3   2   4  461.85   22.10
   2  -2  -4   61.89    3.20
   2  -2  -4   62.49    3.40
   2  -2  -4   59.59    3.20
   2  -2  -4   64.19    3.30
  -2   2   4   62.89    3.20
  -2   2   4   62.89    3.30
  -2   2   4   61.39    3.20
   1  -2  -4 1621.04   79.99
   1  -2  -4 1724.23   79.89
   1  -2  -4 1648.04   79.99
   1  -2  -4 1613.84   79.89
  -1   2   4 1665.63   79.89
  -1   2   4 1582.44   79.99
  -1   2   4 1681.33   79.89
   0  -2  -4  168.28    8.00
   0  -2  -4  165.38    8.00
   0  -2  -4  166.58    8.00
   0  -2  -4  156.88    8.10
   0   2   4  159.98    8.00
   0   2   4  154.08    8.10
   0   2   4  167.78    8.00
  -1  -2  -4    1.70    0.40
  -1  -2  -4    1.50    0.40
  -1  -2  -4    1.20    0.40
  -1  -2  -4    0.60    0.50
   1   2   4    1.50    0.50
   1   2   4    2.20    0.40
   1   2   4    5.10    0.50
   1   2   4    7.40    0.60
  -2  -2  -4   42.10    2.20
  -2  -2  -4   39.70    2.30
  -2  -2  -4   40.60    2.20
   2   2   4   38.20    2.30
   2   2   4   43.60    2.30
   2   2   4   41.10    2.20
  -3  -2  -4  457.35   22.80
  -3  -2  -4  450.05   22.80
  -3  -2  -4  484.15   22.80
   3   2   4  472.35   22.80
   3   2   4  453.95   22.90
   3   2   4  486.45   22.80
   3   2   4  459.85   22.90
  -4  -2  -4  393.86   19.90
  -4  -2  -4  394.66   19.80
  -4  -2  -4  402.36   19.80
   4   2   4  415.86   19.80
   4   2   4  405.16   20.00
   4   2   4  408.26   19.90
  -5  -2  -4  216.58   11.50
  -5  -2  -4  227.78   11.40
  -5  -2  -4  226.28   11.50
   5   2   4  234.58   11.40
   5   2   4  236.88   11.80
   5   2   4  225.58   11.50
  -6  -2  -4   46.10    3.00
   6   2   4   42.50    3.00
   6   2   4   44.00    3.90
   7   2   4   -2.30    2.30
   7   2   4    1.40    2.00
   8   2   4   16.30    4.10
   7  -3  -4    4.00    3.60
  -7   3   4    1.60    2.10
   6  -3  -4    0.70    2.60
  -6   3   4    1.80    1.70
   5  -3  -4   40.00    3.60
  -5   3   4   41.70    2.70
   4  -3  -4   55.79    3.20
   4  -3  -4   56.19    3.70
   4  -3  -4   54.09    3.20
   4  -3  -4   56.39    3.40
  -4   3   4   55.99    3.20
  -4   3   4   51.39    3.40
   3  -3  -4  194.38    9.70
   3  -3  -4  191.28    9.60
   3  -3  -4  203.68    9.60
   3  -3  -4  183.98    9.80
  -3   3   4  188.48    9.50
  -3   3   4  193.78    9.60
  -3   3   4  183.48    9.50
   2  -3  -4  267.17   14.00
   2  -3  -4  281.97   13.90
   2  -3  -4  284.87   14.00
   2  -3  -4  290.97   13.90
  -2   3   4  280.87   13.90
  -2   3   4  288.57   13.90
  -2   3   4  284.97   13.90
   1  -3  -4  105.79    5.20
   1  -3  -4  102.89    5.30
   1  -3  -4   97.69    5.20
   1  -3  -4  102.09    5.30
  -1   3   4  105.89    5.20
  -1   3   4  108.99    5.30
  -1   3   4  104.29    5.30
   0  -3  -4   19.90    1.20
   0  -3  -4   19.00    1.20
   0  -3  -4   19.00    1.30
   0  -3  -4   19.60    1.10
   0   3   4   18.20    1.20
   0   3   4   20.80    1.40
  -1  -3  -4  566.04   27.30
  -1  -3  -4  570.94   27.40
  -1  -3  -4  546.25   27.30
   1   3   4  544.85   27.30
   1   3   4  567.04   27.20
  -2  -3  -4  146.69    7.60
  -2  -3  -4  147.79    7.50
   2   3   4  153.78    7.60
   2   3   4  148.89    7.50
   2   3   4  156.38    7.50
  -3  -3  -4  240.18   12.10
  -3  -3  -4  245.38   11.90
  -3  -3  -4  244.78   11.90
   3   3   4  252.47   12.00
   3   3   4  234.88   12.10
   3   3   4  228.58   11.90
   3   3   4  248.88   11.90
  -4  -3  -4   82.19    4.50
  -4  -3  -4   86.79    4.40
  -4  -3  -4   86.69    4.40
   4   3   4   83.19    4.60
   4   3   4   77.89    4.60
  -5  -3  -4   15.00    1.50
  -5  -3  -4   13.60    1.50
  -5  -3  -4   11.40    1.40
   5   3   4   12.40    1.40
   5   3   4   14.90    1.80
   5   3   4   10.20    1.40
   6   3   4    0.60    1.50
   6   3   4    1.60    1.80
   6   3   4    2.50    1.30
   7   3   4   82.39    4.70
   7   3   4   74.89    5.70
   8   3   4    9.20    2.30
   8   3   4    8.10    3.70
   7  -4  -4    4.00    3.50
  -7   4   4    8.00    2.30
   6  -4  -4   59.49    5.20
  -6   4   4   54.89    3.80
   5  -4  -4   58.59    4.40
  -5   4   4   58.49    3.60
   4  -4  -4   10.20    1.40
   4  -4  -4    8.80    1.60
   4  -4  -4    9.40    1.90
  -4   4   4   11.30    1.30
   3  -4  -4   23.20    1.80
   3  -4  -4   21.80    1.70
   3  -4  -4   15.80    1.90
  -3   4   4   19.80    1.60
   2  -4  -4  289.57   13.90
   2  -4  -4  274.07   13.90
   2  -4  -4  286.27   13.80
   2  -4  -4  274.67   13.70
  -2   4   4  281.37   13.80
  -2   4   4  275.17   13.70
  -2   4   4  273.37   13.80
   1  -4  -4   98.09    4.90
   1  -4  -4   91.29    4.70
   1  -4  -4   90.49    4.80
   1  -4  -4   97.99    4.70
  -1   4   4   90.59    4.70
  -1   4   4   92.29    4.80
   0  -4  -4  576.34   27.20
   0  -4  -4  540.05   27.30
   0  -4  -4  571.14   27.10
   0  -4  -4  535.15   27.20
   0   4   4  560.84   27.30
   0   4   4  563.54   27.20
  -1  -4  -4  385.86   19.00
  -1  -4  -4  385.36   18.90
   1   4   4  390.16   19.00
   1   4   4  382.16   18.80
  -2  -4  -4  265.27   13.10
  -2  -4  -4  277.17   13.10
  -2  -4  -4  252.17   13.20
   2   4   4  264.67   13.20
   2   4   4  260.77   13.00
   2   4   4  274.67   13.00
  -3  -4  -4   87.69    4.40
  -3  -4  -4   82.89    4.40
  -3  -4  -4   73.79    4.50
   3   4   4   90.19    4.40
   3   4   4   87.89    4.30
   3   4   4   81.29    4.50
   3   4   4   86.19    4.40
  -4  -4  -4  233.78   11.60
  -4  -4  -4  229.48   11.70
  -4  -4  -4  228.18   11.60
   4   4   4  232.78   11.80
   4   4   4  234.58   11.70
   4   4   4  241.18   11.60
  -5  -4  -4    8.40    1.30
  -5  -4  -4    7.40    1.30
   5   4   4    4.70    1.50
   5   4   4    7.50    1.10
   5   4   4    5.70    1.30
   6   4   4   62.19    3.90
   6   4   4   61.79    3.60
   6   4   4   55.29    4.00
   7   4   4   13.80    1.90
   7   4   4   18.50    3.10
   8   4   4    5.10    2.10
   8   4   4    2.80    3.30
   6  -5  -4   46.80    5.10
  -6   5   4   42.80    3.40
   5  -5  -4    4.70    2.60
  -5   5   4    1.70    1.40
   4  -5  -4   23.50    2.30
   4  -5  -4   21.00    2.50
   4  -5  -4   18.00    2.20
  -4   5   4   23.40    1.90
   3  -5  -4  170.08    8.60
   3  -5  -4  165.28    8.60
   3  -5  -4  160.28    8.30
  -3   5   4  159.48    8.30
   2  -5  -4    1.70    0.80
   2  -5  -4    0.30    1.20
   2  -5  -4    1.00    1.10
  -2   5   4    1.60    0.90
  -2   5   4    1.20    0.70
   1  -5  -4  287.67   14.20
   1  -5  -4  303.67   14.20
   1  -5  -4  302.07   14.30
   1  -5  -4  277.87   14.40
  -1   5   4  286.67   14.30
  -1   5   4  278.17   14.20
   0  -5  -4    7.00    0.80
   0  -5  -4    6.60    0.70
   0  -5  -4    4.50    1.00
   0   5   4    5.50    0.70
   0   5   4    7.20    0.90
  -1  -5  -4   15.00    1.20
  -1  -5  -4   14.60    1.40
   1   5   4   17.40    1.10
   1   5   4   13.90    1.00
   1   5   4   14.30    1.30
  -2  -5  -4   16.20    1.40
  -2  -5  -4   15.70    1.60
   2   5   4   13.70    1.40
   2   5   4   14.70    1.10
  -3  -5  -4  722.53   33.40
  -3  -5  -4  657.43   33.30
  -3  -5  -4  700.93   33.50
   3   5   4  651.53   33.50
   3   5   4  674.13   33.30
   3   5   4  691.23   33.30
  -4  -5  -4   52.09    3.30
  -4  -5  -4   60.79    3.20
   4   5   4   53.89    3.30
   4   5   4   56.29    3.10
   4   5   4   50.79    3.00
  -5  -5  -4  217.18   11.30
   5   5   4  225.98   11.50
   5   5   4  235.18   11.60
   5   5   4  223.18   11.20
  -6  -5  -4    7.00    1.60
   6   5   4    8.10    1.40
   6   5   4    7.60    1.80
   6   5   4    4.40    1.70
   7   5   4    5.20    1.60
   7   5   4    4.50    2.20
   8   5   4   22.50    2.60
   6  -6  -4   -0.10    3.10
  -6   6   4    3.00    2.00
   5  -6  -4   -2.40    2.30
  -5   6   4    1.60    1.50
   4  -6  -4   95.69    5.60
   4  -6  -4  101.99    6.00
   4  -6  -4   98.19    5.30
  -4   6   4   83.49    5.10
   3  -6  -4   39.40    2.70
   3  -6  -4   41.00    3.00
   3  -6  -4   39.30    3.00
  -3   6   4   38.20    2.60
   2  -6  -4  113.89    5.60
   2  -6  -4  107.39    5.80
   2  -6  -4  107.99    5.90
  -2   6   4  101.59    5.50
   1  -6  -4   65.29    3.30
   1  -6  -4   58.79    3.50
   1  -6  -4   62.59    3.70
  -1   6   4   62.49    3.40
  -1   6   4   55.39    3.30
   0  -6  -4  337.97   15.80
   0  -6  -4  311.17   16.00
   0  -6  -4  306.67   15.80
   0   6   4  325.77   15.90
   0   6   4  321.37   15.80
   0   6   4  321.67   15.70
  -1  -6  -4  105.69    5.20
  -1  -6  -4   94.39    5.40
   1   6   4  103.09    5.10
   1   6   4  104.09    5.40
   1   6   4   99.79    5.10
  -2  -6  -4  521.15   26.10
  -2  -6  -4  531.85   26.00
   2   6   4  522.15   25.80
   2   6   4  537.45   25.80
   2   6   4  533.85   26.10
  -3  -6  -4   41.30    2.70
  -3  -6  -4   42.90    3.00
   3   6   4   47.20    2.90
   3   6   4   47.30    2.50
  -4  -6  -4   31.40    2.70
  -4  -6  -4   33.80    2.20
   4   6   4   34.70    2.60
  -5  -6  -4    5.20    1.30
   5   6   4    4.80    1.00
   5   6   4    4.80    1.60
  -6  -6  -4  114.29    6.50
   6   6   4  132.49    6.90
   6   6   4  117.79    6.40
   7   6   4   67.99    4.00
   7   6   4   59.49    4.60
   8   6   4   37.80    3.40
   5  -7  -4   22.40    3.70
  -5   7   4   20.60    2.20
   4  -7  -4   21.60    2.80
   4  -7  -4   15.60    2.20
   4  -7  -4   21.30    2.70
   3  -7  -4   -0.30    1.30
   3  -7  -4    1.10    1.90
   3  -7  -4   -1.00    1.70
  -3   7   4    1.90    1.00
   2  -7  -4   48.60    2.90
   2  -7  -4   43.10    3.10
   2  -7  -4   47.90    3.50
  -2   7   4   41.30    2.70
   1  -7  -4   62.39    3.90
   1  -7  -4   65.49    3.50
  -1   7   4   59.89    3.40
   0  -7  -4   54.89    3.10
   0  -7  -4   53.19    3.60
   0   7   4   61.19    3.30
   0   7   4   58.29    3.10
  -1  -7  -4  118.29    6.40
  -1  -7  -4  113.89    6.10
   1   7   4  117.89    6.00
   1   7   4  130.89    6.40
  -2  -7  -4    5.40    1.50
  -2  -7  -4   10.20    1.30
   2   7   4   11.30    1.40
   2   7   4    8.90    0.80
  -3  -7  -4   38.50    3.00
  -3  -7  -4   41.50    2.90
   3   7   4   46.00    3.00
   3   7   4   45.80    2.40
  -4  -7  -4  128.89    6.90
  -4  -7  -4  126.69    6.50
   4   7   4  118.69    6.70
   4   7   4  117.99    6.20
  -5  -7  -4   14.50    1.80
   5   7   4   17.00    1.60
   5   7   4   16.40    2.20
  -6  -7  -4   47.60    3.50
   6   7   4   48.80    3.10
   6   7   4   49.40    3.80
  -7  -7  -4   58.09    4.20
   7   7   4   57.89    4.60
   7   7   4   55.29    3.60
   8   7   4    1.20    1.80
   8   7   4   -2.90    3.00
   5  -8  -4    7.60    3.40
  -5   8   4    6.20    1.80
   4  -8  -4    1.40    2.80
   4  -8  -4    2.30    1.90
  -4   8   4    0.00    1.30
   3  -8  -4   54.49    4.20
   3  -8  -4   58.49    3.70
  -3   8   4   47.90    3.30
   2  -8  -4   85.49    5.30
   2  -8  -4   84.69    4.70
  -2   8   4   82.09    4.60
   1  -8  -4    0.30    1.00
   1  -8  -4    1.30    1.70
  -1   8   4    0.70    0.80
   0  -8  -4   38.30    3.10
   0  -8  -4   38.30    2.40
   0   8   4   41.80    2.70
   0   8   4   37.80    2.20
  -1  -8  -4  111.79    6.10
  -1  -8  -4  106.59    5.70
   1   8   4  110.69    5.40
   1   8   4  102.89    5.80
  -2  -8  -4    3.30    1.10
  -2  -8  -4    0.80    1.70
   2   8   4    3.20    0.60
   2   8   4    0.70    1.20
  -3  -8  -4   32.00    3.20
  -3  -8  -4   35.70    2.70
   3   8   4   38.80    2.10
   3   8   4   34.60    3.00
  -4  -8  -4   41.90    2.90
  -4  -8  -4   38.40    3.30
   4   8   4   44.40    3.30
   4   8   4   43.30    2.40
  -5  -8  -4   25.40    2.30
   5   8   4   22.90    1.90
   5   8   4   32.20    3.00
  -6  -8  -4   10.40    2.00
   6   8   4    8.90    1.30
   6   8   4   13.20    2.40
  -7  -8  -4   35.90    3.60
   7   8   4   38.30    2.90
   7   8   4   40.70    4.20
   8   8   4    0.10    3.50
   4  -9  -4    0.30    2.30
   4  -9  -4    3.50    3.00
  -4   9   4   -0.20    1.50
   3  -9  -4   20.10    2.30
   3  -9  -4   14.40    3.20
  -3   9   4   17.10    1.80
   2  -9  -4    1.70    1.50
   2  -9  -4    1.20    2.20
  -2   9   4    0.80    1.00
   1  -9  -4    5.90    2.10
   1  -9  -4    5.10    1.30
  -1   9   4    5.10    0.80
   0  -9  -4   82.69    4.40
   0  -9  -4   88.39    5.10
   0   9   4   74.09    4.00
  -1  -9  -4    4.90    1.20
  -1  -9  -4    4.20    1.80
   1   9   4    6.70    1.50
   1   9   4    5.80    0.60
  -2  -9  -4  132.89    7.10
  -2  -9  -4  122.99    6.70
   2   9   4  121.99    6.80
  -3  -9  -4   45.30    3.20
  -3  -9  -4   42.70    3.50
   3   9   4   42.20    3.30
   3   9   4   41.50    2.30
  -4  -9  -4    0.10    2.20
  -4  -9  -4   -0.60    1.50
   4   9   4    2.40    1.70
   4   9   4   -0.10    0.60
  -5  -9  -4   21.10    2.20
   5   9   4   18.70    2.60
   5   9   4   16.70    1.50
  -6  -9  -4   69.49    4.60
   6   9   4   68.69    3.90
   6   9   4   72.99    5.10
  -7  -9  -4    0.40    2.30
   7   9   4    1.50    1.30
   7   9   4   -2.10    3.10
   3 -10  -4   30.50    4.00
   3 -10  -4   37.70    3.50
  -3  10   4   27.20    2.30
   2 -10  -4    6.30    1.70
   2 -10  -4    3.70    2.60
  -2  10   4    4.40    0.90
   1 -10  -4   46.20    4.20
   1 -10  -4   52.49    3.30
  -1  10   4   46.50    2.40
   0 -10  -4   19.00    1.90
   0 -10  -4   19.50    2.80
  -1 -10  -4   36.60    2.80
  -1 -10  -4   43.10    3.50
   1  10   4   32.70    3.10
  -2 -10  -4    1.70    1.40
  -2 -10  -4    0.40    2.00
   2  10   4    2.80    1.60
  -3 -10  -4   49.60    3.60
  -3 -10  -4   55.29    4.10
   3  10   4   53.89    3.90
  -4 -10  -4   21.20    2.40
  -4 -10  -4   32.40    3.50
   4  10   4   23.60    2.80
  -5 -10  -4   79.39    5.10
   5  10   4   86.09    4.30
   5  10   4   89.09    5.70
  -6 -10  -4   20.40    2.70
   6  10   4   19.20    1.70
   6  10   4   28.70    3.60
  -7 -10  -4   11.80    2.90
   7  10   4   11.30    1.50
   7  10   4   11.60    3.50
   2 -11  -4    5.90    3.60
   2 -11  -4    5.70    2.10
   1 -11  -4   26.70    3.50
   1 -11  -4   21.90    2.30
   0 -11  -4   -0.20    1.50
   0 -11  -4   -0.70    2.50
  -1 -11  -4   44.60    4.10
  -1 -11  -4   46.40    3.30
  -2 -11  -4   17.10    2.10
  -2 -11  -4   25.50    3.40
   2  11   4   21.80    2.70
  -3 -11  -4    6.80    2.60
  -3 -11  -4    5.50    1.80
   3  11   4    3.70    2.00
  -4 -11  -4   58.59    4.30
   4  11   4   72.89    4.80
  -5 -11  -4    1.40    2.00
   5  11   4    3.40    2.50
  -6 -11  -4   10.40    2.60
   6  11   4   14.10    3.50
   1 -12  -4   13.10    2.40
   1 -12  -4   14.50    3.80
   0 -12  -4   23.00    3.90
   0 -12  -4   18.00    2.40
  -1 -12  -4   16.10    3.60
  -1 -12  -4   14.80    2.30
  -2 -12  -4   -0.10    1.80
  -2 -12  -4   -2.30    2.70
  -3 -12  -4   23.80    2.60
  -3 -12  -4   22.60    3.80
   3  12   4   27.20    3.30
  -4 -12  -4   31.50    2.90
   4  12   4   27.60    3.40
  -5 -12  -4    7.40    2.40
   5  12   4   11.60    3.40
  -1 -13  -4    2.10    3.40
  -1 -13  -4   -2.20    2.10
  -2 -13  -4    0.90    2.10
  -2 -13  -4   -0.80    3.70
  -3 -13  -4   43.00    5.10
  -3 -13  -4   39.60    3.80
  -4 -13  -4    3.30    2.30
   4  13   4    6.60    3.10
   4  12  -5    4.80    3.30
  -3 -12   5   33.60    2.90
  -2 -12   5   10.10    1.90
  -1 -12   5    2.80    3.50
  -1 -12   5    1.80    1.70
   0 -12   5    2.50    3.40
   5  11  -5    1.00    3.20
  -5 -11   5   -0.30    1.60
   4  11  -5   54.09    4.60
  -4 -11   5   54.79    3.60
   3  11  -5    3.00    2.30
  -3 -11   5    1.80    1.40
  -2 -11   5   14.80    1.80
  -2 -11   5   14.20    3.30
  -1 -11   5   22.60    2.20
  -1 -11   5   24.30    3.50
   0 -11   5   27.00    2.40
   0 -11   5   27.40    3.80
   1 -11   5    2.80    3.00
   1 -11   5   -1.40    1.50
   6  10  -5    3.00    3.10
  -6 -10   5    2.00    1.80
   5  10  -5   33.60    3.60
  -5 -10   5   33.20    2.80
   4  10  -5   15.00    2.60
  -4 -10   5   19.10    1.80
   3  10  -5    5.30    2.30
  -3 -10   5    2.60    1.20
   2  10  -5    0.00    2.00
  -2 -10   5    2.60    2.10
  -2 -10   5    1.50    1.20
  -1 -10   5   94.79    6.10
  -1 -10   5   97.59    5.10
   0 -10   5    2.30    1.00
   0 -10   5    2.20    2.30
   1 -10   5   38.30    4.00
   1 -10   5   38.60    2.70
  -2  10  -5    0.10    3.00
   2 -10   5   -1.00    2.70
   2 -10   5    0.80    1.50
  -7  -9   5    5.00    2.70
   6   9  -5    0.50    2.40
  -6  -9   5    2.40    1.60
   5   9  -5   62.69    4.80
  -5  -9   5   59.89    3.70
   4   9  -5   21.30    2.60
  -4  -9   5   15.60    1.60
   3   9  -5   82.49    5.70
  -3  -9   5  102.69    5.10
   2   9  -5   22.70    2.40
  -2  -9   5   16.40    2.50
  -2  -9   5   18.10    1.80
  -1  -9   5   -0.30    0.80
  -1  -9   5   -2.50    2.00
   0   9  -5    2.00    2.30
   0  -9   5    5.10    2.00
   0  -9   5    1.60    0.90
  -1   9  -5   22.40    2.90
   1  -9   5   17.20    2.60
   1  -9   5   15.90    1.50
  -2   9  -5   14.00    3.00
   2  -9   5   19.40    1.80
   2  -9   5   18.60    2.90
  -3   9  -5   11.70    3.20
   3  -9   5   10.20    1.80
   3  -9   5   12.10    3.00
   7   8  -5    2.50    3.10
  -7  -8   5   -0.50    1.90
   6   8  -5   51.09    4.50
  -6  -8   5   40.90    3.20
   5   8  -5   42.00    3.60
  -5  -8   5   40.30    2.70
   4   8  -5   34.70    3.10
  -4  -8   5   32.10    2.20
   3   8  -5   10.00    1.80
  -3  -8   5    8.00    1.00
   2   8  -5   87.39    5.40
  -2  -8   5  105.89    5.50
  -2  -8   5   90.99    4.90
   1   8  -5   10.10    1.60
  -1  -8   5    8.40    1.80
  -1  -8   5    8.90    0.90
   0   8  -5  114.09    6.70
   0  -8   5  129.29    6.70
   0  -8   5  114.49    5.90
  -1   8  -5    4.40    2.30
   1  -8   5    2.50    0.80
   1  -8   5    4.30    1.90
  -2   8  -5   17.20    2.80
   2  -8   5   25.40    2.90
   2  -8   5   19.60    1.80
  -3   8  -5   36.00    4.10
   3  -8   5   39.70    4.00
   3  -8   5   37.90    2.80
   3  -8   5   39.70    3.80
  -4   8  -5    1.40    3.00
   4  -8   5    0.90    3.10
   4  -8   5    0.50    2.70
   4  -8   5    0.20    1.70
   7   7  -5   71.99    3.70
   7   7  -5   74.49    5.40
  -7  -7   5   69.59    4.60
   6   7  -5   26.00    2.90
  -6  -7   5   21.80    2.10
   5   7  -5   17.40    2.30
  -5  -7   5   12.00    1.50
   4   7  -5   23.30    2.60
  -4  -7   5   28.30    1.90
   3   7  -5   49.30    3.20
  -3  -7   5   44.20    2.60
   2   7  -5    0.30    1.20
  -2  -7   5   -0.60    0.70
  -2  -7   5   -0.30    1.00
   1   7  -5  223.98    9.80
   1   7  -5  196.28    9.60
   1   7  -5  184.98    9.60
  -1  -7   5  184.18    9.20
  -1  -7   5  185.78    9.60
  -1  -7   5  191.58    9.60
  -1  -7   5  160.78    9.30
   0   7  -5    9.90    1.50
   0   7  -5   10.10    1.90
   0  -7   5   13.50    1.80
   0  -7   5   14.20    1.60
   0  -7   5   11.40    1.00
  -1   7  -5   21.10    2.30
   1  -7   5   18.20    1.40
   1  -7   5   13.60    1.90
   1  -7   5   17.90    2.10
  -2   7  -5   38.70    3.30
   2  -7   5   35.30    2.30
   2  -7   5   37.30    3.20
   2  -7   5   32.80    2.90
  -3   7  -5   34.10    3.60
   3  -7   5   34.30    2.50
   3  -7   5   35.60    3.40
   3  -7   5   41.00    3.40
  -4   7  -5    5.00    2.60
   4  -7   5    4.20    1.60
   4  -7   5    6.10    2.50
   4  -7   5    4.80    2.50
  -5   7  -5   16.80    3.50
   5  -7   5   14.80    3.10
   5  -7   5   16.50    3.50
   5  -7   5   10.70    2.20
   8   6  -5    6.90    1.90
   8   6  -5   10.10    3.20
  -8  -6   5    6.90    2.70
   7   6  -5   15.10    2.80
   7   6  -5   13.20    1.40
  -7  -6   5   15.40    2.20
   6   6  -5    1.50    1.90
   6   6  -5    2.70    0.80
  -6  -6   5    3.50    1.40
   5   6  -5   23.90    2.80
   5   6  -5   21.90    2.40
  -5  -6   5   21.50    1.90
   4   6  -5  340.87   15.30
   4   6  -5  290.97   15.40
  -4  -6   5  279.97   14.80
   3   6  -5   -0.70    1.20
   3   6  -5    0.30    1.50
  -3  -6   5    0.60    0.60
   2   6  -5  114.59    6.30
   2   6  -5  118.49    6.40
  -2  -6   5  113.99    5.90
  -2  -6   5  122.39    5.80
  -2  -6   5  114.39    6.10
   1   6  -5   86.59    4.50
   1   6  -5   91.39    4.60
   1   6  -5   85.49    4.60
  -1  -6   5   82.79    4.60
  -1  -6   5   82.29    4.00
  -1  -6   5   81.19    4.50
  -1  -6   5   75.99    4.00
   0   6  -5  159.18    7.90
   0   6  -5  147.09    7.50
   0  -6   5  138.29    7.70
   0  -6   5  149.49    7.30
   0  -6   5  147.49    7.70
   0  -6   5  146.89    7.30
  -1   6  -5   11.40    1.80
   1  -6   5   10.20    1.00
   1  -6   5    9.20    1.50
   1  -6   5   14.50    1.80
  -2   6  -5  160.48    8.00
   2  -6   5  146.09    7.80
   2  -6   5  137.69    7.30
   2  -6   5  137.79    7.80
  -3   6  -5    4.00    2.00
   3  -6   5    5.70    1.90
   3  -6   5    2.10    1.80
   3  -6   5    2.40    1.10
  -4   6  -5   14.50    2.90
  -4   6  -5   11.60    1.10
   4  -6   5    6.90    2.30
   4  -6   5   12.50    1.70
   4  -6   5   12.00    2.60
  -5   6  -5    4.70    1.10
  -5   6  -5    6.30    2.80
   5  -6   5    6.70    2.60
   5  -6   5    5.80    1.90
   5  -6   5   -0.10    2.60
  -6   6  -5   -1.70    3.10
  -6   6  -5   -0.90    1.40
   6  -6   5    1.30    3.30
   6  -6   5    0.40    2.20
   6  -6   5    0.40    3.20
   8   5  -5   18.50    2.10
   8   5  -5   22.40    3.70
   7   5  -5   35.30    2.50
   7   5  -5   39.60    4.40
   7   5  -5   33.40    3.60
  -7  -5   5   34.40    3.10
   6   5  -5   14.00    1.30
   6   5  -5   14.20    2.20
   6   5  -5   18.00    2.70
  -6  -5   5   11.70    1.70
   5   5  -5  116.09    6.90
   5   5  -5  121.19    6.80
   5   5  -5  128.59    6.10
  -5  -5   5  118.99    6.30
   4   5  -5   -0.30    1.20
   4   5  -5    0.30    0.40
   4   5  -5    0.50    1.30
  -4  -5   5    0.60    0.70
   3   5  -5   10.80    1.40
   3   5  -5   14.90    1.90
  -3  -5   5   10.90    1.00
   2   5  -5  105.49    5.90
   2   5  -5  105.79    5.70
  -2  -5   5  107.99    5.30
  -2  -5   5  110.09    5.30
  -2  -5   5  104.69    5.50
   1   5  -5    6.60    1.20
   1   5  -5    7.60    1.20
   1   5  -5    5.30    1.00
  -1  -5   5    5.20    0.90
   0   5  -5  167.18    8.10
   0   5  -5  140.09    7.80
   0   5  -5  152.18    8.00
   0  -5   5  155.98    8.00
   0  -5   5  158.48    7.70
   0  -5   5  158.98    7.60
   0  -5   5  157.88    8.00
  -1   5  -5  150.88    7.10
  -1   5  -5  158.48    7.60
   1  -5   5  136.59    7.10
   1  -5   5  141.19    7.00
   1  -5   5  134.29    7.40
   1  -5   5  137.89    7.10
  -2   5  -5    5.30    1.70
   2  -5   5    5.20    1.30
   2  -5   5    5.30    0.80
  -3   5  -5   61.79    3.60
  -3   5  -5   40.20    2.50
   3  -5   5   49.50    2.80
   3  -5   5   48.00    3.40
  -4   5  -5   30.00    3.50
  -4   5  -5   26.00    1.80
   4  -5   5   24.50    2.20
   4  -5   5   30.10    3.10
  -5   5  -5    3.30    1.10
  -5   5  -5    8.30    2.80
   5  -5   5   -0.70    2.70
   5  -5   5    2.90    2.40
   5  -5   5    5.60    1.70
  -6   5  -5    6.00    1.50
  -6   5  -5   13.30    3.20
   6  -5   5   10.10    2.30
   6  -5   5   12.80    3.20
   6  -5   5   10.80    3.30
   8   4  -5   45.80    5.20
   8   4  -5   43.10    3.40
   7   4  -5   34.70    3.60
   7   4  -5   42.60    2.80
   7   4  -5   36.60    4.10
  -7  -4   5   41.80    3.30
   6   4  -5   81.79    4.70
   6   4  -5   69.09    4.80
   6   4  -5   68.49    3.80
  -6  -4   5   62.19    4.00
   5   4  -5   39.30    2.30
   5   4  -5   38.90    3.00
   5   4  -5   37.40    3.10
  -5  -4   5   42.20    2.60
   4   4  -5    6.50    0.70
   4   4  -5    6.00    1.60
   4   4  -5    6.30    1.40
  -4  -4   5    5.70    0.90
   3   4  -5  215.18   10.70
   3   4  -5  202.28   10.50
  -3  -4   5  208.08   10.30
   2   4  -5  558.74   27.30
   2   4  -5  563.14   27.40
   2   4  -5  549.05   27.60
  -2  -4   5  572.94   27.10
  -2  -4   5  561.74   27.20
  -2  -4   5  542.15   27.10
   1   4  -5  373.66   18.00
   1   4  -5  341.97   18.00
   1   4  -5  379.46   18.20
  -1  -4   5  368.96   18.00
   0   4  -5    4.40    0.70
   0   4  -5    5.90    1.00
   0   4  -5    3.80    0.90
   0  -4   5    2.00    0.90
  -1   4  -5   16.60    1.20
  -1   4  -5   16.80    1.70
   1  -4   5   16.20    1.00
   1  -4   5   13.20    1.10
   1  -4   5   15.90    1.00
   1  -4   5   15.60    1.50
  -2   4  -5   52.19    2.50
  -2   4  -5   35.70    3.00
  -2   4  -5   54.29    2.60
   2  -4   5   49.90    3.20
   2  -4   5   52.09    2.70
  -3   4  -5   58.99    3.00
  -3   4  -5   55.29    3.60
   3  -4   5   52.19    3.70
   3  -4   5   56.69    3.20
  -4   4  -5    6.20    1.80
  -4   4  -5    7.20    0.90
   4  -4   5    4.80    1.90
   4  -4   5    6.90    1.30
  -5   4  -5   40.00    3.80
  -5   4  -5   34.60    2.50
   5  -4   5   40.60    3.70
   5  -4   5   36.10    2.90
  -6   4  -5   26.30    2.30
  -6   4  -5   25.50    3.30
   6  -4   5   20.70    2.50
   6  -4   5   19.30    3.40
   8   3  -5    6.10    3.50
   8   3  -5    6.70    1.90
   7   3  -5   10.80    2.80
   7   3  -5   11.40    1.60
   7   3  -5    9.40    2.30
  -7  -3   5    6.70    2.00
   6   3  -5   37.40    2.50
   6   3  -5   40.70    3.50
   6   3  -5   36.30    3.40
  -6  -3   5   38.50    2.80
   5   3  -5  376.96   18.00
   5   3  -5  358.06   17.60
   5   3  -5  360.26   18.10
  -5  -3   5  343.87   17.70
   4   3  -5  268.77   12.90
   4   3  -5  268.07   13.30
   4   3  -5  246.58   13.20
  -4  -3   5  265.27   13.00
   3   3  -5   17.10    1.70
   3   3  -5   15.40    1.00
   3   3  -5   15.40    1.00
   3   3  -5   14.50    1.50
  -3  -3   5   16.60    1.10
   2   3  -5   40.80    2.40
   2   3  -5   42.00    2.60
   2   3  -5   41.30    2.20
  -2  -3   5   40.10    2.10
  -2  -3   5   39.50    2.20
  -2  -3   5   40.20    2.10
   1   3  -5  115.69    5.60
   1   3  -5   98.89    5.90
   1   3  -5  112.49    5.60
   0   3  -5  388.86   18.00
   0   3  -5  382.26   17.90
   0   3  -5  312.87   17.80
   0  -3   5  375.96   18.00
  -1   3  -5    9.80    1.10
  -1   3  -5   10.80    0.90
   1  -3   5    7.70    0.60
   1  -3   5    8.50    0.80
   1  -3   5    8.60    1.10
   1  -3   5    9.50    0.70
  -2   3  -5 1389.86   70.89
  -2   3  -5 1357.26   71.19
  -2   3  -5 1564.24   70.89
   2  -3   5 1460.25   71.19
   2  -3   5 1482.65   70.89
   2  -3   5 1471.95   70.99
   2  -3   5 1504.55   70.89
  -3   3  -5    3.00    0.60
  -3   3  -5    4.60    1.40
   3  -3   5    1.80    1.30
   3  -3   5    4.30    0.80
  -4   3  -5    0.00    1.40
  -4   3  -5    0.40    0.70
   4  -3   5    0.70    0.90
   4  -3   5   -1.40    1.50
  -5   3  -5    7.50    2.00
  -5   3  -5    4.20    1.10
   5  -3   5    7.50    2.30
   5  -3   5    5.70    1.40
  -6   3  -5   40.50    2.80
  -6   3  -5   41.80    3.70
   6  -3   5   38.30    3.30
   6  -3   5   39.20    4.10
  -7   3  -5    6.00    1.80
   7  -3   5    5.30    3.50
   8   2  -5    6.40    3.50
   8   2  -5    0.60    1.90
   7   2  -5  109.79    5.80
   7   2  -5   96.99    6.60
   6   2  -5   13.30    2.40
   6   2  -5   11.40    1.50
   6   2  -5   14.60    2.10
  -6  -2   5   14.90    1.80
   5   2  -5  504.55   25.00
   5   2  -5  482.65   24.60
   5   2  -5  516.35   24.90
  -5  -2   5  506.05   24.70
   4   2  -5   10.20    1.60
   4   2  -5   10.10    1.30
   4   2  -5    9.70    0.90
  -4  -2   5   12.10    1.20
   3   2  -5  136.29    7.30
   3   2  -5  142.09    7.00
   3   2  -5  148.09    7.00
   3   2  -5  139.09    7.20
  -3  -2   5  137.79    7.00
   2   2  -5  211.78   10.60
   2   2  -5  217.98   10.20
   2   2  -5  220.68   10.30
   2   2  -5  208.48   10.50
   2   2  -5  215.38   10.20
  -2  -2   5  199.18   10.30
  -2  -2   5  201.98   10.20
  -2  -2   5  204.68   10.30
   1   2  -5  462.85   25.60
   1   2  -5  550.34   25.60
   1   2  -5  534.95   25.80
  -1  -2   5  523.35   25.40
  -1  -2   5  549.54   25.50
   0   2  -5   19.40    1.40
   0   2  -5   20.50    1.30
   0   2  -5   19.20    1.20
   0  -2   5   14.20    1.10
  -1   2  -5   21.30    1.50
  -1   2  -5   23.90    1.60
   1  -2   5   20.50    1.60
   1  -2   5   20.90    1.20
   1  -2   5   23.80    1.20
   1  -2   5   22.70    1.30
  -2   2  -5   61.99    3.00
  -2   2  -5   56.79    3.30
  -2   2  -5   61.09    2.90
   2  -2   5   52.79    3.00
   2  -2   5   54.79    3.30
   2  -2   5   57.19    3.00
  -3   2  -5  100.99    5.20
  -3   2  -5   92.69    4.80
   3  -2   5   97.39    4.90
   3  -2   5   93.99    5.30
  -4   2  -5   43.20    3.10
  -4   2  -5   45.10    2.50
   4  -2   5   41.90    2.60
   4  -2   5   45.00    3.40
  -5   2  -5  159.28    8.10
  -5   2  -5  144.59    7.70
   5  -2   5  147.49    7.70
   5  -2   5  151.48    8.40
  -6   2  -5   16.80    1.80
  -6   2  -5   18.80    2.80
   6  -2   5   16.50    2.90
   6  -2   5   12.40    2.60
  -7   2  -5    3.30    1.80
   7  -2   5    3.90    3.50
   8   1  -5   40.10    4.90
   8   1  -5   42.10    3.70
   7   1  -5    0.20    1.60
   7   1  -5    1.10    2.90
   6   1  -5   42.60    2.80
   6   1  -5   43.10    3.80
  -6  -1   5   43.10    3.50
   5   1  -5    1.70    1.30
   5   1  -5    0.00    1.80
   5   1  -5    0.00    0.90
  -5  -1   5    1.80    1.10
   4   1  -5  119.19    6.10
   4   1  -5  122.69    6.60
   4   1  -5  118.89    6.40
  -4  -1   5  124.99    6.20
   3   1  -5    6.20    1.00
   3   1  -5    7.80    1.20
   3   1  -5    4.30    0.60
  -3  -1   5    6.80    0.80
  -3  -1   5    6.20    0.70
   2   1  -5  849.91   42.10
   2   1  -5  870.91   41.90
   2   1  -5  830.22   42.00
   2   1  -5  912.41   41.90
  -2  -1   5  848.62   41.90
   1   1  -5  411.76   20.20
   1   1  -5  361.06   20.40
   1   1  -5  418.46   20.30
   1   1  -5  414.96   20.20
   1   1  -5  444.36   20.50
  -1  -1   5  438.26   20.40
  -1  -1   5  406.66   20.20
  -1  -1   5  442.06   20.30
   0   1  -5    0.10    0.40
   0   1  -5    0.20    0.40
   0   1  -5   -0.80    0.60
   0  -1   5    0.30    0.10
   0  -1   5    0.00    0.30
   0  -1   5    0.00    0.10
  -1   1  -5 1131.19   55.09
  -1   1  -5 1183.88   55.29
  -1   1  -5 1094.99   55.19
  -1   1  -5 1117.79   54.99
   1  -1   5 1171.68   55.09
   1  -1   5 1112.79   55.09
   1  -1   5 1149.89   55.29
   1  -1   5 1124.99   55.09
  -2   1  -5   68.89    3.40
  -2   1  -5   67.49    3.60
   2  -1   5   67.09    3.50
   2  -1   5   69.89    3.70
   2  -1   5   64.99    3.40
  -3   1  -5  239.08   11.90
  -3   1  -5  248.78   12.10
   3  -1   5  236.58   11.90
   3  -1   5  244.78   11.80
   3  -1   5  234.68   11.90
   3  -1   5  244.78   12.20
  -4   1  -5  190.78    9.70
  -4   1  -5  192.38   10.00
   4  -1   5  199.68    9.80
   4  -1   5  201.48   10.20
  -5   1  -5   -1.60    0.90
  -5   1  -5    1.20    1.50
   5  -1   5   -1.40    1.20
   5  -1   5   -1.00    1.60
  -6   1  -5    7.30    1.40
  -6   1  -5    6.50    3.00
   6  -1   5    7.20    2.40
  -7   1  -5   43.60    3.40
   7  -1   5   40.70    4.60
  -8   1  -5    3.40    2.30
   8   0  -5   11.00    2.50
   8   0  -5   10.30    4.30
   7   0  -5    3.10    2.80
   7   0  -5    1.70    1.80
   6   0  -5   86.99    6.00
   6   0  -5   92.39    5.00
   5   0  -5  203.08   10.70
   5   0  -5  205.18   11.10
   5   0  -5  216.68   10.60
  -5   0   5  217.58   10.70
  -5   0   5  213.68   10.70
   4   0  -5   85.29    4.50
   4   0  -5   78.39    4.60
   4   0  -5   84.39    4.90
  -4   0   5   94.99    4.70
  -4   0   5   91.79    4.60
  -4   0   5   84.49    4.50
   3   0  -5  291.67   14.70
   3   0  -5  304.77   15.00
   3   0  -5  305.07   14.60
   3   0  -5  286.27   14.80
   3   0  -5  298.17   14.70
  -3   0   5  300.27   14.70
  -3   0   5  302.67   14.70
  -3   0   5  309.37   14.80
   2   0  -5  238.48   11.60
   2   0  -5  204.78   11.70
   2   0  -5  243.38   11.60
   2   0  -5  233.38   11.80
  -2   0   5  245.88   11.70
  -2   0   5  233.38   11.60
  -2   0   5  262.57   11.60
   1   0  -5  540.55   25.60
   1   0  -5  549.54   25.80
   1   0  -5  526.15   25.60
  -1   0   5  519.65   25.70
  -1   0   5  502.75   25.60
   0   0  -5  720.03   35.80
   0   0  -5  703.23   36.00
   0   0  -5  763.32   35.70
   0   0   5  753.52   35.80
   0   0   5  742.33   35.80
  -1   0  -5  158.98    8.30
  -1   0  -5  180.18    8.50
  -1   0  -5  174.08    8.50
   1   0   5  173.88    8.40
   1   0   5  160.38    8.40
   1   0   5  176.38    8.50
  -2   0  -5   93.99    5.20
  -2   0  -5  101.29    5.10
   2   0   5  105.39    5.30
   2   0   5  105.59    5.10
   2   0   5  100.69    5.10
   2   0   5  103.99    5.20
  -3   0  -5   22.20    1.50
  -3   0  -5   24.60    1.60
  -3   0  -5   25.40    1.80
   3   0   5   27.10    1.90
   3   0   5   24.20    1.50
   3   0   5   25.30    1.60
   3   0   5   23.70    1.50
  -4   0  -5   85.29    4.60
  -4   0  -5   89.29    4.90
   4   0   5   93.69    4.60
   4   0   5   93.19    5.10
   4   0   5   90.39    4.70
   4   0   5   85.39    4.70
  -5   0  -5    1.60    1.30
  -5   0  -5    2.20    1.00
   5   0   5    1.00    1.00
   5   0   5    1.10    1.70
  -6   0  -5  100.29    5.60
   6   0   5  110.99    6.50
  -7   0  -5    2.60    1.70
   7   0   5    0.10    2.70
  -8   0  -5   11.80    2.30
   8   0   5   14.50    4.40
   7  -1  -5    5.40    2.90
   7  -1  -5    7.90    2.10
   6  -1  -5   15.80    1.90
   6  -1  -5   15.20    2.60
   5  -1  -5   24.60    2.10
   5  -1  -5   26.70    2.80
  -5   1   5   24.00    2.20
   4  -1  -5   -0.20    1.20
   4  -1  -5   -0.20    1.00
   4  -1  -5    0.80    0.80
  -4   1   5   -0.20    0.90
  -4   1   5    0.60    0.90
  -4   1   5    3.90    1.00
   3  -1  -5  108.99    5.60
   3  -1  -5  110.39    5.50
   3  -1  -5  114.39    5.50
   3  -1  -5  102.29    5.70
   3  -1  -5  104.19    5.50
  -3   1   5  105.39    5.50
  -3   1   5  111.99    5.50
  -3   1   5  103.59    5.50
   2  -1  -5   88.79    4.40
   2  -1  -5   90.89    4.40
   2  -1  -5   83.19    4.30
   2  -1  -5   81.79    4.30
   2  -1  -5   82.39    4.50
  -2   1   5   83.99    4.40
  -2   1   5   89.39    4.40
  -2   1   5   85.99    4.30
   1  -1  -5 1279.97   59.19
   1  -1  -5 1196.78   59.09
   1  -1  -5 1191.08   59.09
   1  -1  -5 1214.28   58.99
  -1   1   5 1233.58   58.99
  -1   1   5 1171.18   58.99
  -1   1   5 1234.48   59.09
   0  -1  -5  474.45   22.70
   0  -1  -5  478.05   22.90
   0  -1  -5  472.15   22.80
   0   1   5  439.16   22.70
   0   1   5  471.45   22.80
  -1  -1  -5  635.74   31.50
  -1  -1  -5  632.74   31.40
  -1  -1  -5  624.64   31.50
  -1  -1  -5  687.33   31.60
   1   1   5  640.44   31.60
   1   1   5  653.33   31.50
   1   1   5  652.83   31.60
   1   1   5  654.03   31.50
  -2  -1  -5   50.89    2.70
  -2  -1  -5   56.59    2.80
  -2  -1  -5   52.19    2.90
   2   1   5   54.09    3.00
   2   1   5   50.39    2.90
   2   1   5   54.49    2.80
   2   1   5   55.29    2.80
  -3  -1  -5  459.95   21.50
  -3  -1  -5  420.16   21.50
  -3  -1  -5  424.56   21.40
   3   1   5  450.55   21.50
   3   1   5  431.36   21.50
   3   1   5  462.75   21.70
   3   1   5  425.36   21.40
  -4  -1  -5    6.40    1.00
  -4  -1  -5    4.80    1.10
  -4  -1  -5    3.60    0.80
   4   1   5    5.00    0.90
   4   1   5    7.30    1.30
   4   1   5    3.60    0.80
   4   1   5    7.80    1.00
  -5  -1  -5  134.69    7.00
  -5  -1  -5  140.99    7.20
   5   1   5  130.39    7.00
   5   1   5  141.09    7.10
   5   1   5  140.39    7.50
  -6  -1  -5    1.00    1.30
   6   1   5   -1.60    1.90
  -7  -1  -5    0.80    1.50
   7   1   5   -1.60    2.50
   8   1   5    4.20    3.50
   7  -2  -5   37.00    4.30
   6  -2  -5    9.90    2.60
   5  -2  -5    2.40    1.30
   5  -2  -5    2.10    1.90
  -5   2   5    3.10    1.20
   4  -2  -5  269.77   13.80
   4  -2  -5  271.77   13.50
   4  -2  -5  274.87   13.50
   4  -2  -5  275.07   13.50
  -4   2   5  270.37   13.40
  -4   2   5  265.57   13.40
   3  -2  -5  151.08    8.10
   3  -2  -5  157.28    8.10
   3  -2  -5  159.58    8.30
   3  -2  -5  159.88    8.10
  -3   2   5  167.58    8.10
  -3   2   5  162.88    8.10
  -3   2   5  169.98    8.10
   2  -2  -5  249.48   12.80
   2  -2  -5  260.77   12.70
   2  -2  -5  270.97   12.80
   2  -2  -5  252.67   12.90
  -2   2   5  261.77   12.80
  -2   2   5  254.77   12.70
  -2   2   5  264.27   12.80
   1  -2  -5   21.80    1.40
   1  -2  -5   20.20    1.20
   1  -2  -5   20.00    1.40
   1  -2  -5   21.10    1.30
  -1   2   5   21.10    1.20
  -1   2   5   21.00    1.30
  -1   2   5   21.30    1.30
   0  -2  -5   49.30    2.70
   0  -2  -5   52.79    2.60
   0  -2  -5   50.39    2.60
   0  -2  -5   49.30    2.70
   0   2   5   48.50    2.70
   0   2   5   50.69    2.60
  -1  -2  -5    0.20    0.40
  -1  -2  -5    0.20    0.40
  -1  -2  -5    0.10    0.50
  -1  -2  -5    0.20    0.40
   1   2   5    0.40    0.40
   1   2   5    0.80    0.50
   1   2   5    0.40    0.50
   1   2   5    0.40    0.40
  -2  -2  -5 1363.76   64.89
  -2  -2  -5 1299.27   64.79
  -2  -2  -5 1349.36   64.79
   2   2   5 1326.37   64.79
   2   2   5 1328.67   64.89
   2   2   5 1365.16   64.89
   2   2   5 1316.77   64.79
  -3  -2  -5    5.00    0.70
  -3  -2  -5    4.10    0.70
  -3  -2  -5    4.10    0.90
   3   2   5    2.60    0.70
   3   2   5    2.00    0.70
   3   2   5    2.90    0.60
   3   2   5    4.40    0.90
  -4  -2  -5  225.78   11.70
  -4  -2  -5  232.68   11.90
  -4  -2  -5  246.08   11.80
   4   2   5  241.28   11.80
   4   2   5  247.28   11.80
   4   2   5  236.18   11.80
   4   2   5  230.48   12.00
  -5  -2  -5    0.70    1.10
  -5  -2  -5    0.80    0.90
   5   2   5    2.40    1.60
   5   2   5    0.50    1.00
   5   2   5    1.40    1.00
  -6  -2  -5   16.70    1.80
   6   2   5   18.00    1.90
   6   2   5   23.30    2.70
   7   2   5   22.40    3.30
   8   2   5   85.39    7.10
   7  -3  -5    1.20    3.20
  -7   3   5    0.00    2.60
   6  -3  -5    0.20    2.40
  -6   3   5   -0.30    1.70
   5  -3  -5  199.98   11.20
  -5   3   5  218.58   10.60
   4  -3  -5   29.40    2.70
   4  -3  -5   29.00    2.30
   4  -3  -5   31.40    2.40
   4  -3  -5   30.10    2.30
  -4   3   5   30.80    2.10
   3  -3  -5    7.40    1.40
   3  -3  -5    9.50    1.10
   3  -3  -5    9.50    1.20
   3  -3  -5    7.20    1.10
  -3   3   5   10.10    1.00
  -3   3   5    6.30    1.00
  -3   3   5   10.30    1.20
   2  -3  -5   24.20    1.50
   2  -3  -5   24.70    1.50
   2  -3  -5   21.80    1.60
   2  -3  -5   20.90    1.70
  -2   3   5   20.70    1.40
  -2   3   5   22.10    1.50
  -2   3   5   21.70    1.50
   1  -3  -5  298.17   14.90
   1  -3  -5  311.97   14.80
   1  -3  -5  296.57   14.80
   1  -3  -5  316.87   14.90
  -1   3   5  293.47   14.80
  -1   3   5  300.57   14.80
  -1   3   5  294.17   14.80
   0  -3  -5   68.89    3.40
   0  -3  -5   66.79    3.50
   0  -3  -5   64.09    3.40
   0  -3  -5   66.09    3.40
   0   3   5   65.09    3.40
   0   3   5   64.29    3.50
   0   3   5   64.59    3.50
  -1  -3  -5  287.67   14.00
  -1  -3  -5  285.17   14.10
  -1  -3  -5  301.27   14.00
   1   3   5  281.87   13.90
   1   3   5  268.17   13.90
   1   3   5  285.07   13.90
   1   3   5  279.37   14.00
  -2  -3  -5  257.97   12.60
  -2  -3  -5  268.37   12.60
  -2  -3  -5  244.38   12.70
   2   3   5  254.07   12.60
   2   3   5  256.97   12.70
   2   3   5  255.67   12.60
   2   3   5  253.97   12.60
  -3  -3  -5    0.50    0.60
  -3  -3  -5   -0.20    0.70
  -3  -3  -5    1.20    0.60
   3   3   5    0.20    0.70
   3   3   5   -0.40    0.50
   3   3   5   -0.10    0.50
   3   3   5    0.90    0.70
  -4  -3  -5   46.80    2.60
  -4  -3  -5   49.30    2.80
  -4  -3  -5   44.80    2.50
   4   3   5   40.60    2.80
   4   3   5   43.70    2.80
   4   3   5   41.50    2.50
  -5  -3  -5  194.88    9.90
  -5  -3  -5  193.68    9.80
  -5  -3  -5  190.28    9.70
   5   3   5  202.38    9.70
   5   3   5  182.78   10.00
   5   3   5  196.38    9.90
   6   3   5  197.58    9.80
   6   3   5  186.58   10.30
   6   3   5  191.98   10.00
   7   3   5   11.20    1.90
   7   3   5   11.10    2.60
   8   3   5    2.20    3.10
   7  -4  -5    0.90    3.40
  -7   4   5    1.70    2.30
   6  -4  -5   18.70    3.50
  -6   4   5   14.00    2.10
   5  -4  -5    4.60    2.10
  -5   4   5    4.60    1.50
   4  -4  -5   30.70    2.30
   4  -4  -5   25.50    2.70
   4  -4  -5   25.90    2.40
  -4   4   5   29.20    2.20
   3  -4  -5    5.50    1.10
   3  -4  -5    5.40    1.20
   3  -4  -5    5.60    1.30
   3  -4  -5    5.10    1.30
  -3   4   5    4.50    0.90
   2  -4  -5  616.74   30.00
   2  -4  -5  638.84   29.90
   2  -4  -5  601.44   30.10
   2  -4  -5  601.94   29.90
  -2   4   5  595.44   29.90
  -2   4   5  603.64   29.90
  -2   4   5  631.04   29.90
   1  -4  -5  141.89    7.00
   1  -4  -5  144.09    7.10
   1  -4  -5  128.29    6.90
   1  -4  -5  143.39    7.00
  -1   4   5  136.99    7.00
  -1   4   5  141.39    7.10
   0  -4  -5  138.69    6.60
   0  -4  -5  135.99    6.60
   0  -4  -5  128.09    6.60
   0  -4  -5  131.29    6.80
   0   4   5  128.89    6.70
   0   4   5  128.69    6.60
  -1  -4  -5  130.59    6.40
  -1  -4  -5  123.29    6.50
  -1  -4  -5  133.39    6.40
   1   4   5  115.29    6.30
   1   4   5  130.09    6.50
  -2  -4  -5   12.60    1.10
  -2  -4  -5    8.10    1.30
  -2  -4  -5   12.40    1.10
   2   4   5   10.30    1.10
   2   4   5    8.50    0.80
   2   4   5    9.00    0.80
   2   4   5   10.80    1.00
  -3  -4  -5  341.17   16.50
  -3  -4  -5  313.47   16.60
  -3  -4  -5  322.37   16.50
   3   4   5  340.77   16.50
   3   4   5  360.76   16.50
   3   4   5  327.67   16.60
   3   4   5  339.07   16.50
  -4  -4  -5   63.09    3.40
  -4  -4  -5   59.69    3.30
  -4  -4  -5   58.09    3.50
   4   4   5   57.19    3.30
   4   4   5   58.99    3.60
   4   4   5   61.59    3.50
  -5  -4  -5   53.19    3.30
  -5  -4  -5   53.09    3.20
   5   4   5   49.80    3.30
   5   4   5   58.69    3.60
   5   4   5   52.89    3.10
   6   4   5    3.60    1.40
   6   4   5    3.20    1.50
   6   4   5    4.30    2.00
   7   4   5   87.99    5.10
   7   4   5   89.39    5.80
   8   4   5    1.10    2.90
   8   4   5   -1.40    2.00
   6  -5  -5   77.19    5.90
  -6   5   5   77.99    4.80
   5  -5  -5   12.30    2.50
  -5   5   5    7.20    1.60
   4  -5  -5   67.19    4.30
   4  -5  -5   65.09    3.90
   4  -5  -5   64.09    4.00
  -4   5   5   58.29    3.70
   3  -5  -5   43.20    2.70
   3  -5  -5   42.10    2.90
   3  -5  -5   40.20    3.00
  -3   5   5   44.80    2.70
   2  -5  -5   32.00    2.30
   2  -5  -5   27.90    1.90
   2  -5  -5   22.90    2.10
  -2   5   5   26.50    1.90
  -2   5   5   26.30    1.80
   1  -5  -5    0.90    0.70
   1  -5  -5   -0.50    0.60
   1  -5  -5   -0.30    0.70
   1  -5  -5    0.70    0.90
  -1   5   5    0.70    0.60
  -1   5   5    1.40    0.80
   0  -5  -5  159.18    8.20
   0  -5  -5  168.78    8.10
   0  -5  -5  170.88    8.20
   0  -5  -5  162.38    8.40
   0   5   5  160.98    8.30
   0   5   5  158.18    8.20
  -1  -5  -5   59.99    3.00
  -1  -5  -5   53.39    3.00
  -1  -5  -5   51.49    3.20
   1   5   5   52.59    3.10
   1   5   5   52.69    2.90
  -2  -5  -5  335.97   17.20
  -2  -5  -5  348.97   17.00
  -2  -5  -5  342.27   17.00
   2   5   5  351.36   16.90
   2   5   5  347.17   17.10
  -3  -5  -5  140.79    7.20
  -3  -5  -5  140.19    7.20
  -3  -5  -5  138.19    7.40
   3   5   5  148.09    7.40
   3   5   5  142.99    7.10
   3   5   5  143.19    7.10
  -4  -5  -5   30.60    2.50
  -4  -5  -5   36.10    2.30
   4   5   5   34.00    2.10
   4   5   5   35.10    2.20
   4   5   5   29.90    2.40
  -5  -5  -5   48.70    3.00
  -5  -5  -5   46.70    3.20
   5   5   5   47.00    3.20
   5   5   5   50.49    3.30
   5   5   5   46.80    2.90
  -6  -5  -5   28.30    2.50
   6   5   5   32.00    3.00
   6   5   5   26.20    2.30
   6   5   5   25.50    2.90
   7   5   5    4.30    1.60
   7   5   5    2.10    2.00
   8   5   5   53.29    4.00
   6  -6  -5   12.10    3.50
  -6   6   5   10.80    2.20
   5  -6  -5    1.00    2.70
  -5   6   5   -1.70    1.50
   4  -6  -5    5.90    1.90
   4  -6  -5    8.20    1.70
   4  -6  -5    4.60    2.10
  -4   6   5    4.20    1.40
   3  -6  -5   22.00    2.50
   3  -6  -5   24.00    2.10
   3  -6  -5   23.40    2.70
  -3   6   5   22.00    1.90
   2  -6  -5   13.00    1.70
   2  -6  -5   13.30    1.80
   2  -6  -5   14.60    1.50
  -2   6   5   14.00    1.30
   1  -6  -5  185.18    9.20
   1  -6  -5  185.98    9.50
   1  -6  -5  184.08    9.20
  -1   6   5  180.48    9.20
  -1   6   5  178.88    9.20
   0  -6  -5  202.98    9.90
   0  -6  -5  198.88   10.20
   0  -6  -5  202.98   10.00
   0   6   5  196.08   10.00
   0   6   5  201.98   10.10
  -1  -6  -5  469.45   22.50
  -1  -6  -5  447.56   22.70
   1   6   5  447.06   22.40
   1   6   5  480.55   22.40
   1   6   5  444.76   22.60
  -2  -6  -5    6.00    1.10
  -2  -6  -5    4.30    1.30
   2   6   5    5.60    1.10
   2   6   5    2.30    0.60
  -3  -6  -5   17.40    2.00
  -3  -6  -5   14.10    1.50
   3   6   5   16.10    1.80
   3   6   5   14.60    1.20
  -4  -6  -5    1.30    1.40
  -4  -6  -5    1.50    1.00
   4   6   5    0.90    0.80
   4   6   5   -0.20    1.20
  -5  -6  -5  208.28   10.70
   5   6   5  208.68   11.00
   5   6   5  217.18   10.60
  -6  -6  -5    6.80    1.70
   6   6   5    5.50    2.10
   6   6   5    2.20    1.20
   7   6   5   56.49    4.50
   7   6   5   51.29    3.50
   8   6   5   -0.30    2.00
   5  -7  -5   12.00    3.10
  -5   7   5    9.20    1.90
   4  -7  -5    2.00    2.40
   4  -7  -5    2.50    2.20
   4  -7  -5    0.00    1.80
  -4   7   5    3.80    1.30
   3  -7  -5    6.10    1.50
   3  -7  -5    4.90    2.00
   3  -7  -5    3.10    2.10
  -3   7   5    2.60    1.10
   2  -7  -5  145.49    7.50
   2  -7  -5  144.39    7.70
   2  -7  -5  150.08    7.90
  -2   7   5  138.29    7.40
   1  -7  -5   14.20    2.00
   1  -7  -5   12.80    1.30
  -1   7   5    9.50    1.20
  -1   7   5   12.40    1.60
   0  -7  -5   10.40    1.70
   0  -7  -5   13.60    1.30
   0   7   5   13.20    1.50
   0   7   5   14.60    1.20
  -1  -7  -5   13.60    1.30
  -1  -7  -5   11.80    1.70
   1   7   5   12.00    1.10
   1   7   5   14.00    1.50
  -2  -7  -5  203.98   10.80
  -2  -7  -5  219.48   10.60
   2   7   5  214.28   10.40
   2   7   5  204.58   10.70
  -3  -7  -5   -0.30    1.10
  -3  -7  -5    2.40    1.40
   3   7   5    2.40    0.70
   3   7   5    0.30    1.20
  -4  -7  -5  170.58    8.70
  -4  -7  -5  174.78    9.10
   4   7   5  163.28    8.90
   4   7   5  168.98    8.50
  -5  -7  -5   18.80    1.90
   5   7   5   18.30    2.50
   5   7   5   17.30    1.50
  -6  -7  -5    0.00    1.70
   6   7   5   -0.50    1.10
   6   7   5   -1.50    1.80
   7   7   5   28.50    2.50
   7   7   5   25.70    3.40
   8   7   5   11.70    3.40
   8   7   5    8.50    2.20
  -5   8   5   11.80    2.00
   4  -8  -5    2.10    2.40
   4  -8  -5    0.50    2.00
  -4   8   5    1.80    1.40
   3  -8  -5   46.40    4.00
   3  -8  -5   51.89    3.50
  -3   8   5   48.60    3.20
   2  -8  -5   28.10    2.30
   2  -8  -5   20.60    2.70
  -2   8   5   24.10    2.10
   1  -8  -5   14.10    2.30
   1  -8  -5   13.00    1.50
  -1   8   5   15.80    1.40
   0  -8  -5   85.69    4.70
   0  -8  -5   91.49    5.20
   0   8   5   82.59    4.50
   0   8   5   89.29    4.80
  -1  -8  -5  152.58    8.10
  -1  -8  -5  150.08    7.70
   1   8   5  154.08    7.90
   1   8   5  147.79    7.50
  -2  -8  -5   94.89    5.70
  -2  -8  -5  103.09    5.40
   2   8   5   98.69    5.10
   2   8   5  102.69    5.60
  -3  -8  -5  221.18   11.20
  -3  -8  -5  233.78   11.50
   3   8   5  205.38   10.80
   3   8   5  223.38   11.30
  -4  -8  -5   15.90    2.30
  -4  -8  -5    8.60    1.60
   4   8   5   13.00    2.00
  -5  -8  -5    6.40    1.60
   5   8   5    8.00    2.10
   5   8   5   10.30    1.20
  -6  -8  -5   65.29    4.10
   6   8   5   56.09    3.60
   6   8   5   66.49    4.60
  -7  -8  -5   42.00    4.10
   7   8   5   53.89    4.90
   7   8   5   50.29    3.30
   8   8   5   14.50    3.80
   8   8   5    2.80    2.80
   4  -9  -5   -1.40    2.90
   4  -9  -5   -0.70    2.20
  -4   9   5   -1.10    1.60
   3  -9  -5   26.30    3.30
   3  -9  -5   25.80    2.60
  -3   9   5   20.10    2.10
   2  -9  -5   36.10    2.90
   2  -9  -5   35.80    3.60
  -2   9   5   36.20    2.50
   1  -9  -5    4.50    2.10
   1  -9  -5    4.40    1.30
  -1   9   5    5.50    1.00
   0  -9  -5   68.59    4.40
   0  -9  -5   63.69    3.70
   0   9   5   59.09    3.30
  -1  -9  -5    1.20    1.70
  -1  -9  -5    1.20    1.10
   1   9   5   -0.20    0.60
   1   9   5    1.30    1.30
  -2  -9  -5   26.10    2.30
  -2  -9  -5   33.10    2.90
   2   9   5   28.30    2.50
   2   9   5   27.50    1.70
  -3  -9  -5   46.80    3.90
  -3  -9  -5   50.39    3.40
   3   9   5   47.60    2.60
   3   9   5   44.90    3.50
  -4  -9  -5    6.10    1.70
  -4  -9  -5    5.00    2.20
   4   9   5    7.00    0.90
   4   9   5    4.90    1.90
  -5  -9  -5   87.09    5.60
   5   9   5   99.99    6.00
   5   9   5   99.69    5.00
  -6  -9  -5    6.90    2.10
   6   9   5    6.10    1.30
   6   9   5    7.40    2.60
  -7  -9  -5    3.40    2.50
   7   9   5    3.10    1.50
   7   9   5    2.50    2.80
   3 -10  -5   21.30    3.70
   3 -10  -5   12.70    2.40
  -3  10   5   14.00    1.70
   2 -10  -5   34.10    4.00
   2 -10  -5   34.90    3.10
  -2  10   5   33.80    2.40
   1 -10  -5    2.90    2.40
   1 -10  -5   -1.70    1.40
  -1  10   5    1.40    0.70
   0 -10  -5   19.30    2.00
   0 -10  -5   18.60    2.80
   0  10   5   20.00    1.30
  -1 -10  -5   13.60    2.40
  -1 -10  -5    7.60    1.60
   1  10   5    8.80    0.80
   1  10   5   10.80    2.00
  -2 -10  -5  175.18    9.20
  -2 -10  -5  180.58    9.70
   2  10   5  177.78    9.50
  -3 -10  -5    4.10    1.70
  -3 -10  -5    6.70    2.30
   3  10   5    6.10    2.00
   3  10   5    7.90    0.70
  -4 -10  -5   74.19    4.80
  -4 -10  -5   92.79    5.70
   4  10   5   78.19    4.10
   4  10   5   78.99    5.40
  -5 -10  -5   21.30    2.60
   5  10   5   23.20    1.70
   5  10   5   20.90    2.90
  -6 -10  -5   40.10    3.60
   6  10   5   30.90    2.30
   6  10   5   42.60    4.10
  -7 -10  -5   10.40    2.90
   7  10   5   10.20    3.40
   7  10   5   10.40    1.60
   2 -11  -5    7.10    3.30
   2 -11  -5   13.00    2.40
   1 -11  -5   24.00    2.50
   1 -11  -5   20.80    3.70
   0 -11  -5    4.10    1.70
   0 -11  -5    6.80    2.60
  -1 -11  -5   19.10    3.00
  -1 -11  -5   17.80    2.10
  -2 -11  -5    6.50    2.60
  -2 -11  -5    8.90    1.80
   2  11   5    9.30    2.30
  -3 -11  -5   -0.20    2.40
  -3 -11  -5    3.10    1.80
   3  11   5    1.90    2.00
  -4 -11  -5   17.60    3.10
  -4 -11  -5   16.60    2.30
   4  11   5   19.20    2.80
  -5 -11  -5    1.00    2.10
   5  11   5    3.80    2.80
  -6 -11  -5    5.50    2.60
   6  11   5    5.20    0.80
   6  11   5    2.60    2.80
   1 -12  -5    3.60    2.10
   1 -12  -5    4.20    3.40
   0 -12  -5   16.80    2.30
   0 -12  -5   12.80    3.40
  -1 -12  -5   26.10    3.80
  -1 -12  -5   29.20    2.80
  -2 -12  -5    4.10    3.20
  -2 -12  -5   -0.70    1.80
  -3 -12  -5   57.69    5.30
  -3 -12  -5   49.20    4.00
   3  12   5   49.70    4.20
  -4 -12  -5   30.20    3.00
   4  12   5   34.10    3.60
  -5 -12  -5    7.30    2.50
   5  12   5    6.40    2.90
  -6 -12  -5   20.80    3.50
  -1 -13  -5    4.50    2.30
  -1 -13  -5    8.00    3.60
  -2 -13  -5    5.70    3.90
  -2 -13  -5   11.60    2.50
  -3 -13  -5   27.80    4.60
  -3 -13  -5   20.40    2.80
   3  13   5   22.90    3.30
  -4 -13  -5    1.90    2.30
   4  13   5    0.60    2.80
  -3 -12   6   24.10    2.20
  -2 -12   6    2.50    1.70
  -1 -12   6   -1.80    3.60
  -1 -12   6    1.60    1.70
   5  11  -6    0.20    3.10
  -5 -11   6    3.70    1.70
   4  11  -6   18.40    3.30
  -4 -11   6   14.80    1.80
   3  11  -6    6.40    2.40
  -3 -11   6    8.00    1.50
  -2 -11   6   29.80    2.50
  -1 -11   6   19.60    1.80
   0 -11   6   18.10    3.30
   0 -11   6   15.80    1.80
   1 -11   6    2.70    1.50
   1 -11   6    5.60    3.20
   6  10  -6    3.20    2.90
  -6 -10   6   -2.60    1.80
   5  10  -6    6.00    2.60
  -5 -10   6    3.50    1.60
   4  10  -6   50.89    4.30
  -4 -10   6   57.09    3.40
   3  10  -6   10.10    2.50
  -3 -10   6    8.90    1.40
  -2 -10   6   20.50    3.00
  -2 -10   6   20.80    2.00
  -1 -10   6   55.99    4.30
  -1 -10   6   58.29    3.30
   0 -10   6    1.40    1.10
   0 -10   6    2.30    2.30
  -1  10  -6   14.50    3.20
   1 -10   6   13.10    3.20
   1 -10   6    7.70    1.40
  -2  10  -6    7.60    3.40
   2 -10   6    9.70    3.10
   2 -10   6    5.10    1.60
   6   9  -6   12.40    3.20
  -6  -9   6   10.70    1.90
   5   9  -6  109.49    6.60
  -5  -9   6  104.29    5.70
   4   9  -6    2.50    2.00
  -4  -9   6    1.20    1.00
   3   9  -6  103.59    6.70
  -3  -9   6  128.59    6.10
   2   9  -6    2.30    1.60
  -2  -9   6    1.50    1.00
  -2  -9   6    1.80    2.00
  -1  -9   6   26.70    1.80
  -1  -9   6   30.10    3.20
   0   9  -6   30.60    3.40
   0  -9   6   27.90    1.90
   0  -9   6   29.50    3.10
  -1   9  -6    8.70    2.90
   1  -9   6    8.10    1.20
   1  -9   6    6.10    2.30
  -2   9  -6   -1.10    2.60
   2  -9   6    0.80    2.70
   2  -9   6    1.70    1.20
  -3   9  -6   13.80    3.60
   3  -9   6   15.50    1.90
   3  -9   6   18.70    3.60
   7   8  -6    8.60    3.10
  -7  -8   6    5.00    2.10
   6   8  -6   22.90    3.30
  -6  -8   6   19.90    2.10
   5   8  -6   12.80    2.30
  -5  -8   6    7.70    1.40
   4   8  -6    5.90    1.90
  -4  -8   6    5.10    1.00
   3   8  -6   43.20    3.50
  -3  -8   6   53.19    2.80
   2   8  -6  147.19    7.40
  -2  -8   6  147.79    7.40
  -2  -8   6  123.19    6.90
   1   8  -6   42.70    3.50
   1   8  -6   51.49    3.30
  -1  -8   6   53.09    3.60
  -1  -8   6   46.80    2.50
   0   8  -6   56.99    4.00
   0  -8   6   53.99    2.90
   0  -8   6   55.09    3.80
  -1   8  -6    1.00    2.20
   1  -8   6   -0.10    0.80
   1  -8   6   -0.40    1.80
  -2   8  -6    3.10    2.20
   2  -8   6    2.80    1.10
   2  -8   6    3.30    2.30
  -3   8  -6   56.19    4.70
   3  -8   6   54.69    3.40
   3  -8   6   52.69    4.40
  -4   8  -6    4.60    3.10
   4  -8   6    1.90    2.80
   4  -8   6    2.20    2.70
   4  -8   6    2.30    1.70
   7   7  -6   14.10    3.00
  -7  -7   6   15.30    2.30
   6   7  -6   36.60    3.60
  -6  -7   6   36.30    2.80
   5   7  -6   15.70    2.40
  -5  -7   6   17.20    1.60
   4   7  -6  149.79    8.50
  -4  -7   6  160.98    7.90
   3   7  -6   55.19    3.80
  -3  -7   6   57.19    3.00
   2   7  -6   27.90    2.40
   2   7  -6   25.00    2.40
  -2  -7   6   20.60    1.60
  -2  -7   6   23.10    2.20
   1   7  -6   41.70    2.70
   1   7  -6   38.00    2.90
   1   7  -6   39.50    3.00
  -1  -7   6   34.10    2.70
  -1  -7   6   38.40    2.80
  -1  -7   6   39.50    2.00
  -1  -7   6   37.60    2.10
   0   7  -6    1.00    1.50
   0  -7   6    0.40    1.40
   0  -7   6    2.50    1.30
   0  -7   6    1.80    0.50
  -1   7  -6    2.40    1.70
   1  -7   6    2.10    1.70
   1  -7   6    1.20    0.70
   1  -7   6    0.60    1.60
  -2   7  -6   72.29    4.90
   2  -7   6   72.39    3.90
   2  -7   6   65.19    4.60
   2  -7   6   70.69    4.50
  -3   7  -6   14.50    2.70
   3  -7   6    9.40    1.40
   3  -7   6    6.70    2.40
   3  -7   6    9.20    2.30
  -4   7  -6    2.10    2.70
   4  -7   6    3.60    2.60
   4  -7   6    2.70    1.50
   4  -7   6    2.60    2.40
  -5   7  -6    7.90    3.20
   5  -7   6    1.40    2.80
   5  -7   6   10.80    3.30
   5  -7   6    4.90    2.00
  -8  -6   6    3.10    2.60
   7   6  -6    9.80    3.00
   7   6  -6   11.20    1.30
  -7  -6   6    9.80    2.00
   6   6  -6   14.20    2.40
   6   6  -6   13.20    1.10
  -6  -6   6   12.50    1.70
   5   6  -6  120.79    6.40
   5   6  -6  106.59    6.60
  -5  -6   6  106.29    5.80
   4   6  -6    5.50    1.90
   4   6  -6    8.90    1.80
  -4  -6   6    6.40    1.00
   3   6  -6    0.10    1.60
   3   6  -6    0.60    1.30
  -3  -6   6    0.50    0.60
   2   6  -6    6.60    1.60
   2   6  -6    5.00    1.30
   2   6  -6    4.60    1.30
  -2  -6   6    5.50    0.50
  -2  -6   6    5.50    0.70
  -2  -6   6    5.90    1.20
   1   6  -6  320.17   17.40
   1   6  -6  344.57   17.50
   1   6  -6  382.86   17.40
  -1  -6   6  348.87   17.50
  -1  -6   6  354.36   17.40
   0   6  -6    0.60    1.20
   0   6  -6    3.70    1.40
   0   6  -6    2.60    1.00
   0  -6   6    4.90    0.60
   0  -6   6    2.20    1.20
   0  -6   6    2.60    1.30
   0  -6   6    4.20    0.50
  -1   6  -6  229.48   12.40
   1  -6   6  237.48   11.90
   1  -6   6  264.07   12.40
   1  -6   6  238.68   12.30
  -2   6  -6   29.00    2.80
   2  -6   6   26.00    1.80
   2  -6   6   27.20    2.50
  -3   6  -6    2.00    2.00
   3  -6   6    2.20    1.10
   3  -6   6    3.40    1.90
   3  -6   6    0.80    1.80
  -4   6  -6    5.70    0.70
  -4   6  -6   10.60    2.90
   4  -6   6    4.50    2.40
   4  -6   6    5.90    1.50
   4  -6   6    8.20    2.60
  -5   6  -6   21.20    1.80
  -5   6  -6   29.30    3.60
   5  -6   6   27.20    3.40
   5  -6   6   24.70    2.50
   5  -6   6   23.40    3.80
  -6   6  -6   -1.90    3.20
   6  -6   6   -3.20    3.40
   6  -6   6    3.80    4.00
   6  -6   6   -1.60    2.40
   8   5  -6   69.39    4.80
   8   5  -6   80.29    6.20
  -8  -5   6   73.09    5.40
   7   5  -6   18.90    3.50
   7   5  -6   20.40    2.90
   7   5  -6   15.10    1.70
  -7  -5   6   23.80    2.40
   6   5  -6   16.00    2.90
   6   5  -6   15.00    1.30
   6   5  -6   18.70    2.40
  -6  -5   6   12.70    1.70
   5   5  -6   11.40    2.30
   5   5  -6   16.30    2.10
   5   5  -6   11.10    1.00
  -5  -5   6   16.90    1.50
   4   5  -6  100.69    6.10
   4   5  -6  113.79    5.90
  -4  -5   6  101.59    5.40
   3   5  -6    3.80    1.20
   3   5  -6    3.50    1.40
  -3  -5   6    2.60    0.60
   2   5  -6  292.27   14.80
   2   5  -6  307.87   14.70
   2   5  -6  303.27   15.00
  -2  -5   6  301.27   14.40
  -2  -5   6  287.27   14.60
  -2  -5   6  289.07   14.40
   1   5  -6   76.99    4.10
   1   5  -6   82.99    4.50
   1   5  -6   75.49    4.30
  -1  -5   6   73.39    4.10
   0   5  -6  100.49    4.90
   0   5  -6  100.49    5.10
   0   5  -6   82.59    5.00
   0  -5   6   90.19    4.50
   0  -5   6   89.89    4.50
   0  -5   6   94.09    5.10
  -1   5  -6   72.89    4.40
  -1   5  -6   74.79    4.00
   1  -5   6   75.19    3.80
   1  -5   6   73.19    4.20
  -2   5  -6   71.69    4.60
   2  -5   6   78.09    4.60
   2  -5   6   84.19    4.10
  -3   5  -6   50.99    2.70
  -3   5  -6   47.70    3.70
   3  -5   6   56.89    3.90
   3  -5   6   54.69    3.10
  -4   5  -6   39.90    3.50
  -4   5  -6   33.80    2.20
   4  -5   6   35.00    2.60
   4  -5   6   39.00    3.40
  -5   5  -6    4.30    1.10
  -5   5  -6    5.00    2.80
   5  -5   6    4.30    1.60
   5  -5   6    7.50    2.90
  -6   5  -6    3.20    3.00
  -6   5  -6    2.40    1.40
   6  -5   6    4.70    3.10
   6  -5   6    3.60    2.30
   6  -5   6    2.60    3.60
   8   4  -6    3.50    1.70
   8   4  -6   -0.70    3.80
   7   4  -6    0.10    1.20
   7   4  -6   -1.40    2.80
   7   4  -6    0.40    2.10
  -7  -4   6    0.80    1.80
   6   4  -6   52.69    3.20
   6   4  -6   48.90    4.50
   6   4  -6   68.49    4.10
  -6  -4   6   54.49    3.50
   5   4  -6  173.08    9.20
   5   4  -6  177.78    8.70
   5   4  -6  174.48    9.40
  -5  -4   6  175.38    8.90
   4   4  -6   95.69    5.60
   4   4  -6  132.89    6.20
   4   4  -6  122.69    6.30
  -4  -4   6  115.09    5.70
   3   4  -6  287.07   13.50
   3   4  -6  241.28   13.30
  -3  -4   6  269.87   13.00
   2   4  -6   18.90    2.10
   2   4  -6   22.40    1.60
   2   4  -6   22.10    1.50
  -2  -4   6   16.80    1.30
  -2  -4   6   18.40    1.10
  -2  -4   6   19.10    1.10
   1   4  -6    3.70    0.90
   1   4  -6    1.20    0.70
   1   4  -6    0.60    1.10
   0   4  -6   86.19    4.80
   0   4  -6   79.99    4.60
   0   4  -6   88.09    4.50
   0  -4   6   91.59    4.70
  -1   4  -6  165.68    8.40
  -1   4  -6  168.18    8.20
   1  -4   6  165.98    8.10
   1  -4   6  158.88    8.40
   1  -4   6  161.88    8.20
  -2   4  -6   65.69    3.90
   2  -4   6   65.69    3.40
   2  -4   6   65.59    4.00
  -3   4  -6   67.09    3.40
  -3   4  -6   73.29    4.20
   3  -4   6   63.99    4.20
   3  -4   6   62.79    3.60
  -4   4  -6    4.70    0.80
  -4   4  -6    4.60    1.90
   4  -4   6    0.60    1.80
   4  -4   6    2.50    1.20
  -5   4  -6    1.60    2.10
  -5   4  -6    1.10    1.00
   5  -4   6    0.00    1.30
   5  -4   6   -0.40    2.20
  -6   4  -6   23.00    2.10
  -6   4  -6   32.20    3.90
   6  -4   6   28.10    2.70
   6  -4   6   25.90    4.00
   8   3  -6    1.60    1.80
   8   3  -6    2.00    3.80
   7   3  -6   10.60    2.60
   7   3  -6   14.40    3.00
   7   3  -6   11.40    1.60
  -7  -3   6    6.90    2.00
   6   3  -6   63.49    3.70
   6   3  -6   65.39    4.30
   6   3  -6   60.89    4.60
  -6  -3   6   68.79    4.00
   5   3  -6   47.50    2.60
   5   3  -6   47.10    3.40
   5   3  -6   43.80    3.40
  -5  -3   6   38.10    2.70
   4   3  -6    8.60    0.80
   4   3  -6    9.30    1.40
   4   3  -6    9.70    1.60
  -4  -3   6    7.40    1.00
   3   3  -6   26.00    2.10
   3   3  -6   22.10    1.90
   3   3  -6   27.20    1.40
   3   3  -6   27.00    1.40
  -3  -3   6   24.40    1.50
   2   3  -6  250.67   11.90
   2   3  -6  246.88   12.10
   2   3  -6  237.28   12.30
  -2  -3   6  240.58   11.90
  -2  -3   6  238.68   11.80
  -2  -3   6  238.38   11.80
   1   3  -6 1439.96   70.19
   1   3  -6 1504.15   69.89
   1   3  -6 1372.66   69.89
   0   3  -6  284.37   14.90
   0   3  -6  299.47   14.70
   0   3  -6  299.37   14.70
   0  -3   6  306.77   14.60
  -1   3  -6  142.49    7.00
  -1   3  -6  118.09    6.90
   1  -3   6  136.69    6.90
   1  -3   6  134.29    6.70
   1  -3   6  130.29    6.60
   1  -3   6  138.79    6.60
  -2   3  -6    0.90    0.40
  -2   3  -6    3.60    0.40
  -2   3  -6    0.40    1.00
   2  -3   6    1.70    0.70
   2  -3   6   -0.20    0.90
   2  -3   6    1.10    0.50
  -3   3  -6    7.00    1.50
  -3   3  -6    7.20    0.80
   3  -3   6    8.10    1.50
   3  -3   6    7.60    0.90
  -4   3  -6    2.30    1.50
  -4   3  -6    0.60    0.70
   4  -3   6    2.90    1.00
   4  -3   6    3.90    1.80
  -5   3  -6   76.29    4.80
  -5   3  -6   74.59    4.10
   5  -3   6   87.09    5.40
   5  -3   6   67.69    4.30
  -6   3  -6   15.80    1.70
  -6   3  -6   15.70    3.00
   6  -3   6   15.10    2.20
   6  -3   6   18.10    3.20
  -7   3  -6   12.20    1.90
   7  -3   6    8.50    3.70
   8   2  -6   27.30    4.30
   8   2  -6   21.60    2.50
   7   2  -6   73.19    4.50
   7   2  -6   83.49    5.70
   6   2  -6   -1.30    1.90
   6   2  -6   -0.60    1.70
   6   2  -6   -0.30    1.10
  -6  -2   6    0.70    1.40
   5   2  -6   88.39    4.60
   5   2  -6   84.49    5.30
   5   2  -6   87.09    5.10
  -5  -2   6   90.29    4.80
   4   2  -6  230.98   11.80
   4   2  -6  251.97   12.10
   4   2  -6  234.88   12.30
  -4  -2   6  242.78   11.90
   3   2  -6  126.39    6.90
   3   2  -6  138.69    7.00
   3   2  -6  134.89    6.60
   3   2  -6  135.89    6.60
  -3  -2   6  128.19    6.60
   2   2  -6  988.20   45.80
   2   2  -6  951.90   45.50
   2   2  -6  934.71   45.90
   2   2  -6  966.50   45.50
   2   2  -6  876.41   45.50
  -2  -2   6  927.71   45.60
  -2  -2   6  928.31   45.60
   1   2  -6   15.10    1.50
   1   2  -6   14.00    1.00
   1   2  -6   13.40    1.10
  -1  -2   6   13.30    0.80
  -1  -2   6   13.40    0.70
   0   2  -6   25.30    1.70
   0   2  -6   32.50    2.10
   0   2  -6   34.80    1.80
   0  -2   6   31.00    1.80
  -1   2  -6    2.80    0.90
  -1   2  -6    3.30    0.70
   1  -2   6    2.30    0.90
   1  -2   6    2.20    0.40
   1  -2   6    2.80    0.50
   1  -2   6    2.10    0.40
  -2   2  -6  806.72   34.70
  -2   2  -6  607.24   34.90
  -2   2  -6  704.23   34.60
   2  -2   6  674.63   34.70
   2  -2   6  746.63   34.70
   2  -2   6  741.23   35.00
  -3   2  -6   50.39    3.10
  -3   2  -6   44.60    2.60
   3  -2   6   53.59    2.70
   3  -2   6   49.90    3.20
  -4   2  -6  215.38   11.30
  -4   2  -6  254.37   11.80
   4  -2   6  216.78   11.30
   4  -2   6  230.08   11.80
  -5   2  -6   23.20    2.50
  -5   2  -6   21.90    1.80
   5  -2   6   20.90    2.70
   5  -2   6   20.60    2.10
  -6   2  -6   15.20    1.70
  -6   2  -6   16.50    2.50
   6  -2   6   17.00    3.00
   6  -2   6   16.60    2.20
  -7   2  -6    4.90    1.80
   7  -2   6    2.70    3.20
   8   1  -6    9.70    2.30
   8   1  -6   10.90    3.80
   7   1  -6   34.20    4.10
   7   1  -6   26.90    2.50
   6   1  -6   10.30    1.50
   6   1  -6   12.90    2.00
   6   1  -6   12.80    2.50
  -6  -1   6   13.30    2.00
  -6  -1   6   10.70    1.80
   5   1  -6   35.10    2.80
   5   1  -6   38.40    2.30
   5   1  -6   38.10    3.10
  -5  -1   6   32.40    2.40
  -5  -1   6   33.30    2.70
   4   1  -6   14.20    1.50
   4   1  -6   12.30    1.10
   4   1  -6   15.30    1.80
  -4  -1   6   14.20    1.40
   3   1  -6   20.10    1.30
   3   1  -6   20.20    1.60
   3   1  -6   24.50    1.90
  -3  -1   6   20.20    1.40
  -3  -1   6   22.00    1.50
   2   1  -6   60.89    3.00
   2   1  -6   56.49    3.20
   2   1  -6   62.49    3.40
   2   1  -6   59.59    3.00
  -2  -1   6   57.19    3.00
   1   1  -6  242.68   11.80
   1   1  -6  235.38   11.90
   1   1  -6  255.57   11.80
   1   1  -6  248.08   12.20
   1   1  -6  223.58   12.00
  -1  -1   6  258.17   11.90
  -1  -1   6  235.48   12.00
  -1  -1   6  246.68   11.90
   0   1  -6    9.90    1.20
   0   1  -6    9.70    0.90
   0  -1   6   10.00    0.60
   0  -1   6    9.30    0.60
   0  -1   6   10.80    0.80
  -1   1  -6  706.93   34.20
  -1   1  -6  693.13   33.90
  -1   1  -6  704.03   33.90
   1  -1   6  706.53   34.00
   1  -1   6  701.53   34.20
   1  -1   6  703.43   33.90
   1  -1   6  679.53   34.00
  -2   1  -6   28.60    1.80
  -2   1  -6   29.00    1.50
  -2   1  -6   27.00    1.60
   2  -1   6   27.80    2.00
   2  -1   6   27.70    1.60
   2  -1   6   30.60    1.80
  -3   1  -6   29.70    1.70
  -3   1  -6   26.30    2.10
   3  -1   6   30.20    1.80
   3  -1   6   31.20    1.80
   3  -1   6   30.80    1.80
   3  -1   6   31.90    2.30
  -4   1  -6   16.50    1.80
  -4   1  -6   19.60    1.40
   4  -1   6   17.90    2.10
   4  -1   6   19.90    1.60
  -5   1  -6   11.80    1.30
  -5   1  -6   13.80    2.00
   5  -1   6   11.70    2.20
   5  -1   6   12.30    1.60
  -6   1  -6   44.60    2.90
  -6   1  -6   38.10    3.60
   6  -1   6   46.10    4.40
  -7   1  -6   34.10    3.00
   7  -1   6   30.30    4.00
   8   0  -6   18.70    2.80
   7   0  -6    2.00    2.80
   7   0  -6   -0.70    1.60
   6   0  -6  288.87   14.30
   6   0  -6  280.97   14.90
   5   0  -6    2.90    1.70
   5   0  -6    2.60    1.20
   5   0  -6    3.30    1.10
  -5   0   6    1.00    1.30
  -5   0   6    2.50    1.20
   4   0  -6    2.30    1.10
   4   0  -6    1.30    1.30
   4   0  -6    1.30    0.70
  -4   0   6    3.10    1.10
  -4   0   6    2.40    0.90
  -4   0   6    3.20    1.00
   3   0  -6   93.59    4.80
   3   0  -6   98.09    4.90
   3   0  -6   97.59    5.00
   3   0  -6   91.69    5.10
   3   0  -6   94.09    4.80
  -3   0   6   94.79    4.90
  -3   0   6   97.19    4.90
  -3   0   6   93.29    5.00
   2   0  -6  174.28    9.90
   2   0  -6  207.38   10.10
   2   0  -6  205.68    9.80
   2   0  -6  198.78    9.80
  -2   0   6  213.88    9.80
  -2   0   6  194.78    9.80
  -2   0   6  201.38    9.90
   1   0  -6  118.79    5.80
   1   0  -6  123.29    5.80
   1   0  -6  109.09    5.90
   1   0  -6  113.19    6.00
  -1   0   6  115.99    5.80
  -1   0   6  117.89    5.90
   0   0  -6  881.61   43.50
   0   0  -6  924.91   43.80
   0   0  -6  848.72   43.40
   0   0  -6  920.51   43.40
   0   0   6  913.31   43.50
   0   0   6  886.91   43.50
  -1   0  -6   13.40    1.00
  -1   0  -6   10.70    0.70
  -1   0  -6   12.40    1.20
   1   0   6   12.70    1.10
   1   0   6   12.10    1.00
   1   0   6   11.90    0.90
  -2   0  -6    0.50    0.40
  -2   0  -6    0.20    0.60
   2   0   6    0.30    0.60
   2   0   6    0.30    0.40
   2   0   6    0.90    0.70
   2   0   6    1.10    0.40
  -3   0  -6  285.07   13.70
  -3   0  -6  278.27   13.90
  -3   0  -6  275.77   13.70
   3   0   6  287.27   14.00
   3   0   6  268.57   13.70
   3   0   6  270.97   13.70
   3   0   6  284.77   13.70
  -4   0  -6  392.76   19.50
  -4   0  -6  375.36   19.70
   4   0   6  408.76   19.60
   4   0   6  411.06   19.90
   4   0   6  412.56   19.70
   4   0   6  391.76   19.50
  -5   0  -6    9.50    1.20
  -5   0  -6   11.50    1.70
   5   0   6   10.90    1.50
   5   0   6   12.00    2.10
  -6   0  -6   40.20    3.50
  -6   0  -6   39.90    2.70
   6   0   6   35.50    3.70
  -7   0  -6    1.90    1.60
   7   0   6    2.30    2.80
  -8   0  -6   -1.20    2.10
   8   0   6   -3.80    3.50
   7  -1  -6    8.30    3.10
   7  -1  -6   16.30    2.20
   6  -1  -6   -0.40    2.10
   6  -1  -6    0.90    1.30
   5  -1  -6   60.69    3.40
   5  -1  -6   51.49    3.90
   4  -1  -6   28.90    2.20
   4  -1  -6   29.20    2.00
   4  -1  -6   31.30    2.60
  -4   1   6   32.50    2.20
  -4   1   6   31.30    2.10
  -4   1   6   29.10    2.10
   3  -1  -6  625.94   32.00
   3  -1  -6  671.63   31.80
   3  -1  -6  647.44   31.70
   3  -1  -6  633.84   31.70
   3  -1  -6  640.64   31.70
  -3   1   6  676.63   31.70
  -3   1   6  653.73   31.70
  -3   1   6  654.43   31.80
   2  -1  -6  495.75   23.40
   2  -1  -6  480.25   23.40
   2  -1  -6  479.05   23.60
   2  -1  -6  455.85   23.40
  -2   1   6  471.55   23.50
  -2   1   6  502.05   23.40
  -2   1   6  478.55   23.40
   1  -1  -6   53.59    2.70
   1  -1  -6   51.19    2.80
   1  -1  -6   52.69    2.70
   1  -1  -6   52.69    2.90
  -1   1   6   50.39    2.80
  -1   1   6   54.29    2.70
  -1   1   6   50.19    2.70
   0  -1  -6   79.09    4.00
   0  -1  -6   78.69    4.30
   0  -1  -6   76.29    4.10
   0   1   6   85.99    4.10
  -1  -1  -6  208.38   10.10
  -1  -1  -6  210.08   10.00
  -1  -1  -6  203.58   10.20
   1   1   6  201.58   10.10
   1   1   6  194.78   10.10
   1   1   6  205.08   10.20
  -2  -1  -6 1881.61   88.79
  -2  -1  -6 1828.32   88.89
  -2  -1  -6 1856.31   88.79
   2   1   6 1771.02   88.79
   2   1   6 1810.82   88.99
   2   1   6 1790.02   88.89
   2   1   6 1877.91   88.79
  -3  -1  -6  265.57   13.10
  -3  -1  -6  258.37   13.20
  -3  -1  -6  256.27   13.10
   3   1   6  283.47   13.20
   3   1   6  259.87   13.10
   3   1   6  271.97   13.40
   3   1   6  272.37   13.10
  -4  -1  -6  187.38    9.60
  -4  -1  -6  192.98    9.80
   4   1   6  200.98   10.00
   4   1   6  200.58    9.70
   4   1   6  192.98    9.70
   4   1   6  185.98    9.70
  -5  -1  -6   -0.50    0.90
  -5  -1  -6    1.40    1.30
   5   1   6   -0.50    1.60
   5   1   6    0.80    1.00
   5   1   6    0.70    1.80
  -6  -1  -6   46.80    3.10
   6   1   6   46.50    3.90
  -7  -1  -6    0.70    1.60
   7   1   6   -0.20    2.90
  -8  -1  -6   13.80    2.40
   8   1   6   15.80    4.00
   7  -2  -6   29.90    4.30
   6  -2  -6    9.30    2.50
   6  -2  -6    9.00    1.90
   5  -2  -6   44.00    2.90
   5  -2  -6   44.50    3.60
  -5   2   6   49.50    3.10
   4  -2  -6  152.88    8.20
   4  -2  -6  147.09    7.80
  -4   2   6  154.18    7.80
  -4   2   6  150.18    7.80
  -4   2   6  163.78    7.90
   3  -2  -6   15.10    1.60
   3  -2  -6   14.40    1.30
   3  -2  -6   14.20    1.20
   3  -2  -6   15.20    1.40
  -3   2   6   14.60    1.20
  -3   2   6   17.40    1.40
  -3   2   6   17.40    1.40
   2  -2  -6  128.69    6.60
   2  -2  -6  130.59    6.60
   2  -2  -6  135.19    6.60
   2  -2  -6  129.49    6.80
  -2   2   6  128.49    6.60
  -2   2   6  131.59    6.60
  -2   2   6  134.29    6.60
   1  -2  -6  442.66   21.90
   1  -2  -6  453.85   22.00
   1  -2  -6  453.05   22.00
   1  -2  -6  449.46   21.90
  -1   2   6  449.06   21.90
  -1   2   6  446.16   22.00
  -1   2   6  451.55   21.90
   0  -2  -6  317.47   16.60
   0  -2  -6  333.37   16.60
   0  -2  -6  335.57   16.60
   0  -2  -6  355.06   16.70
   0   2   6  333.77   16.60
   0   2   6  357.76   16.60
  -1  -2  -6  416.76   19.60
  -1  -2  -6  419.36   19.50
  -1  -2  -6  386.06   19.60
  -1  -2  -6  402.16   19.50
   1   2   6  391.96   19.50
   1   2   6  391.46   19.60
   1   2   6  388.76   19.50
  -2  -2  -6   90.69    4.50
  -2  -2  -6   86.09    4.50
  -2  -2  -6   86.79    4.60
   2   2   6   86.49    4.70
   2   2   6   87.69    4.50
   2   2   6   92.99    4.50
   2   2   6   90.69    4.60
  -3  -2  -6    5.10    0.80
  -3  -2  -6    7.10    0.80
  -3  -2  -6    5.80    0.90
   3   2   6    5.40    1.00
   3   2   6    4.00    0.90
   3   2   6    4.60    0.70
   3   2   6    5.50    0.70
  -4  -2  -6   30.90    1.90
  -4  -2  -6   27.10    2.00
  -4  -2  -6   29.70    2.00
   4   2   6   33.10    2.00
   4   2   6   27.00    2.10
   4   2   6   28.90    2.20
   4   2   6   31.50    2.00
  -5  -2  -6  203.18   10.70
  -5  -2  -6  212.78   10.90
   5   2   6  219.98   10.70
   5   2   6  219.48   10.80
   5   2   6  212.18   11.10
  -6  -2  -6   13.80    1.70
   6   2   6    8.10    2.20
   6   2   6   13.70    1.90
  -7  -2  -6   48.40    3.60
   7   2   6   51.59    4.50
   8   2   6   31.40    4.60
   7  -3  -6    7.70    3.40
   6  -3  -6    0.00    2.40
  -6   3   6   -3.80    1.60
   5  -3  -6   61.39    4.70
  -5   3   6   76.39    4.10
   4  -3  -6   20.50    2.00
   4  -3  -6   23.80    2.10
   4  -3  -6   28.50    2.60
  -4   3   6   25.50    2.00
   3  -3  -6   57.59    3.40
   3  -3  -6   54.99    3.60
   3  -3  -6   66.49    3.50
   3  -3  -6   66.59    3.40
  -3   3   6   63.49    3.30
  -3   3   6   60.79    3.40
  -3   3   6   59.69    3.40
   2  -3  -6  244.38   13.00
   2  -3  -6  271.37   13.20
   2  -3  -6  272.77   13.20
   2  -3  -6  265.57   13.10
  -2   3   6  256.27   13.00
  -2   3   6  275.07   13.10
  -2   3   6  269.57   13.10
   1  -3  -6  147.99    7.40
   1  -3  -6  146.59    7.30
   1  -3  -6  150.58    7.30
   1  -3  -6  141.39    7.40
  -1   3   6  153.38    7.30
  -1   3   6  144.39    7.30
  -1   3   6  142.99    7.40
   0  -3  -6  236.48   11.10
   0  -3  -6  224.98   11.10
   0  -3  -6  227.58   11.10
   0  -3  -6  214.28   11.20
   0   3   6  228.48   11.10
   0   3   6  228.78   11.10
   0   3   6  212.78   11.20
  -1  -3  -6  250.07   11.80
  -1  -3  -6  246.28   11.80
  -1  -3  -6  222.18   11.90
  -1  -3  -6  234.38   11.70
   1   3   6  239.68   11.80
   1   3   6  250.27   11.80
   1   3   6  228.58   11.90
  -2  -3  -6  461.15   21.70
  -2  -3  -6  448.66   21.70
  -2  -3  -6  442.56   21.80
   2   3   6  456.65   21.70
   2   3   6  450.85   21.60
   2   3   6  430.86   21.80
   2   3   6  411.36   21.60
  -3  -3  -6    1.20    0.60
  -3  -3  -6    1.20    0.60
  -3  -3  -6    1.60    0.80
   3   3   6    0.90    0.60
   3   3   6    1.90    0.80
   3   3   6    1.10    0.70
   3   3   6    1.60    0.80
  -4  -3  -6  482.15   24.00
  -4  -3  -6  474.85   23.80
  -4  -3  -6  463.65   23.90
   4   3   6  481.05   24.00
   4   3   6  513.95   23.90
   4   3   6  507.35   23.90
   4   3   6  487.95   24.00
  -5  -3  -6    7.30    1.20
  -5  -3  -6    5.80    1.40
  -5  -3  -6    5.10    1.40
   5   3   6    6.50    1.40
   5   3   6    3.70    1.40
   6   3   6  115.69    6.80
   6   3   6  115.99    6.50
   6   3   6  122.39    6.40
   7   3   6    4.90    2.50
   7   3   6    8.30    2.00
   8   3   6   16.30    3.60
   7  -4  -6    4.90    3.60
  -7   4   6    5.40    2.40
   6  -4  -6    2.40    2.70
  -6   4   6    2.30    1.70
   5  -4  -6   90.19    5.80
  -5   4   6   83.99    4.90
   4  -4  -6    9.00    1.70
   4  -4  -6    6.80    1.40
   4  -4  -6    7.40    1.90
  -4   4   6    8.00    1.30
   3  -4  -6  275.77   13.80
   3  -4  -6  273.27   13.50
   3  -4  -6  292.47   13.50
   3  -4  -6  262.17   13.70
  -3   4   6  259.87   13.50
   2  -4  -6    6.90    1.30
   2  -4  -6   11.10    1.10
   2  -4  -6   11.30    1.20
   2  -4  -6   12.40    1.40
  -2   4   6   15.00    1.30
  -2   4   6   14.20    1.20
  -2   4   6   12.40    1.30
   1  -4  -6    9.40    0.90
   1  -4  -6    7.80    0.90
   1  -4  -6    9.20    1.20
   1  -4  -6    8.00    1.00
  -1   4   6   10.50    1.10
  -1   4   6    8.40    0.90
  -1   4   6   12.60    1.10
   0  -4  -6    0.60    0.50
   0  -4  -6    1.20    0.60
   0  -4  -6   -0.10    0.80
   0  -4  -6    0.50    0.60
   0   4   6    0.60    0.60
   0   4   6    0.50    0.70
   0   4   6    0.80    0.80
  -1  -4  -6  907.21   44.10
  -1  -4  -6  986.40   44.10
  -1  -4  -6  911.51   44.30
  -1  -4  -6  920.91   44.00
   1   4   6  825.62   44.10
   1   4   6  915.91   44.10
   1   4   6  874.31   44.20
  -2  -4  -6  334.57   17.20
  -2  -4  -6  356.76   17.00
  -2  -4  -6  345.27   17.00
   2   4   6  355.66   17.00
   2   4   6  335.67   16.90
   2   4   6  324.17   17.10
   2   4   6  362.96   16.90
  -3  -4  -6  112.09    6.10
  -3  -4  -6  117.59    5.90
  -3  -4  -6  118.79    5.90
   3   4   6  110.19    5.80
   3   4   6  120.89    5.90
   3   4   6  109.59    5.90
   3   4   6  117.89    6.10
  -4  -4  -6   -0.60    0.80
  -4  -4  -6    0.00    0.80
  -4  -4  -6   -0.10    1.10
   4   4   6    1.60    1.10
   4   4   6    0.40    0.70
   4   4   6   -0.80    1.00
  -5  -4  -6    4.40    1.40
  -5  -4  -6    5.60    1.30
   5   4   6    4.70    1.50
   5   4   6    6.30    1.60
   6   4   6  128.69    7.40
   6   4   6  138.69    7.00
   6   4   6  129.19    7.30
   7   4   6  163.78    8.90
   7   4   6  172.48    9.40
   8   4   6   14.40    2.50
   8   4   6   14.20    3.70
   6  -5  -6  113.89    7.30
  -6   5   6  104.79    6.20
   5  -5  -6    0.30    2.20
  -5   5   6   -0.30    1.40
   4  -5  -6   28.20    2.50
   4  -5  -6   35.40    3.00
   4  -5  -6   29.00    3.30
  -4   5   6   31.20    2.40
   3  -5  -6    3.00    1.50
   3  -5  -6    4.20    1.40
   3  -5  -6    6.70    1.30
  -3   5   6    6.30    1.10
   2  -5  -6  148.79    7.90
   2  -5  -6  159.88    7.80
   2  -5  -6  151.38    8.00
  -2   5   6  156.08    7.80
  -2   5   6  153.58    7.90
   1  -5  -6   64.19    3.30
   1  -5  -6   63.19    3.60
   1  -5  -6   63.79    3.30
   1  -5  -6   58.79    3.40
  -1   5   6   56.49    3.30
  -1   5   6   59.79    3.40
   0  -5  -6  859.51   39.60
   0  -5  -6  779.42   39.80
   0  -5  -6  785.12   39.60
   0  -5  -6  861.61   39.60
   0   5   6  803.42   39.60
   0   5   6  785.82   39.70
  -1  -5  -6   87.39    5.00
  -1  -5  -6   93.09    4.80
  -1  -5  -6   92.99    4.80
   1   5   6   90.59    4.70
   1   5   6   95.39    4.90
  -2  -5  -6    0.90    1.00
  -2  -5  -6    3.00    0.90
  -2  -5  -6    2.40    0.80
   2   5   6    1.10    0.90
   2   5   6    1.20    0.40
   2   5   6    0.70    0.60
  -3  -5  -6   61.19    3.70
  -3  -5  -6   56.29    3.30
  -3  -5  -6   58.29    3.30
   3   5   6   60.69    3.60
   3   5   6   58.79    3.20
   3   5   6   60.39    3.20
  -4  -5  -6  184.98    9.70
  -4  -5  -6  192.28    9.50
   4   5   6  184.38    9.50
   4   5   6  181.38    9.70
   4   5   6  192.98    9.40
  -5  -5  -6  260.17   13.10
  -5  -5  -6  244.78   12.90
   5   5   6  272.37   13.20
   5   5   6  258.37   13.10
   6   5   6   11.50    3.60
   6   5   6    7.70    1.90
   6   5   6   12.70    1.60
   7   5   6    8.90    2.20
   7   5   6    7.60    1.70
   8   5   6    6.20    2.10
   6  -6  -6   10.70    3.80
  -6   6   6    4.00    2.10
   5  -6  -6    6.40    2.60
  -5   6   6    3.60    1.70
   4  -6  -6   69.39    5.10
   4  -6  -6   80.09    5.00
   4  -6  -6   78.09    4.60
  -4   6   6   70.89    4.30
   3  -6  -6   39.00    2.70
   3  -6  -6   38.40    3.10
   3  -6  -6   30.10    2.80
  -3   6   6   33.50    2.40
   2  -6  -6   86.99    4.50
   2  -6  -6   78.49    4.70
   2  -6  -6   82.09    4.80
  -2   6   6   81.49    4.40
   1  -6  -6   65.59    3.70
   1  -6  -6   68.09    3.60
   1  -6  -6   68.59    4.00
  -1   6   6   67.79    3.80
  -1   6   6   62.29    3.60
   0  -6  -6    1.00    0.70
   0  -6  -6    0.90    0.80
   0  -6  -6    0.90    1.10
   0   6   6    0.70    0.70
   0   6   6    1.90    1.00
  -1  -6  -6   27.20    1.80
  -1  -6  -6   24.10    2.10
   1   6   6   21.90    1.60
   1   6   6   28.30    2.00
  -2  -6  -6  140.69    7.00
  -2  -6  -6  137.69    7.20
   2   6   6  130.89    6.80
   2   6   6  131.29    7.10
  -3  -6  -6   97.69    5.50
  -3  -6  -6   95.99    5.20
   3   6   6  100.39    5.10
   3   6   6   99.29    5.40
  -4  -6  -6  658.43   30.90
  -4  -6  -6  639.14   30.60
   4   6   6  660.23   30.90
   4   6   6  549.54   30.50
  -5  -6  -6   49.80    3.70
  -5  -6  -6   55.79    3.50
   5   6   6   61.19    3.80
  -6  -6  -6   11.10    1.80
   6   6   6   10.10    1.60
   6   6   6   13.10    2.30
   7   6   6    0.60    1.50
   7   6   6   -0.20    2.10
   8   6   6   48.40    4.00
   5  -7  -6   23.50    3.50
  -5   7   6   22.50    2.40
   4  -7  -6   11.90    2.50
   4  -7  -6   11.00    2.20
   4  -7  -6   14.70    2.80
   3  -7  -6   23.30    2.20
   3  -7  -6   20.90    2.40
   3  -7  -6   16.30    2.60
  -3   7   6   19.80    1.80
   2  -7  -6   20.70    2.30
   2  -7  -6   26.20    2.10
   2  -7  -6   22.30    2.60
  -2   7   6   22.90    1.90
   1  -7  -6  106.59    6.00
   1  -7  -6  108.79    5.60
  -1   7   6  103.09    5.70
  -1   7   6  111.09    5.70
   0  -7  -6    2.10    1.40
   0  -7  -6    1.30    0.90
   0   7   6    2.50    1.00
   0   7   6    2.30    0.80
  -1  -7  -6  169.68    8.60
  -1  -7  -6  158.68    8.80
   1   7   6  178.28    8.70
   1   7   6  166.38    8.40
  -2  -7  -6   52.19    3.00
  -2  -7  -6   50.49    3.30
   2   7   6   44.20    2.70
   2   7   6   48.40    3.10
  -3  -7  -6    3.40    1.30
  -3  -7  -6    3.40    1.70
   3   7   6    4.60    1.50
   3   7   6    1.40    0.70
  -4  -7  -6   53.69    3.90
  -4  -7  -6   55.39    3.40
   4   7   6   54.59    3.10
   4   7   6   48.40    3.70
  -5  -7  -6   90.09    5.40
  -5  -7  -6  103.99    5.90
   5   7   6  100.29    5.20
   5   7   6  100.89    5.90
  -6  -7  -6    0.60    1.70
   6   7   6    0.60    1.30
   6   7   6    1.90    1.90
   7   7   6   69.39    4.40
   7   7   6   76.29    5.20
   8   7   6   -0.20    1.90
   8   7   6    0.70    3.20
  -5   8   6    2.60    1.80
   4  -8  -6    6.30    2.20
   4  -8  -6    2.70    2.80
  -4   8   6    2.90    1.50
   3  -8  -6   14.90    2.60
   3  -8  -6   17.70    2.10
  -3   8   6   11.50    1.70
   2  -8  -6   99.59    6.00
   2  -8  -6  102.59    5.50
  -2   8   6   98.79    5.40
   1  -8  -6    1.00    1.10
   1  -8  -6    1.50    1.80
  -1   8   6   -0.60    0.90
   0  -8  -6  117.29    6.30
   0  -8  -6  126.09    6.80
   0   8   6  125.09    6.20
   0   8   6  118.09    6.50
  -1  -8  -6    3.40    1.60
  -1  -8  -6    1.50    1.10
   1   8   6    0.40    0.70
   1   8   6    1.80    1.30
  -2  -8  -6    0.80    1.10
  -2  -8  -6   -0.40    1.50
   2   8   6    1.50    1.30
   2   8   6    0.20    0.70
  -3  -8  -6  246.28   12.60
  -3  -8  -6  255.87   12.90
   3   8   6  249.18   12.20
   3   8   6  239.28   12.70
  -4  -8  -6  127.99    7.10
  -4  -8  -6  114.19    6.60
   4   8   6  124.29    6.90
   4   8   6  125.99    6.30
  -5  -8  -6   13.10    2.00
   5   8   6   14.30    2.50
   5   8   6   12.70    1.40
  -6  -8  -6   59.99    4.40
   6   8   6   70.09    3.90
   6   8   6   64.89    4.70
   7   8   6   11.00    1.80
   7   8   6    7.90    2.80
   8   8   6   -0.50    3.20
   8   8   6    1.60    2.80
   4  -9  -6    9.20    2.50
   4  -9  -6    8.30    3.30
  -4   9   6    8.70    1.90
   3  -9  -6   23.90    2.60
   3  -9  -6   26.20    3.70
  -3   9   6   23.80    2.20
   2  -9  -6    8.70    1.80
   2  -9  -6   13.00    2.80
  -2   9   6   13.80    1.50
   1  -9  -6   71.99    4.30
   1  -9  -6   74.19    4.90
  -1   9   6   72.79    4.00
   0  -9  -6   27.30    2.90
   0  -9  -6   23.20    2.30
   0   9   6   28.00    1.80
  -1  -9  -6   40.30    2.80
  -1  -9  -6   44.00    3.40
   1   9   6   39.80    2.30
   1   9   6   38.20    3.10
  -2  -9  -6    5.10    1.40
  -2  -9  -6    1.60    2.00
   2   9   6    2.20    0.70
   2   9   6    0.80    1.60
  -3  -9  -6  116.29    6.30
  -3  -9  -6  118.29    6.70
   3   9   6  118.39    6.50
   3   9   6  110.09    5.80
  -4  -9  -6   -0.10    1.60
  -4  -9  -6   -0.30    2.30
   4   9   6    2.30    1.80
  -5  -9  -6   -2.80    1.70
   5   9   6    0.40    2.00
   5   9   6    1.10    1.00
  -6  -9  -6    8.70    2.20
   6   9   6    4.50    2.50
   6   9   6    4.70    1.30
  -7  -9  -6    8.20    2.70
   7   9   6    7.50    3.00
   7   9   6    8.30    1.60
   3 -10  -6    7.60    3.20
   3 -10  -6    3.10    2.20
  -3  10   6    4.60    1.50
   2 -10  -6    2.80    2.70
   2 -10  -6    6.70    1.90
  -2  10   6    5.10    1.20
   1 -10  -6   12.20    1.70
   1 -10  -6   11.80    3.00
  -1  10   6    9.90    1.20
   0 -10  -6   20.80    2.90
   0 -10  -6   25.60    2.30
   0  10   6   23.40    1.60
  -1 -10  -6   26.90    2.40
  -1 -10  -6   31.40    3.60
   1  10   6   25.10    1.70
   1  10   6   28.20    2.80
  -2 -10  -6  266.67   13.20
  -2 -10  -6  250.07   13.60
   2  10   6  251.07   12.70
   2  10   6  273.47   13.40
  -3 -10  -6    3.30    1.60
  -3 -10  -6    4.80    2.30
   3  10   6    3.70    0.80
   3  10   6    3.60    1.90
  -4 -10  -6    3.90    1.80
  -4 -10  -6    6.10    2.70
   4  10   6    4.40    0.90
   4  10   6    7.90    2.10
  -5 -10  -6   58.09    4.20
   5  10   6   60.19    3.30
   5  10   6   57.89    4.60
  -6 -10  -6   20.20    2.80
   6  10   6   28.60    3.50
   6  10   6   22.90    2.00
  -7 -10  -6   28.80    3.50
   7  10   6   31.20    2.70
   7  10   6   38.70    4.30
   2 -11  -6   45.00    4.90
   2 -11  -6   39.00    3.70
  -2  11   6   41.10    2.50
   1 -11  -6   13.40    3.50
   1 -11  -6   16.80    2.30
  -1  11   6   14.20    1.30
   0 -11  -6    3.70    1.80
   0 -11  -6    4.90    2.60
   0  11   6    5.40    0.60
  -1 -11  -6    1.30    2.40
  -1 -11  -6    0.00    1.60
  -2 -11  -6   16.50    2.90
  -2 -11  -6   16.60    2.20
   2  11   6   17.50    2.60
  -3 -11  -6    1.10    2.80
  -3 -11  -6    1.10    1.70
   3  11   6    1.80    2.00
  -4 -11  -6   41.20    4.50
  -4 -11  -6   37.00    3.40
   4  11   6   34.30    3.60
   4  11   6   36.90    2.00
  -5 -11  -6    5.50    2.30
   5  11   6    5.30    2.60
   5  11   6    8.70    0.90
  -6 -11  -6   11.00    2.80
   6  11   6    6.80    1.10
   6  11   6    9.80    3.10
   1 -12  -6   -0.50    2.20
   1 -12  -6   -0.20    3.20
   0 -12  -6    7.10    3.60
   0 -12  -6    9.40    2.10
  -1 -12  -6   66.69    4.70
  -1 -12  -6   76.89    5.60
  -2 -12  -6    2.80    2.80
  -2 -12  -6    0.10    1.90
  -3 -12  -6   29.90    3.00
  -3 -12  -6   37.20    4.30
   3  12   6   33.40    3.60
  -4 -12  -6    3.90    3.40
  -4 -12  -6   13.50    2.30
   4  12   6    7.20    2.90
  -5 -12  -6   11.50    2.60
   5  12   6    7.50    3.30
  -6 -12  -6   18.60    3.30
  -1 -13  -6    3.60    2.30
  -1 -13  -6    4.30    3.60
  -2 -13  -6   11.90    4.10
  -2 -13  -6   15.40    2.60
  -3 -13  -6   12.30    2.50
  -3 -13  -6    7.60    4.00
   3  13   6   14.00    3.00
  -4 -13  -6    5.00    2.40
   4  13   6    7.80    3.40
  -2 -12   7   20.10    2.10
   5  11  -7    6.20    3.90
   4  11  -7   20.90    3.40
  -4 -11   7   24.50    2.30
   3  11  -7   29.00    3.50
  -3 -11   7   26.90    2.30
  -2 -11   7   44.10    3.00
  -1 -11   7    1.10    1.30
  -1 -11   7    0.70    2.60
   0 -11   7   10.10    3.10
   0 -11   7   10.50    1.50
   1 -11   7   -1.60    1.50
   1 -11   7    0.20    3.20
   5  10  -7   13.30    3.00
  -5 -10   7   11.20    1.80
   4  10  -7   43.50    4.40
  -4 -10   7   41.00    2.80
   3  10  -7    5.40    2.50
  -3 -10   7    1.80    1.10
  -2 -10   7   26.80    2.10
  -1 -10   7   53.59    4.50
  -1 -10   7   50.69    3.00
   0  10  -7    1.30    2.60
   0 -10   7    3.40    2.50
   0 -10   7    0.20    1.00
  -1  10  -7   35.50    4.10
   1 -10   7   27.10    3.60
   1 -10   7   33.80    2.50
  -2  10  -7    4.70    3.20
   2 -10   7    2.70    1.60
   2 -10   7    4.00    3.10
   6   9  -7   26.00    3.60
  -6  -9   7   31.20    2.80
   5   9  -7   35.00    3.70
  -5  -9   7   31.70    2.60
   4   9  -7    5.10    2.30
  -4  -9   7    4.40    1.10
   3   9  -7   22.20    2.70
  -3  -9   7   28.30    1.90
   2   9  -7   40.30    3.50
  -2  -9   7   41.40    2.60
  -2  -9   7   45.60    3.60
  -1  -9   7   13.90    1.30
  -1  -9   7   16.90    2.60
   0   9  -7   42.20    3.80
   0  -9   7   43.80    2.60
   0  -9   7   48.00    3.70
  -1   9  -7   41.70    3.90
   1  -9   7   36.00    3.60
   1  -9   7   31.80    2.30
  -2   9  -7    5.10    2.80
   2  -9   7    1.90    2.50
   2  -9   7    0.20    1.20
  -3   9  -7    6.60    3.40
   3  -9   7    5.70    3.00
   3  -9   7    5.50    1.70
   7   8  -7   33.30    4.40
  -7  -8   7   30.90    2.90
   6   8  -7   -0.10    2.40
  -6  -8   7   -0.70    1.40
   5   8  -7   72.09    5.20
  -5  -8   7   76.69    4.30
   4   8  -7    4.40    2.10
  -4  -8   7    5.50    1.10
   3   8  -7  127.09    7.20
  -3  -8   7  131.79    6.60
   2   8  -7    8.70    1.90
  -2  -8   7    5.40    0.90
  -2  -8   7   11.70    2.00
   1   8  -7    4.20    1.50
   1   8  -7    2.30    1.90
  -1  -8   7    3.00    0.60
  -1  -8   7    4.00    1.70
   0   8  -7   23.70    2.90
   0  -8   7   23.40    1.50
   0  -8   7   25.40    2.70
  -1   8  -7   58.19    4.40
   1  -8   7   61.79    4.20
   1  -8   7   60.19    3.30
  -2   8  -7    7.50    2.60
   2  -8   7    6.00    2.50
   2  -8   7    6.90    2.30
   2  -8   7    6.20    1.20
  -3   8  -7   15.20    3.10
   3  -8   7   22.70    3.00
   3  -8   7   18.10    1.90
  -4   8  -7    1.50    3.10
   4  -8   7   -0.70    1.60
   4  -8   7    2.20    3.10
   4  -8   7    0.00    2.80
   7   7  -7   40.70    4.40
  -7  -7   7   38.20    3.30
   6   7  -7  160.78    8.80
  -6  -7   7  149.99    8.10
   5   7  -7    1.70    1.90
  -5  -7   7    6.20    1.20
   4   7  -7   97.19    5.70
  -4  -7   7   94.39    5.00
   3   7  -7    2.70    1.50
  -3  -7   7    1.90    0.70
   2   7  -7   13.80    1.70
   2   7  -7   13.30    2.00
  -2  -7   7   12.00    1.70
  -2  -7   7   10.80    1.10
   1   7  -7   93.69    5.40
   1   7  -7   91.59    5.30
   1   7  -7   91.09    5.10
  -1  -7   7   92.19    5.20
  -1  -7   7   87.99    4.50
  -1  -7   7   89.89    4.50
  -1  -7   7  101.39    5.20
   0   7  -7  117.09    6.50
   0  -7   7  127.29    6.50
   0  -7   7  114.69    5.80
   0  -7   7  112.09    6.30
  -1   7  -7   51.79    3.90
   1  -7   7   53.69    3.80
   1  -7   7   51.19    3.60
   1  -7   7   57.89    3.00
  -2   7  -7   32.30    3.20
   2  -7   7   32.10    3.30
   2  -7   7   33.60    2.20
   2  -7   7   28.70    3.10
  -3   7  -7   11.50    2.60
   3  -7   7    9.70    2.40
   3  -7   7   11.90    2.40
   3  -7   7   14.00    1.50
  -4   7  -7    3.40    3.10
   4  -7   7    4.70    1.70
   4  -7   7    3.10    2.80
   4  -7   7    1.70    2.50
  -5   7  -7   18.10    4.10
   5  -7   7   23.20    4.00
   5  -7   7   12.90    2.40
   5  -7   7   20.40    3.80
   7   6  -7   13.50    1.20
   7   6  -7   14.30    2.90
  -7  -6   7   10.20    2.10
   6   6  -7   -0.80    2.00
  -6  -6   7    0.00    1.40
   5   6  -7   13.20    2.70
   5   6  -7   16.30    2.30
  -5  -6   7   15.70    1.50
   4   6  -7   65.49    4.60
   4   6  -7   70.69    4.20
  -4  -6   7   64.29    3.60
   3   6  -7   67.89    4.00
   3   6  -7   67.99    4.50
  -3  -6   7   65.59    3.50
   2   6  -7  225.28   10.20
   2   6  -7  193.58   10.20
   2   6  -7  195.58   10.40
  -2  -6   7  197.48    9.80
  -2  -6   7  187.18   10.10
  -2  -6   7  200.08    9.70
   1   6  -7   53.69    3.40
   1   6  -7   63.09    3.70
   1   6  -7   65.49    3.80
  -1  -6   7   60.59    3.80
  -1  -6   7   56.69    3.50
   0   6  -7    2.10    1.00
   0   6  -7    0.30    1.20
   0   6  -7    0.90    1.40
   0  -6   7    1.90    1.40
   0  -6   7    0.40    0.30
   0  -6   7    0.50    1.20
   0  -6   7    1.00    0.50
  -1   6  -7   60.79    3.70
   1  -6   7   49.00    3.40
   1  -6   7   54.79    2.90
  -2   6  -7   40.50    3.50
   2  -6   7   46.20    2.70
   2  -6   7   49.30    3.50
  -3   6  -7    2.10    2.10
   3  -6   7    1.70    1.90
   3  -6   7    1.00    1.00
  -4   6  -7  142.49    7.60
   4  -6   7  134.49    7.60
   4  -6   7  114.39    7.20
   4  -6   7  117.39    6.60
  -5   6  -7   10.70    3.10
  -5   6  -7    8.00    1.00
   5  -6   7   11.10    3.10
   5  -6   7    8.70    2.00
   5  -6   7    9.70    2.80
   8   5  -7   38.90    4.60
  -8  -5   7   35.60    3.50
   7   5  -7   36.10    4.20
   7   5  -7   29.00    2.40
   7   5  -7   36.70    3.70
  -7  -5   7   32.70    3.10
   6   5  -7    2.70    2.50
   6   5  -7    0.60    0.80
   6   5  -7    0.10    1.90
  -6  -5   7    0.80    1.30
   5   5  -7  180.38    9.60
   5   5  -7  192.18    9.30
   5   5  -7  165.38    8.50
  -5  -5   7  167.58    8.80
   4   5  -7   16.40    1.90
   4   5  -7   12.90    2.10
  -4  -5   7   12.80    1.30
   3   5  -7   63.89    3.80
   3   5  -7   63.09    4.20
  -3  -5   7   62.39    3.30
   2   5  -7    8.10    1.60
   2   5  -7    9.90    1.20
   2   5  -7    6.00    1.20
  -2  -5   7    6.80    1.00
  -2  -5   7    7.40    0.60
  -2  -5   7    6.40    0.60
   1   5  -7  109.29    6.40
   1   5  -7  138.79    6.50
   1   5  -7  122.89    6.70
  -1  -5   7  125.29    6.40
   0   5  -7    1.80    0.90
   0   5  -7    3.30    1.20
   0   5  -7    1.80    1.10
   0  -5   7    1.90    1.20
  -1   5  -7  218.48   11.20
   1  -5   7  219.78   10.70
   1  -5   7  218.48   11.20
  -2   5  -7    0.50    1.40
   2  -5   7    1.30    0.70
   2  -5   7    1.40    1.40
  -3   5  -7    0.30    1.60
   3  -5   7    0.80    0.90
   3  -5   7    0.30    1.70
  -4   5  -7    8.50    2.30
  -4   5  -7    8.90    0.90
   4  -5   7   10.90    2.30
   4  -5   7    5.70    1.40
  -5   5  -7    5.10    1.10
  -5   5  -7    2.60    2.80
   5  -5   7    4.60    2.90
   5  -5   7    4.40    1.70
  -6   5  -7   -0.50    3.00
  -6   5  -7    0.50    1.30
   6  -5   7    1.00    2.10
   6  -5   7    0.50    3.30
   6  -5   7   -3.30    2.60
   8   4  -7   22.40    3.20
   8   4  -7   17.30    4.00
   7   4  -7    6.80    2.70
   7   4  -7    8.20    3.20
   7   4  -7    4.60    1.40
  -7  -4   7    4.60    1.90
   6   4  -7  187.98   10.00
   6   4  -7  191.18    9.40
   6   4  -7  188.18   10.30
  -6  -4   7  183.28    9.70
   5   4  -7    0.40    0.70
   5   4  -7    0.50    1.70
   5   4  -7    0.70    1.70
  -5  -4   7    1.00    1.00
   4   4  -7  139.99    6.70
   4   4  -7  123.09    7.20
   4   4  -7  136.59    7.50
  -4  -4   7  136.99    6.90
   3   4  -7   86.09    4.60
   3   4  -7   86.69    4.90
  -3  -4   7   77.19    4.20
   2   4  -7  262.87   12.90
   2   4  -7  246.08   12.50
   2   4  -7  265.07   12.40
  -2  -4   7  243.48   12.20
  -2  -4   7  247.48   12.20
  -2  -4   7  237.58   12.30
   1   4  -7   16.90    2.00
   1   4  -7   17.50    1.50
   1   4  -7   15.90    1.50
   0   4  -7  776.22   37.30
   0   4  -7  830.62   37.20
   0   4  -7  710.53   37.40
   0  -4   7  739.33   37.40
   0  -4   7  748.93   37.10
  -1   4  -7    5.40    0.90
  -1   4  -7    4.70    1.10
   1  -4   7    3.70    0.50
   1  -4   7    4.60    0.80
   1  -4   7    4.50    0.50
   1  -4   7    4.00    1.10
  -2   4  -7    1.70    1.30
   2  -4   7    2.10    1.10
   2  -4   7    2.70    0.60
  -3   4  -7  330.27   16.20
  -3   4  -7  339.67   16.80
   3  -4   7  335.17   16.80
   3  -4   7  326.17   16.40
  -4   4  -7   17.70    2.40
  -4   4  -7   17.30    1.40
   4  -4   7   17.70    1.70
   4  -4   7   19.80    2.70
  -5   4  -7   18.40    2.70
  -5   4  -7   15.20    1.40
   5  -4   7   14.00    2.70
   5  -4   7   14.40    1.90
  -6   4  -7    8.90    1.50
  -6   4  -7   15.00    3.30
   6  -4   7    8.20    2.10
   6  -4   7   11.30    3.30
   8   3  -7    5.60    3.80
   8   3  -7    5.80    1.90
   7   3  -7   24.70    3.70
   7   3  -7   28.50    3.10
   7   3  -7   27.00    2.40
  -7  -3   7   31.20    3.20
  -7  -3   7   30.60    2.80
   6   3  -7   24.50    2.60
   6   3  -7   24.30    3.30
   6   3  -7   22.70    1.90
  -6  -3   7   20.70    2.10
   5   3  -7   15.40    1.40
   5   3  -7   12.90    2.20
   5   3  -7   17.10    2.00
  -5  -3   7   16.10    1.60
   4   3  -7   14.80    1.80
   4   3  -7   15.80    1.20
   4   3  -7   11.90    1.80
  -4  -3   7   14.20    1.30
   3   3  -7  468.45   23.10
   3   3  -7  464.65   22.60
   3   3  -7  476.25   22.60
   3   3  -7  465.05   23.00
  -3  -3   7  451.05   22.70
   2   3  -7   14.90    1.40
   2   3  -7   14.20    1.10
   2   3  -7   10.00    1.50
  -2  -3   7   12.40    0.90
  -2  -3   7   11.90    0.80
  -2  -3   7   10.30    0.80
   1   3  -7  292.67   14.80
   1   3  -7  309.07   14.70
   1   3  -7  290.07   15.10
   0   3  -7   11.70    1.20
   0   3  -7   14.60    1.60
   0   3  -7   12.00    1.20
   0  -3   7   10.20    1.00
  -1   3  -7   30.90    2.10
  -1   3  -7   35.90    2.30
   1  -3   7   31.20    2.30
   1  -3   7   30.50    1.60
   1  -3   7   31.40    1.80
   1  -3   7   28.50    1.60
  -2   3  -7   19.10    2.00
  -2   3  -7   23.50    1.30
  -2   3  -7   25.80    1.20
   2  -3   7   23.40    2.00
   2  -3   7   19.90    1.40
  -3   3  -7  301.57   13.40
  -3   3  -7  241.18   12.90
   3  -3   7  247.78   13.00
   3  -3   7  275.17   13.40
  -4   3  -7   27.00    2.70
  -4   3  -7   27.50    1.80
   4  -3   7   31.50    2.10
   4  -3   7   30.50    2.90
  -5   3  -7   14.70    1.40
  -5   3  -7   15.70    2.30
   5  -3   7   11.80    1.70
   5  -3   7   13.60    2.50
  -6   3  -7    9.10    2.70
  -6   3  -7    4.80    1.40
   6  -3   7   11.40    3.30
   6  -3   7    6.80    1.90
  -7   3  -7    1.90    1.70
   7  -3   7    0.60    3.30
   8   2  -7    5.00    3.60
   8   2  -7    8.00    2.00
   7   2  -7   34.30    2.80
   7   2  -7   32.70    4.10
   6   2  -7   19.70    2.80
   6   2  -7   20.90    1.80
   6   2  -7   24.20    2.70
  -6  -2   7   17.90    2.40
  -6  -2   7   20.40    2.10
   5   2  -7  111.39    5.50
   5   2  -7   99.09    5.90
   5   2  -7   99.19    6.10
  -5  -2   7  109.39    5.60
   4   2  -7  360.66   16.30
   4   2  -7  302.47   15.90
   4   2  -7  312.77   16.40
  -4  -2   7  325.67   16.00
   3   2  -7   17.80    1.20
   3   2  -7   18.40    1.20
   3   2  -7   17.10    1.80
   3   2  -7   16.00    1.60
  -3  -2   7   17.10    1.20
   2   2  -7    4.30    1.10
   2   2  -7    4.50    0.90
   2   2  -7    4.60    0.40
   2   2  -7    4.50    0.60
   2   2  -7    4.10    0.40
  -2  -2   7    4.20    0.50
  -2  -2   7    3.60    0.60
   1   2  -7  106.29    5.50
   1   2  -7  102.49    5.80
   1   2  -7   97.69    5.40
  -1  -2   7  107.39    5.50
  -1  -2   7  111.79    5.20
  -1  -2   7  113.39    5.30
   0   2  -7  351.76   16.90
   0   2  -7  322.77   17.20
   0   2  -7  347.57   16.90
   0  -2   7  331.77   16.90
   0  -2   7  365.56   16.70
   0  -2   7  341.17   16.70
  -1   2  -7  631.34   30.50
  -1   2  -7  589.04   30.30
   1  -2   7  610.44   30.40
   1  -2   7  613.44   30.20
   1  -2   7  635.54   30.10
   1  -2   7  633.44   30.10
  -2   2  -7  508.15   23.50
  -2   2  -7  468.25   23.40
  -2   2  -7  520.85   23.80
   2  -2   7  434.96   23.50
   2  -2   7  466.35   23.60
   2  -2   7  498.35   23.60
   2  -2   7  483.55   23.80
  -3   2  -7   24.10    1.90
  -3   2  -7   21.20    1.30
   3  -2   7   19.80    2.00
   3  -2   7   18.20    1.40
  -4   2  -7    2.00    1.50
  -4   2  -7    0.90    0.80
   4  -2   7   -1.40    1.40
   4  -2   7    0.00    1.00
  -5   2  -7   41.60    3.40
  -5   2  -7   48.30    2.70
   5  -2   7   46.90    3.70
   5  -2   7   38.90    2.90
  -6   2  -7   21.10    2.90
  -6   2  -7   19.70    1.90
   6  -2   7   18.50    3.20
   6  -2   7   17.80    2.20
  -7   2  -7   32.30    3.00
   7  -2   7   32.00    4.30
   8   1  -7   11.60    2.30
   8   1  -7   14.70    4.20
   7   1  -7   65.19    3.90
   7   1  -7   53.19    5.40
   6   1  -7  118.99    6.60
   6   1  -7  107.69    7.10
   6   1  -7  115.29    6.10
  -6  -1   7  116.19    6.30
  -6  -1   7  117.09    6.50
   5   1  -7   61.99    3.90
   5   1  -7   74.79    4.40
   5   1  -7   57.09    3.60
  -5  -1   7   69.39    4.10
  -5  -1   7   68.79    3.80
   4   1  -7   40.60    3.00
   4   1  -7   35.10    2.10
   4   1  -7   35.60    2.50
  -4  -1   7   40.40    2.30
  -4  -1   7   33.50    2.60
   3   1  -7   80.19    4.60
   3   1  -7   83.69    4.20
   3   1  -7   76.09    4.40
  -3  -1   7   85.49    4.40
  -3  -1   7   82.19    4.20
   2   1  -7  984.10   47.20
   2   1  -7  966.80   46.90
   2   1  -7  999.90   46.90
   2   1  -7  917.01   47.10
   2   1  -7  958.60   46.90
  -2  -1   7  952.80   46.90
  -2  -1   7  985.80   47.10
   1   1  -7  172.18    8.20
   1   1  -7  167.68    8.20
   1   1  -7  155.28    8.40
   1   1  -7  164.38    8.30
   1   1  -7  174.58    8.70
  -1  -1   7  180.08    8.30
  -1  -1   7  164.88    8.40
   0   1  -7  504.15   24.30
   0   1  -7  505.25   24.60
   0  -1   7  460.45   24.30
   0  -1   7  500.25   24.20
   0  -1   7  517.15   24.20
  -1   1  -7   73.99    3.50
  -1   1  -7   64.79    3.30
  -1   1  -7   68.29    3.70
  -1   1  -7   64.09    3.20
   1  -1   7   62.49    3.70
   1  -1   7   63.99    3.40
   1  -1   7   62.09    3.40
   1  -1   7   66.69    3.30
  -2   1  -7  202.38    9.40
  -2   1  -7  187.18    9.60
  -2   1  -7  190.88    9.30
   2  -1   7  202.08    9.80
   2  -1   7  182.68    9.40
   2  -1   7  181.98    9.50
  -3   1  -7   24.70    1.90
  -3   1  -7   24.60    1.50
   3  -1   7   26.10    1.70
   3  -1   7   26.20    2.10
   3  -1   7   23.80    1.60
  -4   1  -7  221.58   10.50
  -4   1  -7  184.38   10.70
   4  -1   7  222.48   10.60
   4  -1   7  217.58   11.00
  -5   1  -7    2.20    1.00
  -5   1  -7    4.00    1.70
   5  -1   7    2.50    1.90
   5  -1   7    3.60    1.20
  -6   1  -7   32.20    2.40
  -6   1  -7   33.80    3.20
   6  -1   7   30.10    2.70
   6  -1   7   30.00    3.50
  -7   1  -7    7.30    1.90
   7  -1   7    8.10    3.50
   8   0  -7   25.60    3.00
   7   0  -7    9.20    3.10
   7   0  -7    6.50    1.80
   6   0  -7   13.30    1.70
   6   0  -7   11.80    2.60
   5   0  -7  152.48    8.50
   5   0  -7  163.38    8.20
   5   0  -7  155.58    7.90
  -5   0   7  151.98    8.10
   4   0  -7   32.70    2.30
   4   0  -7   36.40    2.70
   4   0  -7   32.10    2.10
  -4   0   7   34.20    2.20
  -4   0   7   33.30    2.40
   3   0  -7  759.42   37.70
   3   0  -7  774.52   38.00
   3   0  -7  795.02   37.70
   3   0  -7  701.93   37.90
  -3   0   7  824.62   37.80
  -3   0   7  794.92   37.90
   2   0  -7   47.00    2.60
   2   0  -7   46.30    2.80
   2   0  -7   47.60    3.00
   2   0  -7   53.39    2.60
  -2   0   7   49.20    2.70
  -2   0   7   54.89    2.80
  -2   0   7   54.19    2.70
   1   0  -7  144.49    7.00
   1   0  -7  134.99    7.30
   1   0  -7  141.99    7.10
   1   0  -7  156.98    7.10
  -1   0   7  139.89    7.00
  -1   0   7  136.29    7.10
   0   0  -7    4.50    0.40
   0   0  -7    3.60    0.60
   0   0  -7    1.60    0.90
   0   0  -7    3.40    0.30
   0   0   7    2.80    0.40
   0   0   7    2.40    0.50
  -1   0  -7  819.62   41.10
  -1   0  -7  870.71   41.50
  -1   0  -7  828.12   41.20
  -1   0  -7  858.11   41.30
   1   0   7  879.61   41.30
   1   0   7  826.02   41.20
   1   0   7  857.51   41.50
  -2   0  -7    5.20    0.90
  -2   0  -7    5.80    0.60
   2   0   7    6.10    0.60
   2   0   7    6.00    1.00
   2   0   7    5.70    0.90
  -3   0  -7  954.90   45.20
  -3   0  -7  950.70   45.40
   3   0   7  957.90   45.50
   3   0   7  906.71   45.20
   3   0   7  851.71   45.20
   3   0   7  957.60   45.30
  -4   0  -7    0.60    1.00
  -4   0  -7    0.20    0.70
   4   0   7    0.90    1.30
   4   0   7    0.60    0.80
  -5   0  -7   21.10    2.40
  -5   0  -7   19.30    1.70
   5   0   7   19.60    2.40
   5   0   7   21.60    1.90
  -6   0  -7   42.70    3.50
  -6   0  -7   35.00    2.70
   6   0   7   38.60    4.10
  -7   0  -7   43.50    3.30
   7   0   7   49.30    4.70
  -8   0  -7    4.80    2.20
   8   0   7    5.00    3.90
   7  -1  -7    5.30    3.10
   7  -1  -7    8.30    2.00
   6  -1  -7   59.29    4.60
   6  -1  -7   59.49    3.60
   5  -1  -7   44.50    3.60
   5  -1  -7   46.40    2.90
   4  -1  -7  201.68   10.30
   4  -1  -7  179.68    9.80
   4  -1  -7  204.58   10.00
  -4   1   7  200.08    9.90
  -4   1   7  203.58    9.90
  -4   1   7  188.28    9.90
   3  -1  -7   58.49    3.00
   3  -1  -7   47.70    3.30
   3  -1  -7   57.09    3.20
   3  -1  -7   56.09    3.00
   3  -1  -7   58.19    3.10
  -3   1   7   52.39    3.00
  -3   1   7   58.19    3.20
  -3   1   7   54.49    3.10
   2  -1  -7  135.19    6.80
   2  -1  -7  141.99    6.80
   2  -1  -7  135.79    6.70
   2  -1  -7  124.39    6.90
  -2   1   7  137.79    6.70
  -2   1   7  130.29    6.70
  -2   1   7  138.19    6.80
   1  -1  -7    7.50    0.80
   1  -1  -7    7.00    0.90
   1  -1  -7    6.10    0.60
  -1   1   7    6.50    0.70
  -1   1   7    6.80    0.80
  -1   1   7    8.20    0.70
   0  -1  -7 1702.43   86.19
   0  -1  -7 1947.21   86.49
   0  -1  -7 1712.33   86.19
   0   1   7 1739.33   86.29
   0   1   7 1788.52   86.19
  -1  -1  -7  145.99    7.90
  -1  -1  -7  159.28    7.80
  -1  -1  -7  158.68    7.70
   1   1   7  153.98    7.80
   1   1   7  155.88    7.80
   1   1   7  160.58    7.80
  -2  -1  -7  117.09    6.10
  -2  -1  -7  120.29    6.30
  -2  -1  -7  126.99    6.10
   2   1   7  124.79    6.20
   2   1   7  126.69    6.30
   2   1   7  113.39    6.30
   2   1   7  130.89    6.20
  -3  -1  -7    4.80    0.70
  -3  -1  -7    4.20    1.00
  -3  -1  -7    5.80    0.80
   3   1   7    4.80    1.00
   3   1   7    5.50    0.80
   3   1   7    6.90    0.90
   3   1   7    6.40    1.10
  -4  -1  -7   21.60    1.70
  -4  -1  -7   23.20    2.00
   4   1   7   24.80    1.80
   4   1   7   27.70    1.90
   4   1   7   27.40    2.40
   4   1   7   27.30    1.80
  -5  -1  -7  136.89    7.40
  -5  -1  -7  133.79    7.10
   5   1   7  139.59    7.60
   5   1   7  141.89    7.20
  -6  -1  -7   98.39    5.60
  -6  -1  -7  104.69    6.00
   6   1   7  105.49    6.30
  -7  -1  -7   50.99    3.40
   7   1   7   45.90    4.60
  -8  -1  -7   -1.10    2.00
   8   1   7   -2.10    3.50
   7  -2  -7   63.49    5.60
   6  -2  -7    0.40    2.20
   6  -2  -7   -1.70    1.50
   5  -2  -7   -0.50    1.80
   5  -2  -7    0.10    1.20
   4  -2  -7   50.79    3.40
   4  -2  -7   51.69    2.90
  -4   2   7   49.20    2.90
  -4   2   7   53.09    3.10
  -4   2   7   41.90    2.90
   3  -2  -7   20.60    1.50
   3  -2  -7   15.70    1.40
   3  -2  -7   17.90    2.00
   3  -2  -7   20.60    1.60
  -3   2   7   19.60    1.50
  -3   2   7   21.40    1.50
  -3   2   7   17.70    1.60
   2  -2  -7  646.74   32.20
   2  -2  -7  663.03   32.40
   2  -2  -7  667.33   32.30
   2  -2  -7  667.03   32.20
  -2   2   7  649.93   32.20
  -2   2   7  668.23   32.30
  -2   2   7  669.33   32.30
   1  -2  -7  753.62   36.50
   1  -2  -7  740.93   36.40
   1  -2  -7  781.92   36.60
   1  -2  -7  745.13   36.60
  -1   2   7  733.13   36.50
  -1   2   7  751.12   36.50
  -1   2   7  740.83   36.40
   0  -2  -7  142.99    7.50
   0  -2  -7  148.09    7.40
   0  -2  -7  154.28    7.50
   0  -2  -7  150.88    7.60
   0   2   7  153.38    7.40
   0   2   7  142.89    7.50
   0   2   7  153.58    7.50
  -1  -2  -7   35.10    1.90
  -1  -2  -7   31.00    2.10
  -1  -2  -7   38.60    2.10
  -1  -2  -7   33.50    1.90
   1   2   7   33.80    2.00
   1   2   7   36.40    2.00
   1   2   7   33.00    2.10
  -2  -2  -7  501.45   25.30
  -2  -2  -7  510.65   25.20
  -2  -2  -7  505.85   25.20
   2   2   7  500.85   25.30
   2   2   7  548.05   25.30
   2   2   7  514.35   25.40
   2   2   7  538.95   25.30
  -3  -2  -7  210.88   10.30
  -3  -2  -7  203.08   10.20
  -3  -2  -7  202.58   10.40
   3   2   7  201.58   10.40
   3   2   7  202.38   10.30
   3   2   7  212.68   10.30
   3   2   7  213.98   10.40
  -4  -2  -7   48.40    2.90
  -4  -2  -7   44.30    2.70
  -4  -2  -7   48.70    2.80
   4   2   7   47.10    2.70
   4   2   7   47.80    2.70
   4   2   7   48.40    3.10
   4   2   7   46.20    2.80
  -5  -2  -7   57.19    3.10
  -5  -2  -7   51.79    3.40
   5   2   7   54.39    3.80
   5   2   7   53.19    3.20
   5   2   7   50.49    3.10
   5   2   7   51.19    3.30
  -6  -2  -7   11.30    1.50
   6   2   7    6.00    2.20
  -7  -2  -7    4.50    1.80
   7   2   7    5.10    2.90
   8   2   7   34.70    4.80
   7  -3  -7    9.80    3.50
   6  -3  -7   18.10    3.10
   5  -3  -7  102.49    6.20
   5  -3  -7   93.59    6.20
  -5   3   7  103.59    5.50
   4  -3  -7   79.19    4.30
   4  -3  -7   79.09    4.90
  -4   3   7   76.59    4.30
   3  -3  -7   65.89    3.80
   3  -3  -7   72.39    3.80
   3  -3  -7   70.49    4.10
   3  -3  -7   69.99    3.90
  -3   3   7   66.49    3.80
  -3   3   7   68.19    3.90
  -3   3   7   74.09    3.90
   2  -3  -7   81.99    4.80
   2  -3  -7   90.09    4.70
   2  -3  -7   89.19    4.60
   2  -3  -7   94.29    4.60
  -2   3   7   87.89    4.60
  -2   3   7   87.79    4.70
  -2   3   7   88.99    4.60
   1  -3  -7  320.77   16.00
   1  -3  -7  327.07   16.00
   1  -3  -7  315.07   16.10
   1  -3  -7  330.67   16.10
  -1   3   7  316.57   16.10
  -1   3   7  329.47   16.00
  -1   3   7  339.37   16.00
   0  -3  -7   42.70    2.50
   0  -3  -7   44.30    2.60
   0  -3  -7   39.80    2.40
   0  -3  -7   42.10    2.40
   0   3   7   46.30    2.40
   0   3   7   46.00    2.60
  -1  -3  -7 1057.49   56.19
  -1  -3  -7 1163.88   56.19
  -1  -3  -7 1219.38   56.19
  -1  -3  -7 1100.49   56.29
   1   3   7 1251.17   56.19
   1   3   7 1087.89   56.29
   1   3   7 1207.68   56.19
  -2  -3  -7  547.35   26.30
  -2  -3  -7  533.15   26.50
  -2  -3  -7  522.85   26.30
   2   3   7  565.54   26.40
   2   3   7  530.65   26.30
   2   3   7  532.95   26.30
   2   3   7  544.45   26.50
  -3  -3  -7  270.97   13.60
  -3  -3  -7  277.97   13.80
  -3  -3  -7  265.57   13.60
   3   3   7  290.17   13.70
   3   3   7  263.87   13.80
   3   3   7  271.77   13.70
   3   3   7  293.47   13.60
  -4  -3  -7   38.50    2.60
  -4  -3  -7   39.50    2.30
  -4  -3  -7   38.00    2.40
   4   3   7   36.70    2.50
   4   3   7   33.60    2.20
   4   3   7   35.70    2.60
   4   3   7   38.20    2.30
  -5  -3  -7   52.59    3.00
  -5  -3  -7   47.40    3.10
   5   3   7   50.19    3.00
   5   3   7   49.20    3.30
   5   3   7   46.70    3.20
  -6  -3  -7   14.10    1.70
   6   3   7   14.60    1.80
   6   3   7   16.00    2.50
   7   3   7   20.70    3.40
   8   3   7    4.90    3.60
   7  -4  -7    0.30    4.10
   6  -4  -7    3.50    2.80
  -6   4   7    7.70    1.90
   5  -4  -7  108.59    6.90
  -5   4   7  113.49    6.00
   4  -4  -7   18.10    2.10
   4  -4  -7   20.30    2.40
  -4   4   7   19.90    1.80
   3  -4  -7   34.30    2.60
   3  -4  -7   43.70    2.50
   3  -4  -7   32.40    2.80
   3  -4  -7   37.10    2.40
  -3   4   7   38.40    2.50
  -3   4   7   32.10    2.20
   2  -4  -7  149.99    7.80
   2  -4  -7  155.68    8.00
   2  -4  -7  162.58    7.90
   2  -4  -7  152.08    8.00
  -2   4   7  153.68    7.90
  -2   4   7  159.18    7.90
  -2   4   7  155.18    7.80
   1  -4  -7   24.80    1.60
   1  -4  -7   23.70    1.80
   1  -4  -7   28.20    1.90
   1  -4  -7   25.00    1.70
  -1   4   7   26.70    1.80
  -1   4   7   24.50    1.80
  -1   4   7   25.40    1.60
   0  -4  -7  429.56   20.70
   0  -4  -7  418.36   20.80
   0  -4  -7  417.76   20.70
   0  -4  -7  427.46   20.70
   0   4   7  418.06   20.70
   0   4   7  412.56   20.80
   0   4   7  427.96   20.70
  -1  -4  -7   35.80    2.10
  -1  -4  -7   33.50    2.00
  -1  -4  -7   31.30    1.90
  -1  -4  -7   32.70    2.20
   1   4   7   31.40    2.20
   1   4   7   32.10    1.90
   1   4   7   32.60    2.10
  -2  -4  -7   89.39    4.70
  -2  -4  -7   94.09    4.70
  -2  -4  -7   91.39    4.90
   2   4   7   90.99    4.60
   2   4   7   98.59    4.70
   2   4   7   84.29    4.90
   2   4   7   87.69    4.70
  -3  -4  -7   45.20    2.50
  -3  -4  -7   37.40    2.60
  -3  -4  -7   45.00    2.40
   3   4   7   43.10    2.50
   3   4   7   39.50    2.40
   3   4   7   40.80    2.60
   3   4   7   40.20    2.50
  -4  -4  -7  365.46   17.80
  -4  -4  -7  345.67   18.00
  -4  -4  -7  372.76   17.90
   4   4   7  360.66   17.90
   4   4   7  362.56   17.80
   4   4   7  361.66   18.00
  -5  -4  -7    0.20    1.00
  -5  -4  -7    0.30    1.40
  -5  -4  -7    0.90    1.10
   5   4   7    1.80    1.30
   5   4   7    0.00    1.40
   5   4   7    1.80    1.10
   6   4   7  212.28   11.00
   6   4   7  207.98   10.70
   6   4   7  211.78   11.20
   7   4   7    2.80    1.80
   7   4   7    0.00    2.50
   8   4   7    0.50    3.80
   8   4   7   -0.70    2.30
   6  -5  -7   12.80    3.30
  -6   5   7   15.10    2.30
   5  -5  -7    0.60    2.50
  -5   5   7    1.10    1.50
   4  -5  -7   22.40    2.50
   4  -5  -7   16.90    2.50
  -4   5   7   21.00    1.90
   3  -5  -7  312.67   15.20
   3  -5  -7  293.77   15.10
   3  -5  -7  303.77   14.90
  -3   5   7  288.57   14.90
   2  -5  -7   59.39    3.60
   2  -5  -7   55.79    3.30
   2  -5  -7   60.99    3.30
   2  -5  -7   55.69    3.40
  -2   5   7   59.69    3.50
  -2   5   7   54.49    3.20
   1  -5  -7  262.07   13.20
   1  -5  -7  267.07   13.10
   1  -5  -7  260.67   13.00
   1  -5  -7  265.97   13.00
  -1   5   7  254.97   13.00
  -1   5   7  263.57   13.10
   0  -5  -7  162.08    7.70
   0  -5  -7  148.59    7.70
   0  -5  -7  130.49    7.60
   0  -5  -7  161.08    7.90
   0   5   7  165.38    7.90
   0   5   7  157.48    7.80
   0   5   7  151.78    7.70
  -1  -5  -7  112.59    6.30
  -1  -5  -7  118.89    6.10
  -1  -5  -7  121.39    5.90
   1   5   7  116.29    6.10
   1   5   7  119.99    6.10
   1   5   7  119.99    6.20
  -2  -5  -7    0.90    0.90
  -2  -5  -7    1.10    0.90
  -2  -5  -7    1.50    1.10
   2   5   7    1.40    0.50
   2   5   7    2.30    1.10
   2   5   7    1.20    0.60
   2   5   7    1.40    0.80
  -3  -5  -7  538.55   27.40
  -3  -5  -7  610.24   27.20
  -3  -5  -7  575.54   27.20
   3   5   7  525.55   27.00
   3   5   7  512.85   27.30
   3   5   7  568.54   27.10
  -4  -5  -7    6.70    1.20
  -4  -5  -7    5.30    1.50
   4   5   7    5.30    1.40
   4   5   7    6.60    1.10
   4   5   7    4.40    1.00
  -5  -5  -7   48.80    3.00
  -5  -5  -7   41.60    3.20
   5   5   7   42.80    2.80
   5   5   7   41.40    3.20
   5   5   7   44.20    3.20
   6   5   7    0.70    1.30
   6   5   7    1.70    1.80
   7   5   7   18.60    2.20
   7   5   7   23.10    2.90
   8   5   7   22.80    2.80
   6  -6  -7   19.30    4.10
  -6   6   7   15.60    2.50
   5  -6  -7    3.10    2.90
  -5   6   7    1.50    1.70
   4  -6  -7   65.39    4.80
  -4   6   7   67.99    4.00
   3  -6  -7   70.09    4.10
   3  -6  -7   63.09    4.20
   3  -6  -7   72.19    4.30
  -3   6   7   64.19    3.90
   2  -6  -7    1.30    1.10
   2  -6  -7    0.30    1.50
   2  -6  -7   -0.20    1.10
  -2   6   7    0.70    0.90
   1  -6  -7   35.20    2.30
   1  -6  -7   35.30    2.60
   1  -6  -7   37.30    2.40
  -1   6   7   31.80    2.30
  -1   6   7   39.30    2.50
   0  -6  -7   42.70    2.40
   0  -6  -7   43.20    2.50
   0  -6  -7   38.50    2.80
   0   6   7   40.00    2.70
   0   6   7   37.80    2.40
  -1  -6  -7  159.08    7.70
  -1  -6  -7  167.18    7.50
  -1  -6  -7  144.99    7.40
   1   6   7  144.89    7.50
   1   6   7  117.29    7.30
  -2  -6  -7  188.78    9.80
  -2  -6  -7  193.78    9.60
   2   6   7  200.48    9.80
   2   6   7  178.48    9.40
  -3  -6  -7    4.10    1.10
  -3  -6  -7    4.70    1.50
   3   6   7    3.50    1.20
   3   6   7    3.50    0.80
  -4  -6  -7   54.09    3.30
  -4  -6  -7   50.99    3.60
   4   6   7   60.79    3.20
   4   6   7   59.79    3.70
  -5  -6  -7  110.39    6.10
  -5  -6  -7  107.69    6.30
   5   6   7  122.49    6.00
   5   6   7  107.09    6.30
   6   6   7   62.09    4.30
   6   6   7   63.69    3.80
   7   6   7   28.80    3.40
   7   6   7   34.00    2.90
   8   6   7   35.90    3.30
   5  -7  -7   31.50    4.10
  -5   7   7   34.90    3.20
   4  -7  -7    6.00    2.30
   4  -7  -7    6.90    2.70
  -4   7   7    0.60    1.30
   3  -7  -7    1.80    1.50
   3  -7  -7    2.70    2.30
   3  -7  -7    0.80    2.00
  -3   7   7    1.80    1.20
   2  -7  -7   41.10    2.70
   2  -7  -7   35.30    3.00
   2  -7  -7   42.50    3.20
  -2   7   7   36.70    2.60
   1  -7  -7  238.88   12.00
   1  -7  -7  241.48   12.40
  -1   7   7  243.08   12.10
  -1   7   7  239.18   12.10
   0  -7  -7   59.79    3.90
   0  -7  -7   64.19    3.50
   0   7   7   66.49    3.50
   0   7   7   59.09    3.70
  -1  -7  -7   18.00    1.80
  -1  -7  -7   18.80    2.10
   1   7   7   20.20    1.50
   1   7   7   22.90    1.90
  -2  -7  -7   73.29    3.90
  -2  -7  -7   62.29    4.10
   2   7   7   62.39    3.50
   2   7   7   67.49    3.90
  -3  -7  -7   51.39    3.70
  -3  -7  -7   51.89    3.40
   3   7   7   52.99    3.40
   3   7   7   52.69    3.00
  -4  -7  -7   29.10    2.60
  -4  -7  -7   25.50    2.90
   4   7   7   35.10    2.20
   4   7   7   36.50    2.80
  -5  -7  -7   55.69    4.00
  -5  -7  -7   54.69    3.70
   5   7   7   59.49    3.40
   5   7   7   58.19    4.00
  -6  -7  -7   50.89    3.50
   6   7   7   46.90    4.00
   6   7   7   52.29    3.30
   7   7   7    9.60    1.80
   7   7   7    8.70    2.80
   8   7   7   10.60    3.60
   8   7   7   19.30    2.60
  -5   8   7   17.50    2.30
   4  -8  -7   63.39    5.20
  -4   8   7   56.39    3.80
   3  -8  -7   13.60    2.10
   3  -8  -7   12.50    2.80
  -3   8   7   10.90    1.60
   2  -8  -7   35.90    2.90
   2  -8  -7   45.20    3.50
  -2   8   7   39.10    2.70
   1  -8  -7   23.10    2.80
   1  -8  -7   26.70    2.30
  -1   8   7   32.30    2.20
   0  -8  -7   19.60    2.30
   0  -8  -7   18.80    1.90
   0   8   7   20.00    1.70
   0   8   7   18.00    1.90
  -1  -8  -7   90.39    4.90
  -1  -8  -7   95.19    5.40
   1   8   7   84.89    4.70
   1   8   7   90.39    5.00
  -2  -8  -7   33.00    2.70
  -2  -8  -7   37.10    3.10
   2   8   7   36.20    2.20
   2   8   7   38.20    2.90
  -3  -8  -7  616.64   30.10
  -3  -8  -7  623.34   29.80
   3   8   7  607.24   29.90
   3   8   7  574.64   29.50
  -4  -8  -7   23.70    2.30
  -4  -8  -7   25.50    2.90
   4   8   7   21.90    2.50
   4   8   7   20.20    1.80
  -5  -8  -7    2.60    1.60
  -5  -8  -7    0.70    2.20
   5   8   7    0.50    2.10
  -6  -8  -7   11.40    2.20
   6   8   7   13.70    2.80
   6   8   7    7.60    1.50
   7   8   7   25.10    2.50
   7   8   7   32.30    3.60
   8   8   7   -1.40    3.20
   8   8   7   -2.90    2.50
   4  -9  -7   21.10    4.00
  -4   9   7   16.20    2.30
   3  -9  -7    9.30    3.10
   3  -9  -7   14.90    2.30
  -3   9   7    9.20    1.80
   2  -9  -7   33.20    2.90
   2  -9  -7   25.10    3.40
  -2   9   7   33.80    2.60
   1  -9  -7   54.19    4.20
   1  -9  -7   54.29    3.50
  -1   9   7   55.69    3.30
   0  -9  -7  125.29    7.20
   0  -9  -7  126.19    6.70
   0   9   7  124.29    6.50
   0   9   7  132.79    6.90
  -1  -9  -7   19.30    1.90
  -1  -9  -7   20.00    2.50
   1   9   7   20.50    1.60
   1   9   7   22.60    2.30
  -2  -9  -7   30.60    3.40
  -2  -9  -7   33.30    2.60
   2   9   7   29.20    2.00
   2   9   7   32.30    2.80
  -3  -9  -7    1.60    2.20
  -3  -9  -7    1.50    1.50
   3   9   7    3.10    1.60
   3   9   7    1.40    0.80
  -4  -9  -7   75.59    4.90
  -4  -9  -7   93.89    5.60
   4   9   7   78.99    4.30
   4   9   7   72.19    5.00
  -5  -9  -7   -1.10    1.80
   5   9   7    1.40    1.10
   5   9   7    0.90    2.10
  -6  -9  -7  104.89    6.00
   6   9   7   93.49    6.30
   6   9   7  100.09    5.40
   7   9   7    1.20    2.80
   7   9   7    1.60    1.60
   3 -10  -7    9.80    3.70
   3 -10  -7   11.90    2.50
  -3  10   7    7.30    1.70
   2 -10  -7    0.10    1.80
   2 -10  -7    2.70    2.80
  -2  10   7   -0.40    1.20
   1 -10  -7   24.50    2.40
   1 -10  -7   18.40    3.00
  -1  10   7   24.60    2.00
   0 -10  -7   13.00    1.80
   0 -10  -7   11.60    2.50
   0  10   7   12.10    1.20
  -1 -10  -7    0.50    2.10
  -1 -10  -7   -1.50    1.40
   1  10   7   -1.40    0.80
   1  10   7    1.70    1.70
  -2 -10  -7  156.18    8.20
  -2 -10  -7  154.48    8.70
   2  10   7  144.19    8.30
   2  10   7  158.48    7.70
  -3 -10  -7    3.60    1.70
  -3 -10  -7    3.50    2.30
   3  10   7    5.30    0.90
   3  10   7    3.90    2.00
  -4 -10  -7   12.90    3.00
  -4 -10  -7   11.60    2.10
   4  10   7   12.50    2.40
  -5 -10  -7   68.29    4.80
   5  10   7   71.69    4.00
   5  10   7   74.09    5.10
  -6 -10  -7    5.50    2.40
   6  10   7    6.40    1.40
   6  10   7    3.70    2.90
  -7 -10  -7    1.90    2.90
   7  10   7    3.90    3.10
   7  10   7    2.10    1.50
   2 -11  -7   73.59    4.70
  -2  11   7   59.79    3.70
   1 -11  -7   21.00    3.60
   1 -11  -7   15.60    2.20
  -1  11   7   18.60    1.60
   0 -11  -7   17.40    2.20
   0 -11  -7   16.20    3.10
   0  11   7   14.80    1.40
  -1 -11  -7   14.70    2.10
  -1 -11  -7   13.60    2.90
   1  11   7   13.40    1.10
  -2 -11  -7   40.00    3.40
  -2 -11  -7   44.30    4.10
   2  11   7   41.30    2.40
   2  11   7   53.89    3.90
  -3 -11  -7    1.70    1.80
  -3 -11  -7   -0.30    2.40
   3  11   7    0.00    2.20
  -4 -11  -7    6.10    2.00
  -4 -11  -7   11.40    2.90
   4  11   7   10.20    2.50
   4  11   7    4.80    0.90
  -5 -11  -7   21.90    3.00
   5  11   7   28.20    2.00
   5  11   7   32.00    3.80
  -6 -11  -7   -1.40    2.50
   6  11   7    1.50    2.80
   6  11   7   -0.80    1.10
   1 -12  -7    6.10    2.30
   1 -12  -7    3.40    3.70
   0 -12  -7   17.00    3.60
   0 -12  -7   14.90    2.50
  -1 -12  -7   37.40    4.30
  -1 -12  -7   27.10    2.90
  -2 -12  -7    4.70    3.20
  -2 -12  -7    4.70    2.00
   2  12   7    2.40    2.20
  -3 -12  -7    1.70    2.00
  -3 -12  -7    0.20    3.10
   3  12   7    0.00    2.50
  -4 -12  -7   39.30    4.50
  -4 -12  -7   33.20    3.20
   4  12   7   24.80    3.50
  -5 -12  -7    2.80    2.50
   5  12   7    0.30    2.70
  -6 -12  -7   11.50    3.10
   0 -13  -7    6.50    2.90
  -1 -13  -7    5.10    2.40
  -1 -13  -7    8.80    4.10
  -2 -13  -7    6.90    3.60
  -2 -13  -7    8.20    2.50
  -3 -13  -7   15.80    4.20
  -3 -13  -7   22.50    2.90
   3  13   7   19.40    3.20
  -4 -13  -7   11.40    2.70
  -4 -13  -7   10.50    6.60
   4  13   7    4.90    3.00
   4  11  -8   35.80    3.90
  -4 -11   8   30.70    2.60
  -3 -11   8   10.20    1.50
  -2 -11   8    3.20    1.40
  -1 -11   8    2.00    2.70
  -1 -11   8    1.40    1.30
   0 -11   8   31.10    4.00
   0 -11   8   31.60    2.50
   5  10  -8    0.90    2.70
  -5 -10   8    1.60    1.50
   4  10  -8   20.60    3.10
  -4 -10   8   24.50    2.10
   3  10  -8    7.70    2.70
  -3 -10   8    4.80    1.10
  -2 -10   8   28.20    2.10
  -1 -10   8    8.90    2.60
  -1 -10   8   10.00    1.20
   0  10  -8    4.50    2.80
   0 -10   8    3.20    1.10
   0 -10   8    0.60    2.80
  -1  10  -8    5.00    3.00
   1 -10   8    5.10    1.30
   1 -10   8    4.80    2.80
  -2  10  -8    7.80    3.40
   2 -10   8   13.20    3.40
   2 -10   8   13.10    1.80
   6   9  -8    0.80    2.80
  -6  -9   8    2.30    1.70
   5   9  -8   54.49    4.70
  -5  -9   8   62.39    3.70
   4   9  -8   27.20    3.00
  -4  -9   8   22.40    2.00
   3   9  -8   41.20    3.90
  -3  -9   8   43.70    2.50
   2   9  -8   19.60    2.60
  -2  -9   8   17.00    1.40
   1   9  -8    7.30    2.30
  -1  -9   8   12.40    2.50
  -1  -9   8   10.10    1.00
   0   9  -8    9.30    2.50
   0  -9   8    9.10    1.00
   0  -9   8    6.30    2.20
  -1   9  -8   63.79    5.00
   1  -9   8   72.99    4.90
   1  -9   8   62.09    3.60
  -2   9  -8    2.80    2.80
   2  -9   8    3.60    1.30
   2  -9   8    1.70    2.60
  -3   9  -8    4.70    3.30
   3  -9   8    3.30    3.00
   3  -9   8    3.00    1.60
   6   8  -8   53.89    4.80
  -6  -8   8   55.49    3.70
   5   8  -8   28.10    3.20
  -5  -8   8   25.70    2.30
   4   8  -8   28.20    3.10
  -4  -8   8   30.40    2.10
   3   8  -8   24.60    2.70
  -3  -8   8   23.80    1.70
   2   8  -8   24.40    2.50
  -2  -8   8   26.50    2.90
  -2  -8   8   21.60    1.60
   1   8  -8    1.00    1.80
   1   8  -8    3.20    1.70
  -1  -8   8    1.80    1.60
  -1  -8   8    1.60    0.50
   0   8  -8   69.59    4.80
   0  -8   8   73.09    3.80
   0  -8   8   78.59    4.70
  -1   8  -8   11.20    2.40
   1  -8   8    9.70    1.10
   1  -8   8   11.10    2.50
  -2   8  -8   17.30    3.00
   2  -8   8   20.60    1.90
   2  -8   8   21.40    3.10
   2  -8   8   16.80    2.90
  -3   8  -8    9.40    3.30
   3  -8   8    4.90    2.60
   3  -8   8    5.00    1.50
   3  -8   8    7.40    2.90
  -4   8  -8    5.40    3.20
   4  -8   8    7.30    3.10
   4  -8   8    3.70    1.80
   4  -8   8    5.30    3.00
   7   7  -8   12.90    3.20
  -7  -7   8    9.80    2.20
   6   7  -8   69.29    4.90
  -6  -7   8   57.99    3.90
   5   7  -8    1.60    2.20
  -5  -7   8    2.60    1.10
   4   7  -8   28.10    3.10
  -4  -7   8   24.80    1.90
   3   7  -8  140.09    7.30
  -3  -7   8  129.79    6.60
   2   7  -8    1.60    1.50
   2   7  -8    1.70    1.80
   2   7  -8    1.10    1.40
  -2  -7   8    1.00    0.60
  -2  -7   8    0.30    1.30
   1   7  -8   85.79    5.00
   1   7  -8   81.29    4.90
   1   7  -8   82.09    4.70
  -1  -7   8   74.39    4.80
  -1  -7   8   83.69    4.80
   0   7  -8   47.30    3.50
   0  -7   8   48.80    3.40
   0  -7   8   51.39    3.50
   0  -7   8   48.40    2.50
  -1   7  -8   12.30    2.30
   1  -7   8   15.00    1.30
   1  -7   8   19.60    2.20
   1  -7   8   15.10    2.20
  -2   7  -8    8.50    2.30
   2  -7   8    7.50    1.10
   2  -7   8    4.00    2.00
   2  -7   8    5.80    2.20
  -3   7  -8   21.10    3.00
   3  -7   8   19.10    2.80
   3  -7   8   15.50    1.70
   3  -7   8   18.30    3.00
  -4   7  -8   -0.80    2.80
   4  -7   8   -0.50    1.50
   4  -7   8   -0.30    2.60
   4  -7   8    2.00    2.90
  -5   7  -8   17.60    4.20
   5  -7   8    7.00    3.30
   5  -7   8   12.10    4.00
   5  -7   8   12.00    2.30
   7   6  -8    9.70    3.20
  -7  -6   8   10.30    2.10
   6   6  -8   35.40    3.70
  -6  -6   8   34.50    2.70
   5   6  -8   46.30    3.70
   5   6  -8   45.00    4.40
  -5  -6   8   45.40    2.90
   4   6  -8  128.49    7.10
   4   6  -8  137.29    7.70
  -4  -6   8  126.59    6.60
   3   6  -8    9.20    1.70
   3   6  -8   10.90    2.30
  -3  -6   8   10.10    1.00
   2   6  -8   53.29    3.40
   2   6  -8   54.39    3.40
   2   6  -8   52.19    3.70
  -2  -6   8   53.29    2.70
  -2  -6   8   52.19    3.20
  -2  -6   8   56.09    2.70
   1   6  -8    6.30    1.30
   1   6  -8   12.10    1.90
   1   6  -8    9.60    1.50
  -1  -6   8    8.20    1.50
  -1  -6   8    8.60    1.80
   0   6  -8   30.80    2.30
   0   6  -8   35.20    2.80
   0   6  -8   31.50    2.70
   0  -6   8   30.80    1.60
   0  -6   8   30.80    1.60
   0  -6   8   27.30    2.20
   0  -6   8   33.60    2.50
   0  -6   8   24.80    2.40
  -1   6  -8   46.80    3.40
   1  -6   8   45.00    3.20
   1  -6   8   47.10    2.50
  -2   6  -8   23.30    2.70
   2  -6   8   23.30    1.70
   2  -6   8   22.00    2.60
  -3   6  -8    2.10    2.10
   3  -6   8    7.00    1.20
   3  -6   8    3.80    2.00
  -4   6  -8  100.39    6.40
   4  -6   8   96.59    5.50
   4  -6   8  106.19    6.40
  -5   6  -8    9.40    3.20
   5  -6   8    5.10    1.90
   5  -6   8    2.40    2.70
   5  -6   8    7.50    3.40
   7   5  -8  120.59    7.40
   7   5  -8  119.19    6.30
   7   5  -8  113.59    8.00
  -7  -5   8  133.69    6.90
   6   5  -8   43.00    4.20
   6   5  -8   48.00    2.70
   6   5  -8   47.90    3.90
  -6  -5   8   49.00    3.30
   5   5  -8   87.89    5.70
   5   5  -8   85.29    5.40
  -5  -5   8   92.69    4.80
   4   5  -8    0.40    1.70
   4   5  -8    1.10    1.40
  -4  -5   8   -0.10    0.80
   3   5  -8   13.90    1.80
   3   5  -8   17.20    2.50
  -3  -5   8   13.50    1.10
   2   5  -8  154.98    8.40
   2   5  -8  163.58    8.80
   2   5  -8  175.98    8.40
  -2  -5   8  157.78    8.00
  -2  -5   8  160.28    8.30
  -2  -5   8  168.28    8.00
   1   5  -8  302.37   16.00
   1   5  -8  330.67   15.70
   1   5  -8  310.37   15.70
   0   5  -8  206.68   10.50
   0   5  -8  208.98   10.30
   0   5  -8  217.78   10.60
   0  -5   8  200.88   10.30
   0  -5   8  193.28   10.60
  -1   5  -8   31.30    2.70
   1  -5   8   35.40    2.80
   1  -5   8   36.30    1.90
  -2   5  -8    1.00    1.50
   2  -5   8    0.30    1.40
   2  -5   8    0.40    0.70
  -3   5  -8   82.29    5.10
   3  -5   8   89.39    5.20
   3  -5   8   80.29    4.40
  -4   5  -8   49.50    3.80
  -4   5  -8   41.90    2.40
   4  -5   8   48.40    3.00
   4  -5   8   46.20    3.90
  -5   5  -8    4.60    1.00
  -5   5  -8    3.70    2.60
   5  -5   8    5.40    2.70
   5  -5   8    6.10    1.70
  -6   5  -8    6.20    3.80
  -6   5  -8    5.80    1.40
   6  -5   8    8.70    3.70
   6  -5   8   10.50    2.20
   8   4  -8   48.30    5.70
   7   4  -8    5.40    3.00
   7   4  -8    7.10    2.60
   7   4  -8    7.20    1.40
  -7  -4   8    5.30    1.90
   6   4  -8   40.40    2.50
   6   4  -8   46.60    3.60
   6   4  -8   34.60    4.10
  -6  -4   8   36.50    3.00
   5   4  -8   13.00    2.30
   5   4  -8   11.70    1.00
   5   4  -8    8.30    1.90
  -5  -4   8   11.40    1.40
   4   4  -8  419.56   19.90
   4   4  -8  404.26   19.30
   4   4  -8  386.36   20.10
  -4  -4   8  383.26   19.50
   3   4  -8  369.46   19.00
   3   4  -8  392.96   19.30
  -3  -4   8  384.66   18.70
   2   4  -8    3.40    1.10
   2   4  -8    3.30    1.50
   2   4  -8    5.00    0.90
  -2  -4   8    3.30    0.80
  -2  -4   8    3.40    0.40
  -2  -4   8    3.70    0.50
   1   4  -8   62.39    4.00
   1   4  -8   68.29    3.60
   1   4  -8   64.89    3.70
   0   4  -8    2.10    1.00
   0   4  -8    1.00    0.90
   0   4  -8    2.50    1.40
   0  -4   8    1.10    1.10
   0  -4   8    1.60    0.80
  -1   4  -8   75.29    4.30
  -1   4  -8   76.49    4.50
   1  -4   8   74.29    4.40
   1  -4   8   75.79    3.90
   1  -4   8   80.89    3.90
   1  -4   8   75.39    4.10
  -2   4  -8    5.20    1.50
   2  -4   8    6.80    1.50
   2  -4   8    6.40    0.80
  -3   4  -8  677.83   33.50
  -3   4  -8  683.63   32.90
  -3   4  -8  666.13   32.90
   3  -4   8  684.13   33.50
   3  -4   8  676.33   33.10
  -4   4  -8    0.70    0.70
  -4   4  -8   -0.60    1.80
   4  -4   8   -1.00    2.10
   4  -4   8    1.20    1.00
  -5   4  -8    3.80    2.50
  -5   4  -8    2.70    1.00
   5  -4   8    3.40    1.50
   5  -4   8    3.20    2.40
  -6   4  -8    0.20    2.60
  -6   4  -8    2.40    1.30
   6  -4   8   -0.80    1.90
   6  -4   8    0.20    3.40
   8   3  -8    8.80    3.90
   7   3  -8    2.00    2.20
   7   3  -8    2.30    1.40
   7   3  -8    3.30    2.80
  -7  -3   8    2.50    1.90
  -7  -3   8    3.80    2.40
   6   3  -8  146.29    8.30
   6   3  -8  147.99    7.50
   6   3  -8  141.59    8.40
  -6  -3   8  152.48    7.80
   5   3  -8    0.40    1.60
   5   3  -8    1.00    1.80
   5   3  -8   -0.70    0.80
  -5  -3   8    1.00    1.10
   4   3  -8  393.86   17.70
   4   3  -8  340.37   17.20
   4   3  -8  331.27   17.80
  -4  -3   8  348.47   17.30
   3   3  -8   36.60    2.60
   3   3  -8   37.90    2.80
   3   3  -8   33.60    1.80
   3   3  -8   35.60    1.80
  -3  -3   8   34.60    2.00
   2   3  -8   15.40    1.20
   2   3  -8   14.60    1.50
   2   3  -8   13.70    1.80
  -2  -3   8   13.80    1.00
  -2  -3   8   14.00    0.90
   1   3  -8   33.40    2.10
   1   3  -8   31.30    2.50
   1   3  -8   30.10    1.90
  -1  -3   8   30.00    1.50
  -1  -3   8   30.70    2.00
  -1  -3   8   32.30    1.60
   0   3  -8  298.07   16.80
   0   3  -8  334.07   16.80
   0   3  -8  377.56   17.20
   0  -3   8  359.66   16.80
  -1   3  -8   18.50    1.80
  -1   3  -8   15.70    1.60
   1  -3   8   16.20    1.70
   1  -3   8   16.40    1.30
   1  -3   8   16.70    1.00
   1  -3   8   16.10    1.00
  -2   3  -8    3.80    1.30
   2  -3   8    3.70    1.30
   2  -3   8    3.70    0.60
  -3   3  -8    5.60    0.60
  -3   3  -8    5.70    1.70
   3  -3   8    5.70    0.90
   3  -3   8    5.90    1.60
  -4   3  -8   13.10    1.30
  -4   3  -8   11.10    2.10
   4  -3   8   15.30    2.30
   4  -3   8   14.20    1.50
  -5   3  -8    0.00    1.90
  -5   3  -8    1.20    0.90
   5  -3   8    1.70    2.20
   5  -3   8    1.60    1.40
  -6   3  -8   13.70    1.70
  -6   3  -8   21.70    3.30
   6  -3   8   19.20    3.40
   6  -3   8   19.60    2.30
  -7   3  -8   11.30    2.10
   7  -3   8   10.30    4.60
   8   2  -8    1.60    3.00
   8   2  -8   -0.70    3.70
   7   2  -8   80.69    4.60
   7   2  -8   75.69    6.30
   6   2  -8    5.50    2.40
   6   2  -8    6.20    2.10
   6   2  -8    2.00    1.10
  -6  -2   8    2.80    1.50
  -6  -2   8    4.30    1.80
   5   2  -8    3.80    1.90
   5   2  -8    3.90    1.60
   5   2  -8    3.40    0.90
  -5  -2   8    4.30    1.50
  -5  -2   8    2.30    1.20
   4   2  -8  125.29    6.90
   4   2  -8  126.89    6.40
   4   2  -8  131.89    7.10
  -4  -2   8  127.19    6.50
   3   2  -8  133.79    6.50
   3   2  -8  132.89    6.90
   3   2  -8  131.89    6.50
   3   2  -8  121.79    7.00
  -3  -2   8  128.89    6.50
   2   2  -8   58.39    3.70
   2   2  -8   61.79    3.40
   2   2  -8   65.69    3.20
  -2  -2   8   60.79    3.10
  -2  -2   8   52.09    3.40
  -2  -2   8   62.49    3.10
   1   2  -8  491.35   23.50
   1   2  -8  458.35   23.80
   1   2  -8  465.95   23.40
  -1  -2   8  486.05   23.40
  -1  -2   8  483.55   23.30
  -1  -2   8  482.55   23.20
   0   2  -8   91.89    4.90
   0   2  -8   95.09    5.30
   0   2  -8   97.09    4.90
   0  -2   8   94.69    4.60
   0  -2   8   96.39    4.60
   0  -2   8   87.69    4.80
  -1   2  -8   37.30    2.30
  -1   2  -8   40.20    2.60
   1  -2   8   33.70    2.10
   1  -2   8   38.20    1.90
   1  -2   8   36.50    2.00
   1  -2   8   34.70    2.50
  -2   2  -8  354.46   17.80
  -2   2  -8  355.86   18.20
  -2   2  -8  369.06   17.90
   2  -2   8  358.16   17.90
   2  -2   8  379.26   18.00
   2  -2   8  389.76   18.30
  -3   2  -8   61.89    4.00
  -3   2  -8   70.19    3.50
   3  -2   8   70.89    4.20
   3  -2   8   69.69    3.60
  -4   2  -8   82.09    4.60
  -4   2  -8   92.69    5.30
   4  -2   8   90.39    4.70
   4  -2   8   91.69    5.40
  -5   2  -8   49.30    3.00
  -5   2  -8   52.89    3.90
   5  -2   8   58.59    4.20
   5  -2   8   48.70    3.30
  -6   2  -8    3.10    2.40
  -6   2  -8    1.30    1.30
   6  -2   8    2.20    1.70
   6  -2   8    1.80    2.60
  -7   2  -8    5.30    1.70
   7  -2   8    4.70    3.30
   8   1  -8   24.90    2.90
   7   1  -8   10.60    3.40
   7   1  -8    8.20    1.70
   6   1  -8    2.30    1.20
   6   1  -8    1.40    1.90
   6   1  -8    3.00    2.20
  -6  -1   8    2.50    1.90
  -6  -1   8    2.60    1.70
   5   1  -8   10.90    1.70
   5   1  -8   12.10    2.20
   5   1  -8   10.40    1.20
  -5  -1   8   11.00    1.50
  -5  -1   8   10.50    1.80
   4   1  -8  510.05   25.70
   4   1  -8  560.04   26.00
   4   1  -8  516.65   26.20
  -4  -1   8  526.95   25.90
  -4  -1   8  516.85   25.70
   3   1  -8  198.28   10.30
   3   1  -8  209.48   10.80
   3   1  -8  228.78   10.60
  -3  -1   8  212.28   10.60
  -3  -1   8  204.18   10.40
   2   1  -8  420.96   19.60
   2   1  -8  375.26   19.80
   2   1  -8  410.36   19.70
   2   1  -8  421.16   20.10
   2   1  -8  403.06   19.60
  -2  -1   8  391.36   19.80
  -2  -1   8  397.06   19.70
   1   1  -8  108.49    5.20
   1   1  -8  105.49    5.80
   1   1  -8  100.19    5.50
   1   1  -8  104.49    5.40
   1   1  -8  110.59    5.20
  -1  -1   8  114.79    5.40
  -1  -1   8  103.19    5.50
  -1  -1   8  104.69    5.30
   0   1  -8   74.69    4.30
   0   1  -8   74.39    3.90
   0  -1   8   78.59    3.70
   0  -1   8   75.09    3.70
   0  -1   8   70.99    3.90
  -1   1  -8  188.18    8.90
  -1   1  -8  189.88    9.40
  -1   1  -8  195.68    8.90
  -1   1  -8  167.88    9.10
   1  -1   8  183.38    9.10
   1  -1   8  175.58    9.30
   1  -1   8  172.28    8.90
   1  -1   8  181.78    9.00
  -2   1  -8  175.78    8.80
  -2   1  -8  194.48    9.00
  -2   1  -8  171.18    9.10
   2  -1   8  182.78    9.10
   2  -1   8  177.38    8.90
   2  -1   8  183.08    9.30
  -3   1  -8  107.89    6.10
  -3   1  -8  117.59    5.80
   3  -1   8  117.39    6.30
   3  -1   8  116.09    6.00
   3  -1   8  118.69    5.90
  -4   1  -8    2.20    0.70
  -4   1  -8    0.90    1.50
   4  -1   8    4.10    1.60
   4  -1   8    1.10    0.90
  -5   1  -8    3.50    1.00
  -5   1  -8    2.40    1.70
   5  -1   8    1.10    1.30
   5  -1   8    5.00    2.00
  -6   1  -8    6.80    2.30
  -6   1  -8    5.50    1.30
   6  -1   8    4.50    1.70
   6  -1   8    4.00    2.50
  -7   1  -8   41.20    3.10
   7  -1   8   32.70    4.30
   7   0  -8    0.00    2.80
   7   0  -8    1.20    1.70
   6   0  -8   36.20    3.80
   6   0  -8   43.20    2.90
   5   0  -8  100.09    5.60
   5   0  -8   99.99    6.20
   5   0  -8  110.49    5.90
  -5   0   8  108.79    5.90
  -5   0   8  111.19    5.80
   4   0  -8   38.00    2.90
   4   0  -8   35.70    2.30
   4   0  -8   37.40    2.60
  -4   0   8   37.60    2.40
  -4   0   8   39.20    2.60
   3   0  -8   36.60    2.40
   3   0  -8   32.30    2.50
   3   0  -8   31.50    2.00
  -3   0   8   34.90    2.20
  -3   0   8   35.10    2.10
  -3   0   8   33.30    2.10
   2   0  -8    1.70    0.50
   2   0  -8    1.90    0.80
   2   0  -8    0.50    0.90
   2   0  -8    0.70    0.50
  -2   0   8    1.10    0.60
  -2   0   8    1.30    0.50
  -2   0   8    1.50    0.70
   1   0  -8  360.16   17.80
   1   0  -8  372.06   17.40
   1   0  -8  358.36   17.50
   1   0  -8  350.96   17.50
  -1   0   8  353.66   17.60
  -1   0   8  352.76   17.50
   0   0  -8  629.14   31.80
   0   0  -8  649.74   31.80
   0   0  -8  654.33   31.90
   0   0  -8  675.63   32.30
   0   0   8  669.73   32.00
   0   0   8  655.23   31.80
  -1   0  -8  114.49    5.60
  -1   0  -8  114.69    6.10
  -1   0  -8  118.99    5.80
  -1   0  -8  113.59    5.60
   1   0   8  111.19    5.80
   1   0   8  107.79    6.00
   1   0   8  107.69    5.70
  -2   0  -8  167.38    8.50
  -2   0  -8  165.08    8.80
   2   0   8  179.58    8.90
   2   0   8  184.08    8.60
   2   0   8  174.68    8.80
  -3   0  -8   13.50    1.10
  -3   0  -8   14.60    1.50
   3   0   8   17.00    1.30
   3   0   8   18.60    1.90
   3   0   8   17.50    1.60
   3   0   8   16.10    1.40
  -4   0  -8   15.40    1.40
  -4   0  -8   20.30    1.90
   4   0   8   20.70    1.60
   4   0   8   20.60    2.20
  -5   0  -8   -0.40    0.90
  -5   0  -8    3.90    1.70
   5   0   8    2.80    1.20
   5   0   8    1.40    1.70
  -6   0  -8   94.99    5.70
  -6   0  -8   89.69    5.00
   6   0   8   86.39    5.90
  -7   0  -8    7.50    1.80
   7   0   8   12.20    3.20
  -8   0  -8    3.20    2.10
   7  -1  -8   25.80    2.70
   7  -1  -8   27.60    3.90
   6  -1  -8   46.90    4.20
   6  -1  -8   47.80    3.20
   5  -1  -8   33.10    3.20
   5  -1  -8   34.50    2.50
  -5   1   8   34.50    2.80
  -5   1   8   35.00    2.80
   4  -1  -8    9.40    1.20
   4  -1  -8    9.80    1.80
  -4   1   8   14.40    1.50
  -4   1   8   11.80    1.30
   3  -1  -8  278.17   13.80
   3  -1  -8  271.97   14.10
   3  -1  -8  267.67   13.80
  -3   1   8  289.47   13.80
  -3   1   8  280.17   13.90
  -3   1   8  288.67   13.80
   2  -1  -8  267.97   12.80
   2  -1  -8  259.87   12.80
   2  -1  -8  261.67   12.80
   2  -1  -8  258.27   13.10
  -2   1   8  259.67   12.80
  -2   1   8  263.07   12.80
  -2   1   8  249.78   12.90
   1  -1  -8  755.52   37.70
   1  -1  -8  786.72   37.70
   1  -1  -8  775.62   37.90
  -1   1   8  784.42   37.70
  -1   1   8  775.72   37.80
  -1   1   8  770.32   37.70
   0  -1  -8  317.47   15.10
   0  -1  -8  279.27   15.00
   0  -1  -8  338.27   15.40
   0   1   8  308.17   15.00
   0   1   8  298.47   15.10
  -1  -1  -8    8.50    1.00
  -1  -1  -8    6.90    1.10
  -1  -1  -8    6.10    0.60
   1   1   8    5.10    0.70
   1   1   8    7.80    0.80
   1   1   8    5.40    0.80
  -2  -1  -8    0.30    0.70
  -2  -1  -8    0.10    0.40
   2   1   8    2.10    0.60
   2   1   8    0.00    0.50
   2   1   8    0.80    0.80
   2   1   8    0.90    0.80
  -3  -1  -8  719.53   34.20
  -3  -1  -8  630.74   34.00
  -3  -1  -8  721.73   34.00
   3   1   8  726.53   34.30
   3   1   8  691.63   34.20
   3   1   8  709.53   34.10
   3   1   8  693.83   34.10
  -4  -1  -8    2.70    0.80
  -4  -1  -8    4.00    1.10
   4   1   8    3.40    1.00
   4   1   8    3.80    1.00
   4   1   8    5.90    1.40
   4   1   8    3.30    1.00
  -5  -1  -8  175.08    9.40
  -5  -1  -8  190.38    9.20
   5   1   8  179.28    9.20
   5   1   8  181.58    9.70
  -6  -1  -8    1.90    1.80
  -6  -1  -8    2.10    1.40
   6   1   8    4.10    2.30
  -7  -1  -8    0.20    1.60
   7   1   8    2.10    2.70
  -8  -1  -8   -1.10    2.10
   8   1   8   -1.50    4.10
   7  -2  -8   10.40    3.50
   6  -2  -8    5.60    1.80
   6  -2  -8    5.40    2.60
   5  -2  -8   29.10    3.10
   5  -2  -8   27.10    2.40
   4  -2  -8  413.06   20.80
   4  -2  -8  406.76   20.30
  -4   2   8  420.96   20.40
  -4   2   8  413.86   20.40
  -4   2   8  412.76   20.40
   3  -2  -8    0.90    1.10
   3  -2  -8    2.50    1.00
   3  -2  -8    2.30    1.00
   3  -2  -8    1.10    0.80
  -3   2   8    2.30    0.90
  -3   2   8    2.10    0.80
  -3   2   8    1.70    0.90
   2  -2  -8   20.60    1.90
   2  -2  -8   23.30    1.60
   2  -2  -8   20.20    1.50
   2  -2  -8   21.80    1.50
  -2   2   8   19.50    1.50
  -2   2   8   22.00    1.40
  -2   2   8   21.10    1.40
   1  -2  -8    7.80    1.00
   1  -2  -8    6.80    0.80
   1  -2  -8   10.20    1.00
   1  -2  -8   10.60    1.10
  -1   2   8    8.10    0.80
  -1   2   8   10.10    1.10
  -1   2   8   10.30    0.90
   0  -2  -8   50.09    2.70
   0  -2  -8   47.30    2.80
   0  -2  -8   51.39    3.00
   0  -2  -8   50.89    2.80
   0   2   8   52.39    2.80
   0   2   8   49.90    2.80
   0   2   8   55.19    2.70
  -1  -2  -8   77.49    3.90
  -1  -2  -8   76.19    3.90
  -1  -2  -8   70.99    4.10
  -1  -2  -8   73.99    4.00
   1   2   8   74.49    4.10
   1   2   8   71.69    3.90
   1   2   8   83.89    4.00
  -2  -2  -8  160.88    8.40
  -2  -2  -8  157.78    8.60
  -2  -2  -8  174.58    8.40
   2   2   8  177.28    8.50
   2   2   8  171.28    8.70
   2   2   8  172.08    8.60
   2   2   8  176.78    8.50
  -3  -2  -8  114.99    6.20
  -3  -2  -8  121.19    6.00
  -3  -2  -8  120.39    6.00
   3   2   8  118.29    6.20
   3   2   8  118.09    6.00
   3   2   8  119.99    6.20
   3   2   8  115.49    6.00
  -4  -2  -8    0.30    1.10
  -4  -2  -8    0.50    0.80
   4   2   8    0.00    0.80
   4   2   8    0.30    0.80
   4   2   8    0.40    1.00
   4   2   8   -0.70    1.10
  -5  -2  -8   44.90    3.20
  -5  -2  -8   48.80    2.80
   5   2   8   42.70    3.10
   5   2   8   44.00    2.90
   5   2   8   48.70    3.60
   5   2   8   46.10    2.80
  -6  -2  -8  136.89    7.20
  -6  -2  -8  137.99    7.60
   6   2   8  137.19    7.80
  -7  -2  -8   71.39    4.40
   7   2   8   67.09    5.20
  -8  -2  -8    3.90    2.20
   8   2   8    6.10    4.00
   7  -3  -8   19.60    4.00
   6  -3  -8    3.00    2.90
   5  -3  -8   64.69    3.70
   5  -3  -8   58.09    4.70
  -5   3   8   60.19    3.80
   4  -3  -8    1.20    1.10
   4  -3  -8   -1.10    1.50
  -4   3   8   -0.10    1.10
   3  -3  -8   35.90    2.40
   3  -3  -8   41.80    2.50
   3  -3  -8   31.60    2.70
   3  -3  -8   34.90    2.30
  -3   3   8   39.30    2.50
  -3   3   8   37.60    2.50
  -3   3   8   39.60    2.40
   2  -3  -8    2.00    1.00
   2  -3  -8    3.70    0.90
   2  -3  -8    3.90    1.00
   2  -3  -8    4.30    0.80
  -2   3   8    3.20    0.90
  -2   3   8    3.50    0.90
  -2   3   8    3.60    0.80
   1  -3  -8 1482.65   70.19
   1  -3  -8 1426.16   70.29
   1  -3  -8 1520.85   70.19
   1  -3  -8 1486.35   70.29
  -1   3   8 1377.26   70.19
  -1   3   8 1434.06   70.19
  -1   3   8 1385.06   70.29
   0  -3  -8  413.86   20.00
   0  -3  -8  395.26   20.10
   0  -3  -8  391.16   20.10
   0  -3  -8  426.96   20.00
   0   3   8  410.76   20.00
   0   3   8  420.86   20.10
   0   3   8  401.66   20.10
  -1  -3  -8  430.16   20.20
  -1  -3  -8  390.86   20.10
  -1  -3  -8  404.96   20.10
  -1  -3  -8  409.46   20.30
   1   3   8  416.96   20.30
   1   3   8  397.36   20.10
   1   3   8  425.66   20.20
  -2  -3  -8    0.80    0.60
  -2  -3  -8    0.70    0.60
  -2  -3  -8    1.50    0.90
   2   3   8    1.90    0.90
   2   3   8    1.40    0.70
   2   3   8    0.00    0.60
   2   3   8    0.40    0.60
  -3  -3  -8    1.80    0.70
  -3  -3  -8    1.70    1.00
  -3  -3  -8    1.40    0.80
   3   3   8    0.70    0.90
   3   3   8    0.40    0.90
   3   3   8    0.90    0.70
   3   3   8    1.30    0.70
  -4  -3  -8  221.38   10.40
  -4  -3  -8  197.48   10.60
  -4  -3  -8  204.18   10.30
   4   3   8  189.58   10.30
   4   3   8  216.48   10.60
   4   3   8  214.18   10.40
  -5  -3  -8   63.79    3.90
  -5  -3  -8   60.59    3.70
   5   3   8   67.19    3.90
   5   3   8   67.19    3.80
   5   3   8   62.59    4.00
  -6  -3  -8   34.50    3.10
  -6  -3  -8   35.70    2.70
   6   3   8   35.20    2.80
   6   3   8   31.10    3.20
   7   3   8    1.30    2.70
   8   3   8   14.10    4.00
   6  -4  -8    5.70    3.00
  -6   4   8    9.40    2.10
   5  -4  -8   55.19    4.50
  -5   4   8   67.09    3.90
   4  -4  -8    1.70    1.90
  -4   4   8    0.40    1.20
   3  -4  -8  158.28    8.20
   3  -4  -8  149.99    8.00
   3  -4  -8  162.78    8.10
   3  -4  -8  157.58    8.30
  -3   4   8  163.08    8.10
  -3   4   8  152.98    8.00
   2  -4  -8  291.17   15.40
   2  -4  -8  308.47   15.40
   2  -4  -8  317.27   15.20
   2  -4  -8  319.27   15.20
  -2   4   8  317.37   15.30
  -2   4   8  300.87   15.20
  -2   4   8  303.57   15.30
   1  -4  -8   42.50    2.30
   1  -4  -8   37.80    2.30
   1  -4  -8   40.10    2.60
   1  -4  -8   40.00    2.50
  -1   4   8   37.40    2.40
  -1   4   8   40.40    2.60
   0  -4  -8   18.30    1.30
   0  -4  -8   15.40    1.20
   0  -4  -8   14.80    1.30
   0  -4  -8   12.90    1.50
   0   4   8   16.20    1.50
   0   4   8   14.50    1.50
   0   4   8   13.90    1.30
  -1  -4  -8    1.20    0.80
  -1  -4  -8    0.90    1.00
  -1  -4  -8    1.40    0.80
  -1  -4  -8    2.00    0.80
   1   4   8    1.30    0.70
   1   4   8    1.50    0.70
   1   4   8    1.70    0.90
  -2  -4  -8  198.68   10.20
  -2  -4  -8  207.78   10.20
  -2  -4  -8  204.18   10.40
   2   4   8  209.28   10.20
   2   4   8  210.98   10.20
   2   4   8  199.38   10.10
   2   4   8  200.18   10.40
  -3  -4  -8  311.37   14.70
  -3  -4  -8  314.07   14.70
  -3  -4  -8  287.57   14.90
   3   4   8  281.17   14.90
   3   4   8  297.37   14.70
   3   4   8  293.07   14.70
  -4  -4  -8  148.79    7.00
  -4  -4  -8  136.29    7.10
  -4  -4  -8  132.79    7.20
   4   4   8  132.09    7.00
   4   4   8  135.79    7.10
  -5  -4  -8   39.90    3.00
  -5  -4  -8   35.60    2.50
   5   4   8   37.20    3.00
   5   4   8   39.70    3.00
   5   4   8   32.50    2.40
   6   4   8    5.00    2.10
   6   4   8    6.70    1.60
   6   4   8    7.30    1.90
   7   4   8    3.50    2.70
   7   4   8    5.00    2.00
   6  -5  -8    5.00    3.10
  -6   5   8    4.50    2.00
   5  -5  -8   12.10    2.70
  -5   5   8   10.60    1.80
   4  -5  -8   27.90    2.90
   4  -5  -8   24.90    2.90
  -4   5   8   25.70    2.20
   3  -5  -8   21.60    2.10
   3  -5  -8   21.50    2.20
   3  -5  -8   18.50    2.20
  -3   5   8   20.70    1.80
   2  -5  -8    5.00    1.20
   2  -5  -8    4.30    1.30
   2  -5  -8    7.50    1.20
   2  -5  -8    8.10    1.20
  -2   5   8    6.10    1.00
  -2   5   8    8.40    1.30
   1  -5  -8   19.60    1.60
   1  -5  -8   20.70    1.90
   1  -5  -8   19.60    1.50
   1  -5  -8   17.50    1.60
  -1   5   8   16.90    1.50
  -1   5   8   24.60    2.00
   0  -5  -8  435.96   21.40
   0  -5  -8  418.06   21.20
   0  -5  -8  434.36   21.20
   0  -5  -8  445.06   21.20
   0   5   8  438.36   21.40
   0   5   8  418.96   21.20
   0   5   8  433.66   21.30
  -1  -5  -8  230.08   11.40
  -1  -5  -8  238.68   11.40
  -1  -5  -8  227.28   11.30
  -1  -5  -8  219.08   11.60
   1   5   8  229.78   11.60
   1   5   8  206.28   11.40
   1   5   8  249.58   11.40
  -2  -5  -8  485.65   22.70
  -2  -5  -8  456.15   22.50
  -2  -5  -8  489.35   22.50
   2   5   8  450.75   22.30
   2   5   8  446.46   22.60
   2   5   8  414.06   22.40
   2   5   8  457.95   22.40
  -3  -5  -8   34.40    2.20
  -3  -5  -8   27.30    2.10
  -3  -5  -8   29.10    2.40
   3   5   8   24.80    2.30
   3   5   8   35.70    2.00
   3   5   8   29.90    2.00
  -4  -5  -8   -0.30    1.00
  -4  -5  -8    0.20    1.10
  -4  -5  -8    0.80    1.20
   4   5   8   -0.50    0.80
   4   5   8    0.60    1.00
   4   5   8   -0.20    1.20
  -5  -5  -8   14.60    1.70
  -5  -5  -8   13.00    2.00
   5   5   8   13.80    1.50
   5   5   8   13.60    1.80
   5   5   8   12.40    1.90
   6   5   8  155.38    7.80
   6   5   8  140.29    8.20
   7   5   8    1.80    1.80
   8   5   8   37.10    3.40
   6  -6  -8   23.70    4.40
  -6   6   8   20.10    2.80
   5  -6  -8    3.40    2.60
  -5   6   8    7.60    1.90
   4  -6  -8   26.30    3.00
   4  -6  -8   28.80    3.20
  -4   6   8   25.10    2.40
   3  -6  -8   47.50    3.20
   3  -6  -8   48.70    3.60
   3  -6  -8   45.10    3.60
  -3   6   8   43.90    3.00
   2  -6  -8   42.40    3.10
   2  -6  -8   40.20    2.70
   2  -6  -8   44.80    3.20
  -2   6   8   47.90    2.70
   1  -6  -8  293.17   14.90
   1  -6  -8  304.37   14.90
   1  -6  -8  298.07   15.10
  -1   6   8  303.27   15.00
  -1   6   8  298.27   14.90
   0  -6  -8   11.30    1.30
   0  -6  -8   11.20    1.60
   0  -6  -8   10.50    1.30
   0   6   8   11.60    1.30
   0   6   8   15.10    1.60
  -1  -6  -8   14.30    1.70
  -1  -6  -8   19.00    1.50
  -1  -6  -8   14.70    1.50
   1   6   8   14.40    1.60
   1   6   8   10.70    1.20
  -2  -6  -8    3.30    1.10
  -2  -6  -8    2.00    1.20
  -2  -6  -8    1.40    1.50
   2   6   8    2.70    0.80
   2   6   8    3.30    1.10
  -3  -6  -8  156.58    7.60
  -3  -6  -8  143.49    7.90
   3   6   8  141.89    7.70
   3   6   8  145.19    7.40
  -4  -6  -8   20.70    2.10
  -4  -6  -8   21.10    2.40
   4   6   8   21.40    1.80
   4   6   8   22.90    2.30
  -5  -6  -8  103.19    5.60
  -5  -6  -8   94.19    5.90
   5   6   8   98.69    5.80
   5   6   8  104.49    5.40
   6   6   8   24.10    2.90
   6   6   8   24.30    2.20
   7   6   8   12.10    2.00
   7   6   8   15.10    2.60
   8   6   8   21.60    2.80
   5  -7  -8   19.00    3.40
  -5   7   8   14.90    2.30
   4  -7  -8   34.30    3.70
   4  -7  -8   52.69    4.30
   3  -7  -8   10.00    2.20
   3  -7  -8    6.70    1.60
   3  -7  -8    8.50    2.20
  -3   7   8    8.00    1.40
   2  -7  -8   76.29    4.90
   2  -7  -8   81.99    4.50
  -2   7   8   79.59    4.40
   1  -7  -8   45.30    2.80
   1  -7  -8   42.70    3.20
  -1   7   8   47.30    2.90
  -1   7   8   44.00    3.00
   0  -7  -8    0.50    1.00
   0  -7  -8    1.00    1.40
   0   7   8    0.70    1.20
   0   7   8    1.20    0.90
  -1  -7  -8   36.10    2.50
  -1  -7  -8   38.40    2.90
   1   7   8   37.60    2.30
   1   7   8   35.10    2.60
  -2  -7  -8  378.76   18.40
  -2  -7  -8  370.16   18.60
   2   7   8  348.77   18.20
   2   7   8  382.66   18.50
  -3  -7  -8  134.69    7.00
  -3  -7  -8  124.89    6.60
   3   7   8  123.89    6.80
   3   7   8  115.19    6.30
  -4  -7  -8   36.70    3.20
  -4  -7  -8   35.60    2.90
   4   7   8   39.00    3.10
   4   7   8   38.20    2.40
  -5  -7  -8    2.10    2.10
  -5  -7  -8    1.10    1.60
   5   7   8    2.60    1.20
   5   7   8    0.80    2.00
  -6  -7  -8    3.40    2.40
   6   7   8    4.00    2.10
   6   7   8   -0.20    1.40
   7   7   8   44.40    4.50
   7   7   8   38.40    3.30
   8   7   8   38.90    4.90
   8   7   8   41.80    3.50
  -5   8   8   26.40    2.70
   4  -8  -8    5.00    2.70
  -4   8   8    2.30    1.60
   3  -8  -8    6.60    1.90
   3  -8  -8    6.10    2.40
  -3   8   8    3.60    1.50
   2  -8  -8   16.20    2.00
   2  -8  -8   15.70    2.50
  -2   8   8   13.80    1.70
   1  -8  -8   28.60    2.30
   1  -8  -8   26.80    3.10
  -1   8   8   26.60    2.30
   0  -8  -8   15.50    1.70
   0  -8  -8   19.50    2.40
   0   8   8   16.60    1.60
   0   8   8   19.00    2.00
  -1  -8  -8  150.48    8.30
  -1  -8  -8  154.88    8.00
   1   8   8  154.28    8.10
   1   8   8  157.38    7.80
  -2  -8  -8   11.30    2.20
  -2  -8  -8   15.80    1.80
   2   8   8   19.50    2.10
   2   8   8   15.00    1.30
  -3  -8  -8   41.80    3.00
  -3  -8  -8   42.60    3.70
   3   8   8   41.80    2.60
   3   8   8   41.30    3.40
  -4  -8  -8   11.00    2.60
  -4  -8  -8   11.40    1.80
   4   8   8   12.40    2.10
   4   8   8    9.90    1.30
  -5  -8  -8   25.10    2.60
  -5  -8  -8   34.60    3.40
   5   8   8   27.60    2.20
   5   8   8   24.90    2.90
  -6  -8  -8  120.99    6.90
   6   8   8  120.19    6.50
   6   8   8  121.69    7.20
   7   8   8    3.00    2.70
   7   8   8    1.30    1.70
   8   8   8    2.10    3.20
   8   8   8    1.20    3.20
   4  -9  -8   19.00    4.00
  -4   9   8   14.20    2.30
   3  -9  -8   24.90    2.70
   3  -9  -8   21.20    3.40
  -3   9   8   29.70    2.70
   2  -9  -8   37.30    4.10
   2  -9  -8   38.30    3.10
  -2   9   8   28.70    2.70
   1  -9  -8  118.59    6.80
   1  -9  -8  103.99    6.20
  -1   9   8  120.59    6.10
   0  -9  -8    2.70    1.40
   0  -9  -8   -0.60    1.90
   0   9   8   -0.40    1.50
   0   9   8    0.70    1.00
  -1  -9  -8   31.50    3.10
  -1  -9  -8   29.30    2.50
   1   9   8   31.40    2.80
   1   9   8   25.30    2.00
  -2  -9  -8    8.90    2.20
  -2  -9  -8   12.30    1.70
   2   9   8   11.60    1.90
   2   9   8    8.30    1.10
  -3  -9  -8   49.90    4.00
  -3  -9  -8   56.49    3.70
   3   9   8   53.09    3.80
   3   9   8   52.69    3.10
  -4  -9  -8   10.70    2.10
  -4  -9  -8   11.20    2.70
   4   9   8   11.30    2.10
   4   9   8    7.80    1.20
  -5  -9  -8  112.99    6.80
  -5  -9  -8  100.69    6.20
   5   9   8  103.19    5.60
   5   9   8  104.59    6.40
  -6  -9  -8   36.40    3.70
   6   9   8   45.50    4.50
   6   9   8   35.40    2.80
   7   9   8   11.60    1.90
   7   9   8   10.50    3.10
   3 -10  -8    6.60    2.40
   3 -10  -8    0.10    3.20
  -3  10   8    3.80    1.80
   2 -10  -8    0.40    2.90
   2 -10  -8   -0.30    1.90
  -2  10   8    0.10    1.30
   1 -10  -8   48.90    4.60
   1 -10  -8   53.19    3.60
  -1  10   8   47.90    3.20
   0 -10  -8   42.80    3.80
   0 -10  -8   41.80    3.10
   0  10   8   36.90    2.50
  -1 -10  -8   -0.20    2.10
  -1 -10  -8    1.80    1.60
   1  10   8   -0.20    1.80
   1  10   8    0.40    0.90
  -2 -10  -8  121.59    6.70
  -2 -10  -8  116.09    7.20
   2  10   8  122.79    6.20
   2  10   8  126.69    7.00
  -3 -10  -8    0.50    1.70
  -3 -10  -8    1.30    2.20
   3  10   8    2.50    1.80
   3  10   8    0.30    0.80
  -4 -10  -8   -0.80    2.40
  -4 -10  -8    1.90    1.80
   4  10   8    1.00    1.00
   4  10   8    0.00    2.20
  -5 -10  -8   17.10    2.50
   5  10   8   21.80    3.20
   5  10   8   16.80    1.70
  -6 -10  -8    1.20    2.30
   6  10   8   -1.60    2.90
   6  10   8    1.50    1.40
   7  10   8   -3.40    3.00
   7  10   8    0.50    1.60
   2 -11  -8   21.70    2.90
   2 -11  -8   24.00    3.80
  -2  11   8   17.90    2.00
   1 -11  -8    0.00    2.00
   1 -11  -8    1.80    3.10
  -1  11   8    2.00    1.10
   0 -11  -8   18.80    3.20
   0 -11  -8   15.40    2.20
   0  11   8   17.70    1.60
  -1 -11  -8   46.80    4.20
  -1 -11  -8   41.30    3.30
   1  11   8   39.40    2.50
  -2 -11  -8   18.20    3.00
  -2 -11  -8   15.90    2.20
   2  11   8   15.20    1.40
   2  11   8   12.90    2.30
  -3 -11  -8    1.20    1.80
  -3 -11  -8   -1.20    2.50
   3  11   8   -2.60    2.20
   3  11   8    0.20    0.80
  -4 -11  -8   27.30    3.60
  -4 -11  -8   25.70    2.80
   4  11   8   29.90    3.30
  -5 -11  -8   73.19    5.00
   5  11   8   66.99    3.80
   5  11   8   62.39    5.20
  -6 -11  -8   -2.80    2.70
   6  11   8   -0.80    2.90
   6  11   8    0.90    1.30
   1 -12  -8    1.50    3.30
   1 -12  -8    5.60    2.40
  -1  12   8    1.40    0.90
   0 -12  -8    0.90    3.10
   0 -12  -8    1.80    2.10
   0  12   8    3.20    0.80
  -1 -12  -8   18.80    3.50
  -1 -12  -8   13.70    2.40
   1  12   8   14.50    1.10
  -2 -12  -8    1.80    2.90
  -2 -12  -8    2.40    2.00
   2  12   8    2.50    2.40
   2  12   8    1.70    0.60
  -3 -12  -8   16.40    2.50
  -3 -12  -8   17.40    3.50
   3  12   8   16.70    3.00
   3  12   8   14.90    1.10
  -4 -12  -8   33.70    3.40
  -4 -12  -8   37.20    4.30
   4  12   8   35.30    2.10
   4  12   8   34.10    3.70
  -5 -12  -8   16.00    2.90
   5  12   8   14.30    1.30
   5  12   8   15.30    3.30
  -6 -12  -8    0.90    3.00
   0 -13  -8    5.40    2.70
  -1 -13  -8    5.80    3.60
  -1 -13  -8    7.40    2.40
  -2 -13  -8    5.20    2.40
  -2 -13  -8    6.00    3.60
  -3 -13  -8   13.50    3.80
  -3 -13  -8   10.70    2.60
   3  13   8    6.40    2.80
  -4 -13  -8    8.80    2.70
  -4 -13  -8   13.90    4.30
   4  13   8    8.90    3.40
   4  11  -9    2.20    3.40
  -4 -11   9    5.40    1.50
  -3 -11   9   18.50    1.90
  -2 -11   9   -0.60    1.20
  -1 -11   9    5.30    2.90
  -1 -11   9    6.10    1.40
   0 -11   9   16.50    3.60
   0 -11   9   15.90    1.70
   5  10  -9    5.40    2.90
  -5 -10   9    6.90    1.60
   4  10  -9   58.59    4.80
  -4 -10   9   58.29    3.50
   3  10  -9    2.00    2.60
  -3 -10   9    0.30    1.00
  -2 -10   9   56.39    3.20
  -1 -10   9    0.30    1.00
  -1 -10   9    1.50    2.70
   0  10  -9    2.10    2.80
   0 -10   9    3.10    1.10
   0 -10   9    1.30    2.80
  -1  10  -9    7.00    3.20
   1 -10   9    4.60    2.90
   1 -10   9    5.30    1.30
   6   9  -9   -3.80    3.10
  -6  -9   9   -0.90    1.70
   5   9  -9   47.40    4.60
  -5  -9   9   57.19    3.40
   4   9  -9   -1.00    2.40
  -4  -9   9    1.70    1.10
   3   9  -9    0.70    2.00
  -3  -9   9    4.10    0.90
   2   9  -9   21.00    2.70
  -2  -9   9   21.90    1.60
   1   9  -9   37.50    3.60
  -1  -9   9   33.80    3.20
  -1  -9   9   30.70    1.90
   0   9  -9   20.30    3.10
   0  -9   9   25.90    3.20
   0  -9   9   21.30    1.60
  -1   9  -9   69.39    5.50
   1  -9   9   65.69    4.90
   1  -9   9   65.49    3.70
  -2   9  -9   -0.80    2.80
   2  -9   9   -0.70    1.20
   2  -9   9   -0.30    2.60
  -3   9  -9    2.40    3.30
   3  -9   9    1.50    3.10
   3  -9   9    1.50    1.60
   6   8  -9    8.60    2.90
  -6  -8   9    7.90    1.80
   5   8  -9    6.00    2.40
  -5  -8   9    4.20    1.30
   4   8  -9    1.40    2.00
  -4  -8   9    3.40    1.00
   3   8  -9   61.09    4.40
  -3  -8   9   68.79    3.50
   2   8  -9   42.00    3.40
  -2  -8   9   46.50    2.50
   1   8  -9   28.10    3.40
   1   8  -9   40.60    4.20
  -1  -8   9   38.70    2.90
  -1  -8   9   29.20    1.70
   0   8  -9   16.10    2.50
   0  -8   9   17.60    1.30
   0  -8   9   17.00    2.40
  -1   8  -9    0.80    2.20
   1  -8   9    2.60    0.90
   1  -8   9    4.60    2.20
  -2   8  -9    1.60    2.50
   2  -8   9   -0.10    1.10
   2  -8   9   -1.00    2.20
   2  -8   9    1.20    2.40
  -3   8  -9   17.60    3.70
   3  -8   9   12.30    3.30
   3  -8   9   16.20    3.30
   3  -8   9   16.60    1.90
  -4   8  -9   11.50    4.10
   4  -8   9    0.60    3.40
   4  -8   9    4.50    3.20
   4  -8   9    4.90    2.10
   7   7  -9    0.90    3.30
  -7  -7   9    0.70    2.00
   6   7  -9   31.90    3.50
  -6  -7   9   29.50    2.70
   5   7  -9   -1.60    2.00
  -5  -7   9    0.80    1.20
   4   7  -9   99.99    6.00
  -4  -7   9  103.29    5.30
   3   7  -9   25.00    2.70
   3   7  -9   29.80    3.30
  -3  -7   9   27.10    1.70
   2   7  -9    9.90    2.30
   2   7  -9   16.40    2.00
   2   7  -9   14.90    2.10
  -2  -7   9   15.00    1.00
   1   7  -9    6.80    2.00
   1   7  -9    5.40    1.60
   1   7  -9    7.60    1.90
  -1  -7   9    3.60    1.80
  -1  -7   9    4.50    1.50
   0   7  -9  200.08   11.20
   0  -7   9  216.68   10.50
   0  -7   9  219.18   11.30
   0  -7   9  223.58   11.30
  -1   7  -9    3.60    2.00
   1  -7   9    0.90    1.90
   1  -7   9    3.40    0.80
   1  -7   9    3.20    1.80
  -2   7  -9   34.20    3.60
   2  -7   9   34.60    2.30
   2  -7   9   35.00    3.30
   2  -7   9   38.30    3.40
  -3   7  -9    0.60    2.70
   3  -7   9    2.70    2.50
   3  -7   9    1.30    1.30
   3  -7   9    1.20    2.20
  -4   7  -9    3.90    3.00
   4  -7   9    3.20    2.70
   4  -7   9    0.10    3.00
   4  -7   9    1.40    1.60
   7   6  -9   70.39    5.50
  -7  -6   9   66.59    4.50
   6   6  -9    4.90    2.40
   6   6  -9    3.80    3.10
  -6  -6   9    5.60    1.60
   5   6  -9   47.50    4.60
   5   6  -9   46.50    3.80
  -5  -6   9   49.90    3.10
   4   6  -9    6.40    2.30
   4   6  -9    7.80    1.90
  -4  -6   9    5.40    1.00
   3   6  -9  130.99    7.70
   3   6  -9  138.59    7.30
  -3  -6   9  131.59    6.70
   2   6  -9   25.20    2.90
   2   6  -9   26.10    2.20
   2   6  -9   23.10    2.40
  -2  -6   9   20.90    1.30
  -2  -6   9   24.20    1.30
  -2  -6   9   17.90    2.00
   1   6  -9  135.39    6.80
   1   6  -9  127.79    6.70
   1   6  -9  123.29    7.00
  -1  -6   9  117.49    6.60
  -1  -6   9  120.79    6.90
   0   6  -9    0.60    1.50
   0   6  -9    4.10    1.80
   0   6  -9    2.70    1.20
   0  -6   9    4.00    1.20
   0  -6   9    2.90    0.40
   0  -6   9    3.40    0.40
   0  -6   9    3.30    1.60
  -1   6  -9   64.79    4.50
   1  -6   9   79.69    4.60
   1  -6   9   72.09    3.70
  -2   6  -9   24.90    2.80
   2  -6   9   24.20    1.80
   2  -6   9   26.60    2.80
  -3   6  -9   16.00    2.60
   3  -6   9   16.10    2.60
   3  -6   9   17.80    1.80
  -4   6  -9   71.69    5.20
   4  -6   9   66.69    4.10
   4  -6   9   70.39    5.50
  -5   6  -9    5.70    3.20
   5  -6   9    4.00    1.90
   5  -6   9    6.00    3.40
   7   5  -9    4.00    1.10
   7   5  -9    1.30    3.00
   7   5  -9    6.20    3.20
  -7  -5   9    1.20    1.80
   6   5  -9   13.80    1.20
   6   5  -9   16.80    3.30
   6   5  -9   14.70    2.60
  -6  -5   9   14.20    1.90
   5   5  -9   41.20    3.50
   5   5  -9   37.40    3.80
  -5  -5   9   44.60    2.70
   4   5  -9  136.59    7.90
   4   5  -9  136.09    7.60
  -4  -5   9  143.99    7.10
   3   5  -9   92.19    5.00
   3   5  -9   71.39    5.20
  -3  -5   9   83.69    4.20
   2   5  -9  162.78    8.90
   2   5  -9  162.88    8.30
   2   5  -9  155.98    8.50
  -2  -5   9  168.28    8.00
  -2  -5   9  164.08    8.00
  -2  -5   9  159.98    8.30
   1   5  -9    4.10    1.10
   1   5  -9    4.00    1.30
   1   5  -9    1.70    1.60
   0   5  -9   24.70    2.30
   0   5  -9   29.30    2.10
   0   5  -9   30.70    2.50
   0  -5   9   23.10    2.50
   0  -5   9   25.90    2.00
  -1   5  -9    5.20    1.50
   1  -5   9    5.10    0.60
   1  -5   9    4.40    1.50
  -2   5  -9   27.20    2.60
   2  -5   9   26.10    1.80
   2  -5   9   31.70    2.70
  -3   5  -9   -0.20    1.70
   3  -5   9    2.30    1.00
   3  -5   9    3.60    1.90
  -4   5  -9   29.30    3.30
   4  -5   9   31.50    2.50
   4  -5   9   30.40    3.40
  -5   5  -9   -0.30    0.80
  -5   5  -9    0.30    2.50
   5  -5   9    0.00    1.60
   5  -5   9    0.10    2.60
  -6   5  -9    1.10    3.60
  -6   5  -9    0.90    1.20
   6  -5   9    0.60    3.50
   6  -5   9    2.50    2.30
   7   4  -9   -1.30    2.90
   7   4  -9   -2.50    2.30
   7   4  -9   -0.30    1.20
  -7  -4   9   -1.40    1.80
  -7  -4   9    0.40    2.30
   6   4  -9   37.00    3.90
   6   4  -9   36.40    3.70
   6   4  -9   26.30    2.10
  -6  -4   9   33.80    2.60
   5   4  -9   78.99    4.80
   5   4  -9   73.89    3.90
   5   4  -9   71.59    5.10
  -5  -4   9   78.69    4.30
   4   4  -9   18.70    2.20
   4   4  -9   22.60    2.70
  -4  -4   9   18.90    1.60
   3   4  -9   15.60    1.70
   3   4  -9    9.90    2.10
  -3  -4   9   13.70    1.10
   2   4  -9    0.10    1.00
   2   4  -9   -0.20    0.80
   2   4  -9    0.40    1.40
  -2  -4   9    0.20    0.40
  -2  -4   9    0.70    0.40
   1   4  -9  163.18    8.60
   1   4  -9  163.18    8.20
   1   4  -9  164.48    8.10
  -1  -4   9  146.99    8.10
   0   4  -9  340.87   17.10
   0   4  -9  341.07   16.80
   0   4  -9  355.06   16.80
   0  -4   9  323.67   16.70
   0  -4   9  332.17   17.00
  -1   4  -9   39.00    2.70
  -1   4  -9   35.90    2.50
   1  -4   9   37.20    2.20
   1  -4   9   32.60    1.90
   1  -4   9   37.30    2.80
   1  -4   9   34.50    1.90
  -2   4  -9   74.69    4.60
   2  -4   9   79.79    4.70
   2  -4   9   78.59    4.00
  -3   4  -9  126.59    7.00
   3  -4   9  125.89    7.10
   3  -4   9  123.79    6.40
  -4   4  -9    2.00    1.90
  -4   4  -9    1.00    0.60
   4  -4   9    0.60    1.10
   4  -4   9    1.80    2.00
  -5   4  -9    0.50    0.90
  -5   4  -9   -1.60    2.20
   5  -4   9    0.00    2.40
   5  -4   9    1.20    1.40
  -6   4  -9   16.70    1.70
  -6   4  -9   16.50    3.50
   6  -4   9   12.10    3.90
   6  -4   9   19.50    2.50
   7   3  -9   39.00    3.00
   7   3  -9   49.30    4.70
   7   3  -9   40.40    4.30
  -7  -3   9   43.10    3.50
  -7  -3   9   37.00    3.80
   6   3  -9   87.59    5.60
   6   3  -9   84.89    4.60
   6   3  -9   82.89    6.00
  -6  -3   9   81.89    5.20
  -6  -3   9   87.79    4.90
   5   3  -9   15.00    1.30
   5   3  -9   15.60    2.50
   5   3  -9   17.90    2.30
  -5  -3   9   17.80    1.70
   4   3  -9  115.59    6.20
   4   3  -9  108.29    5.60
   4   3  -9  111.09    6.40
  -4  -3   9  110.99    5.70
   3   3  -9  196.88   10.60
   3   3  -9  214.18   10.40
  -3  -3   9  198.98   10.00
   2   3  -9   50.89    2.80
   2   3  -9   47.20    3.00
   2   3  -9   53.19    3.50
  -2  -3   9   48.10    2.60
  -2  -3   9   53.39    2.60
  -2  -3   9   48.60    3.00
   1   3  -9  536.65   27.30
   1   3  -9  580.94   27.80
   1   3  -9  472.45   27.30
  -1  -3   9  592.94   27.10
  -1  -3   9  586.64   27.30
  -1  -3   9  574.24   27.10
   0   3  -9  102.29    4.60
   0   3  -9   71.29    4.50
   0   3  -9   88.39    5.00
   0  -3   9   90.29    4.20
   0  -3   9   80.09    4.40
   0  -3   9   81.39    4.20
  -1   3  -9    0.90    1.20
  -1   3  -9    1.20    1.20
   1  -3   9    2.70    0.50
   1  -3   9    1.80    0.70
   1  -3   9    3.50    0.50
   1  -3   9    1.10    1.10
  -2   3  -9   10.00    1.50
   2  -3   9    6.50    0.80
   2  -3   9    7.70    1.50
  -3   3  -9  131.89    7.40
  -3   3  -9  137.39    6.70
   3  -3   9  136.29    6.90
   3  -3   9  136.09    7.50
  -4   3  -9    4.70    0.80
  -4   3  -9    4.20    2.10
   4  -3   9    3.50    1.20
   4  -3   9    1.60    1.90
  -5   3  -9   41.40    3.60
  -5   3  -9   44.10    2.60
   5  -3   9   47.20    4.40
   5  -3   9   39.00    3.00
  -6   3  -9   13.20    1.60
  -6   3  -9   12.20    2.80
   6  -3   9    8.40    3.40
   6  -3   9   16.50    2.30
   7   2  -9   35.50    4.20
   7   2  -9   36.00    2.90
   6   2  -9   11.60    1.50
   6   2  -9   14.60    3.00
   6   2  -9   14.70    2.50
  -6  -2   9   13.00    2.30
  -6  -2   9   16.20    2.00
   5   2  -9  115.59    5.90
   5   2  -9  110.49    6.70
   5   2  -9  116.49    6.50
  -5  -2   9  107.59    6.30
  -5  -2   9  117.39    6.00
   4   2  -9   35.10    2.60
   4   2  -9   31.90    2.90
   4   2  -9   32.60    2.00
  -4  -2   9   34.90    2.20
  -4  -2   9   32.70    2.70
   3   2  -9    0.60    1.00
   3   2  -9   -0.30    1.30
   3   2  -9    0.70    0.50
   3   2  -9    1.00    0.50
  -3  -2   9    0.60    0.60
  -3  -2   9   -0.50    1.00
   2   2  -9  114.79    6.00
   2   2  -9  123.29    6.60
   2   2  -9  133.59    6.40
  -2  -2   9  116.29    6.30
  -2  -2   9  119.79    6.00
  -2  -2   9  121.59    6.00
   1   2  -9   11.30    1.30
   1   2  -9    8.30    1.70
   1   2  -9   12.20    1.10
  -1  -2   9    9.90    1.00
  -1  -2   9   11.10    1.10
   0   2  -9    6.90    1.00
   0   2  -9    7.10    1.50
   0  -2   9    4.70    0.50
   0  -2   9    6.80    0.90
   0  -2   9    5.30    0.50
  -1   2  -9   11.30    1.30
  -1   2  -9   15.20    1.70
   1  -2   9   10.40    1.10
   1  -2   9   10.60    0.80
   1  -2   9    9.10    0.90
   1  -2   9   10.10    1.50
  -2   2  -9  641.14   32.40
  -2   2  -9  650.53   32.70
  -2   2  -9  669.63   32.40
   2  -2   9  678.93   32.90
   2  -2   9  662.33   32.50
   2  -2   9  704.43   32.60
  -3   2  -9   17.90    1.20
  -3   2  -9   20.80    2.20
   3  -2   9   17.90    2.20
   3  -2   9   18.00    1.50
  -4   2  -9   42.90    2.50
  -4   2  -9   41.60    3.30
   4  -2   9   46.40    3.70
   4  -2   9   42.40    2.70
  -5   2  -9    5.50    2.40
  -5   2  -9    5.00    1.10
   5  -2   9    3.20    2.20
   5  -2   9    2.70    1.40
  -6   2  -9    3.30    1.30
  -6   2  -9    4.80    2.40
   6  -2   9    5.50    3.00
   6  -2   9    7.60    1.90
  -7   2  -9    7.80    1.70
   7  -2   9    4.80    4.00
   7   1  -9   29.60    4.30
   7   1  -9   26.30    2.50
   6   1  -9   -0.80    1.20
   6   1  -9   -0.80    2.50
   6   1  -9    0.70    1.80
  -6  -1   9    0.30    1.90
   5   1  -9  379.86   18.70
   5   1  -9  392.66   18.40
   5   1  -9  357.16   18.10
  -5  -1   9  351.66   18.30
  -5  -1   9  355.56   18.20
   4   1  -9   -0.10    1.20
   4   1  -9    1.10    0.80
   4   1  -9    1.60    1.50
  -4  -1   9    1.10    1.20
  -4  -1   9    1.20    0.90
   3   1  -9   48.30    2.80
   3   1  -9   53.39    3.20
   3   1  -9   49.10    3.40
  -3  -1   9   53.49    3.10
  -3  -1   9   55.69    2.90
   2   1  -9   22.90    2.00
   2   1  -9   32.20    1.70
   2   1  -9   30.70    1.60
   2   1  -9   25.80    2.30
   2   1  -9   30.60    1.70
  -2  -1   9   31.90    1.70
  -2  -1   9   27.10    2.00
   1   1  -9  828.32   42.20
   1   1  -9  894.61   42.80
   1   1  -9  899.41   42.50
   1   1  -9  855.61   42.20
   1   1  -9  888.21   42.40
  -1  -1   9  911.71   42.30
  -1  -1   9  869.31   42.30
  -1  -1   9  824.02   42.40
   0   1  -9   30.50    1.80
   0   1  -9   27.50    2.30
   0  -1   9   27.80    1.50
   0  -1   9   23.90    1.70
   0  -1   9   27.20    1.50
  -1   1  -9  468.15   22.40
  -1   1  -9  458.55   21.80
  -1   1  -9  420.86   22.10
  -1   1  -9  458.45   21.80
   1  -1   9  441.86   22.30
   1  -1   9  423.66   21.90
   1  -1   9  452.05   22.00
   1  -1   9  466.25   21.90
  -2   1  -9   18.20    1.40
  -2   1  -9   17.90    1.60
  -2   1  -9   19.10    1.10
   2  -1   9   18.60    1.30
   2  -1   9   17.60    1.80
   2  -1   9   17.70    1.60
  -3   1  -9   -1.00    1.00
  -3   1  -9    0.20    0.50
   3  -1   9    0.90    1.00
   3  -1   9    1.20    1.20
   3  -1   9    0.20    0.70
  -4   1  -9   15.90    1.40
  -4   1  -9   18.00    2.00
   4  -1   9   22.20    2.40
   4  -1   9   15.90    1.50
  -5   1  -9   77.09    5.00
  -5   1  -9   75.99    4.20
   5  -1   9   76.99    4.40
   5  -1   9   81.99    5.40
  -6   1  -9   35.60    3.90
  -6   1  -9   31.60    2.40
   6  -1   9   37.90    3.90
   6  -1   9   26.10    2.50
  -7   1  -9   19.50    2.20
   7  -1   9   20.40    4.20
   7   0  -9    0.30    1.80
   7   0  -9    0.30    2.80
   6   0  -9   35.40    4.00
   6   0  -9   52.49    3.10
   5   0  -9    0.40    1.50
   5   0  -9    0.20    1.10
   5   0  -9    1.90    1.90
  -5   0   9    0.70    1.30
  -5   0   9    0.70    1.50
   4   0  -9   34.00    3.00
   4   0  -9   37.60    2.40
   4   0  -9   41.50    2.90
  -4   0   9   39.70    2.50
  -4   0   9   39.70    2.60
   3   0  -9   66.59    4.10
   3   0  -9   73.39    4.20
   3   0  -9   69.49    3.70
  -3   0   9   71.89    3.80
  -3   0   9   72.09    3.90
   2   0  -9  553.04   25.80
   2   0  -9  539.85   26.20
   2   0  -9  538.75   25.80
   2   0  -9  486.15   26.00
  -2   0   9  536.15   26.00
  -2   0   9  520.05   25.80
   1   0  -9  399.96   22.10
   1   0  -9  486.15   22.60
   1   0  -9  483.95   22.10
   1   0  -9  444.76   22.20
  -1   0   9  445.56   22.10
  -1   0   9  469.65   22.30
   0   0  -9  167.38    8.10
   0   0  -9  164.78    8.30
   0   0  -9  165.18    8.70
   0   0  -9  166.58    8.10
   0   0   9  159.98    8.30
   0   0   9  166.58    8.20
  -1   0  -9    5.90    0.90
  -1   0  -9    2.70    1.10
  -1   0  -9    4.80    0.40
  -1   0  -9    5.50    0.60
   1   0   9    1.90    1.10
   1   0   9    3.40    0.80
   1   0   9    5.10    0.70
  -2   0  -9  103.09    5.00
  -2   0  -9   98.79    4.80
  -2   0  -9   98.09    5.10
   2   0   9   91.19    4.90
   2   0   9   88.99    5.20
   2   0   9   96.19    5.10
  -3   0  -9  296.17   15.80
  -3   0  -9  320.17   15.50
   3   0   9  327.07   15.60
   3   0   9  317.57   15.90
   3   0   9  318.97   15.70
  -4   0  -9   80.39    3.90
  -4   0  -9   61.29    4.30
   4   0   9   77.29    4.60
   4   0   9   75.79    4.00
  -5   0  -9   33.10    3.00
  -5   0  -9   36.60    2.30
   5   0   9   36.40    3.30
   5   0   9   28.00    2.40
  -6   0  -9    2.30    1.30
  -6   0  -9    2.80    2.00
   6   0   9    1.70    2.30
  -7   0  -9    9.90    1.80
   7   0   9   12.30    3.30
   7  -1  -9    0.10    3.00
   7  -1  -9    1.80    2.00
   6  -1  -9   23.50    2.20
   6  -1  -9   27.40    3.30
   5  -1  -9    9.20    1.40
   5  -1  -9    5.10    2.30
  -5   1   9    7.50    1.60
  -5   1   9    4.20    1.70
   4  -1  -9   93.49    5.60
   4  -1  -9   95.69    5.10
  -4   1   9  100.69    5.40
  -4   1   9  101.99    5.20
   3  -1  -9  167.68    8.40
   3  -1  -9  164.18    8.80
   3  -1  -9  163.78    8.40
  -3   1   9  168.28    8.50
  -3   1   9  173.88    8.40
  -3   1   9  170.58    8.60
   2  -1  -9   22.90    1.50
   2  -1  -9   22.70    1.90
   2  -1  -9   24.30    1.60
  -2   1   9   26.20    1.60
  -2   1   9   21.90    1.70
  -2   1   9   23.50    1.60
   1  -1  -9  345.57   17.00
   1  -1  -9  346.17   17.20
  -1   1   9  342.27   16.90
  -1   1   9  348.17   17.10
  -1   1   9  349.17   16.90
   0  -1  -9  370.86   19.50
   0  -1  -9  401.66   19.90
   0  -1  -9  412.66   19.60
   0   1   9  414.16   19.50
   0   1   9  399.46   19.70
  -1  -1  -9   98.99    5.20
  -1  -1  -9   96.79    4.80
  -1  -1  -9   94.29    5.00
   1   1   9   88.49    4.90
   1   1   9   92.39    4.90
   1   1   9   98.49    5.00
  -2  -1  -9  465.15   24.00
  -2  -1  -9  492.25   23.80
  -2  -1  -9  485.25   24.10
   2   1   9  467.15   24.10
   2   1   9  539.35   23.90
   2   1   9  481.65   23.90
   2   1   9  486.55   24.00
  -3  -1  -9   69.29    3.60
  -3  -1  -9   70.79    3.90
   3   1   9   67.19    3.90
   3   1   9   68.59    3.70
   3   1   9   67.59    3.70
   3   1   9   67.49    4.00
  -4  -1  -9   39.40    2.40
  -4  -1  -9   36.10    2.70
   4   1   9   38.80    2.60
   4   1   9   44.70    2.70
   4   1   9   45.00    3.00
  -5  -1  -9   -0.60    1.60
  -5  -1  -9    3.30    1.10
   5   1   9   -0.10    1.60
   5   1   9    2.40    1.30
  -6  -1  -9   61.99    4.30
  -6  -1  -9   68.09    3.90
   6   1   9   67.69    4.80
  -7  -1  -9    2.60    1.60
   7   1   9    4.40    2.80
  -8  -1  -9   25.90    2.90
   8   1   9   29.60    4.70
   7  -2  -9   33.20    4.40
   7  -2  -9   37.20    3.20
   6  -2  -9   38.60    4.10
   6  -2  -9   32.40    3.00
   5  -2  -9   38.80    3.60
   5  -2  -9   41.30    2.70
   4  -2  -9  179.08    9.70
   4  -2  -9  188.88    9.20
  -4   2   9  176.98    9.40
  -4   2   9  185.18    9.30
   3  -2  -9    5.40    1.30
   3  -2  -9    4.90    1.10
   3  -2  -9    5.10    0.90
  -3   2   9    4.30    1.10
  -3   2   9    4.40    1.10
  -3   2   9    5.60    1.00
   2  -2  -9    3.80    0.90
   2  -2  -9    2.70    1.00
   2  -2  -9    1.50    0.80
   2  -2  -9    2.90    0.60
  -2   2   9    1.50    0.70
  -2   2   9    1.80    0.80
  -2   2   9    2.60    0.70
   1  -2  -9   59.39    3.40
   1  -2  -9   71.49    3.50
   1  -2  -9   62.69    3.50
   1  -2  -9   59.69    3.60
  -1   2   9   67.49    3.40
  -1   2   9   61.29    3.50
  -1   2   9   64.69    3.40
   0  -2  -9    7.00    0.90
   0  -2  -9    2.50    0.60
   0  -2  -9    4.50    0.90
   0  -2  -9    4.40    1.00
   0   2   9    3.80    0.70
   0   2   9    2.90    0.80
   0   2   9    3.90    0.70
  -1  -2  -9  261.67   13.30
  -1  -2  -9  269.47   13.10
  -1  -2  -9  284.37   13.40
  -1  -2  -9  263.87   13.10
   1   2   9  247.18   13.20
   1   2   9  261.37   13.20
   1   2   9  278.17   13.30
  -2  -2  -9    0.10    0.80
  -2  -2  -9    0.30    0.60
  -2  -2  -9   -0.10    0.50
  -2  -2  -9    1.00    0.80
   2   2   9    1.10    0.80
   2   2   9    0.50    0.70
   2   2   9    0.60    1.00
   2   2   9   -0.30    0.70
  -3  -2  -9   15.20    1.60
  -3  -2  -9   13.50    1.20
  -3  -2  -9   15.90    1.30
   3   2   9   15.90    1.80
   3   2   9   17.20    1.60
   3   2   9   18.80    1.40
   3   2   9   16.60    1.40
  -4  -2  -9    4.90    0.90
  -4  -2  -9    3.60    1.20
   4   2   9    3.70    1.00
   4   2   9    3.70    1.20
   4   2   9    4.30    1.00
   4   2   9    4.70    1.30
  -5  -2  -9  306.17   15.20
  -5  -2  -9  299.37   14.90
   5   2   9  315.37   15.00
   5   2   9  293.97   15.10
   5   2   9  289.67   15.30
  -6  -2  -9    1.90    1.80
  -6  -2  -9    1.50    1.40
   6   2   9   -2.00    2.00
  -7  -2  -9   65.59    3.90
   7   2   9   57.09    5.00
  -8  -2  -9    8.40    2.30
   8   2   9    9.90    3.80
   7  -3  -9    7.70    3.60
   6  -3  -9   14.70    3.10
   5  -3  -9    4.70    2.40
   5  -3  -9    3.40    1.60
   4  -3  -9   86.49    5.40
   4  -3  -9   88.19    4.80
  -4   3   9   88.19    4.80
   3  -3  -9   36.30    2.40
   3  -3  -9   35.10    2.50
   3  -3  -9   34.80    2.70
  -3   3   9   36.50    2.50
  -3   3   9   35.40    2.40
  -3   3   9   41.50    2.50
   2  -3  -9  549.54   26.70
   2  -3  -9  541.65   26.40
   2  -3  -9  552.14   26.50
   2  -3  -9  521.65   26.60
  -2   3   9  540.95   26.50
  -2   3   9  535.65   26.40
  -2   3   9  545.85   26.60
   1  -3  -9   24.70    1.60
   1  -3  -9   25.30    1.90
   1  -3  -9   20.70    1.80
   1  -3  -9   24.20    1.60
  -1   3   9   26.50    1.60
  -1   3   9   25.40    1.90
  -1   3   9   23.10    1.60
   0  -3  -9  147.39    7.70
   0  -3  -9  144.39    7.70
   0  -3  -9  159.18    7.60
   0  -3  -9  145.39    7.60
   0   3   9  154.58    7.60
   0   3   9  152.48    7.70
  -1  -3  -9    2.40    0.70
  -1  -3  -9    1.80    0.90
  -1  -3  -9    3.30    1.00
  -1  -3  -9    2.70    0.80
   1   3   9    3.60    0.80
   1   3   9    2.10    0.90
   1   3   9    3.40    0.80
  -2  -3  -9 1213.78   56.89
  -2  -3  -9 1175.48   56.99
  -2  -3  -9 1189.38   56.89
  -2  -3  -9 1156.98   57.09
   2   3   9 1172.08   56.89
   2   3   9 1171.78   57.09
   2   3   9 1112.49   56.89
   2   3   9 1165.78   56.89
  -3  -3  -9  187.18    9.80
  -3  -3  -9  208.18    9.60
  -3  -3  -9  198.18    9.60
   3   3   9  184.88    9.70
   3   3   9  189.58    9.60
   3   3   9  183.28    9.80
  -4  -3  -9  155.98    7.90
  -4  -3  -9  144.99    8.30
  -4  -3  -9  143.09    8.10
   4   3   9  157.68    7.90
   4   3   9  159.38    8.10
   4   3   9  163.78    7.90
   4   3   9  157.58    8.10
  -5  -3  -9   14.30    2.00
  -5  -3  -9   11.00    1.40
   5   3   9   11.30    1.70
   5   3   9   10.80    1.90
   5   3   9   11.00    1.50
  -6  -3  -9    0.80    1.30
  -6  -3  -9    0.40    1.80
   6   3   9    0.40    2.20
  -7  -3  -9   42.10    3.40
   7   3   9   38.80    4.10
   8   3   9   58.49    6.20
   6  -4  -9    4.90    3.00
   5  -4  -9  187.78   10.50
  -5   4   9  196.58    9.90
   4  -4  -9    2.60    1.80
   4  -4  -9    1.00    1.30
  -4   4   9    3.50    1.40
   3  -4  -9   49.70    3.20
   3  -4  -9   43.90    3.10
   3  -4  -9   46.40    3.10
   3  -4  -9   42.80    2.80
  -3   4   9   45.10    3.00
  -3   4   9   39.60    2.70
   2  -4  -9   75.89    4.10
   2  -4  -9   79.29    4.30
   2  -4  -9   74.29    4.40
   2  -4  -9   79.49    4.10
  -2   4   9   75.19    4.20
  -2   4   9   69.69    4.10
  -2   4   9   79.19    4.30
   1  -4  -9   61.39    3.80
   1  -4  -9   74.69    3.90
   1  -4  -9   72.89    4.00
   1  -4  -9   74.79    4.20
  -1   4   9   69.19    3.80
  -1   4   9   78.99    3.90
  -1   4   9   75.99    4.00
   0  -4  -9  125.89    6.60
   0  -4  -9  129.59    6.80
   0  -4  -9  137.09    6.60
   0  -4  -9  124.09    6.60
   0   4   9  127.09    6.60
   0   4   9  129.09    6.80
   0   4   9  132.99    6.70
  -1  -4  -9  512.25   26.10
  -1  -4  -9  555.24   26.00
  -1  -4  -9  539.95   26.00
  -1  -4  -9  536.25   26.00
   1   4   9  524.05   26.00
   1   4   9  524.95   26.20
   1   4   9  520.05   26.00
  -2  -4  -9  164.08    9.00
  -2  -4  -9  176.08    8.80
  -2  -4  -9  183.78    8.80
   2   4   9  172.68    8.80
   2   4   9  177.28    8.80
   2   4   9  175.08    9.00
   2   4   9  176.08    8.80
  -3  -4  -9  100.49    5.80
  -3  -4  -9  108.89    5.50
  -3  -4  -9  108.69    5.60
   3   4   9  100.39    5.80
   3   4   9  107.89    5.60
   3   4   9  112.39    5.60
   3   4   9  110.09    5.60
  -4  -4  -9   18.60    1.70
  -4  -4  -9   24.60    1.80
  -4  -4  -9   20.40    2.10
   4   4   9   24.20    2.10
   4   4   9   28.20    1.90
   4   4   9   17.90    2.30
   4   4   9   21.10    2.10
  -5  -4  -9  128.69    6.90
  -5  -4  -9  131.69    7.20
   5   4   9  143.19    7.40
   5   4   9  130.99    7.30
  -6  -4  -9  115.29    6.70
   6   4   9  123.49    6.70
   6   4   9  111.29    6.70
   7   4   9    5.40    2.50
   6  -5  -9    2.80    3.20
  -6   5   9    5.50    2.20
   5  -5  -9    2.20    2.50
  -5   5   9    7.00    1.80
   4  -5  -9    7.80    2.40
  -4   5   9    9.40    1.60
   3  -5  -9   42.40    3.20
   3  -5  -9   45.10    2.90
   3  -5  -9   38.00    3.10
  -3   5   9   43.30    2.70
   2  -5  -9    8.90    1.20
   2  -5  -9    7.20    1.40
   2  -5  -9    5.60    1.30
   2  -5  -9    5.90    1.10
  -2   5   9    4.40    1.00
  -2   5   9    6.20    1.30
   1  -5  -9  210.08   10.50
   1  -5  -9  212.28   10.60
   1  -5  -9  209.48   10.70
   1  -5  -9  219.38   10.50
  -1   5   9  212.68   10.70
  -1   5   9  205.28   10.40
  -1   5   9  188.38   11.00
   0  -5  -9  180.18    8.50
   0  -5  -9  166.68    8.70
   0  -5  -9  158.38    8.50
   0  -5  -9  170.88    8.50
   0   5   9  162.68    8.50
   0   5   9  160.98    8.60
   0   5   9  177.18    8.70
  -1  -5  -9    1.60    1.00
  -1  -5  -9    2.20    0.90
  -1  -5  -9    1.70    1.00
  -1  -5  -9    2.20    1.20
   1   5   9    1.70    0.80
   1   5   9    1.90    1.00
   1   5   9    1.30    1.00
  -2  -5  -9   44.00    3.10
  -2  -5  -9   40.50    2.60
  -2  -5  -9   47.40    2.80
   2   5   9   47.10    2.90
   2   5   9   41.10    2.60
   2   5   9   44.40    2.40
   2   5   9   41.20    2.60
  -3  -5  -9  112.59    6.20
  -3  -5  -9  113.19    5.90
  -3  -5  -9  113.99    5.90
   3   5   9  116.59    5.80
   3   5   9  107.89    6.10
   3   5   9  110.79    5.90
  -4  -5  -9   17.50    1.80
  -4  -5  -9   20.00    1.80
  -4  -5  -9   18.40    2.00
   4   5   9   16.70    2.00
   4   5   9   18.40    1.70
   4   5   9   19.70    1.70
  -5  -5  -9  277.67   14.50
   5   5   9  290.37   14.30
   5   5   9  295.27   14.70
   5   5   9  282.07   14.50
   6   5   9   17.40    2.60
   7   5   9    5.80    2.00
   8   5   9    0.20    2.40
   6  -6  -9   13.10    4.20
  -6   6   9   18.80    2.80
   5  -6  -9   -3.10    2.80
  -5   6   9    0.80    1.80
   4  -6  -9   72.19    5.10
  -4   6   9   68.19    4.20
   3  -6  -9   38.20    2.80
   3  -6  -9   39.80    3.40
   3  -6  -9   36.80    3.30
  -3   6   9   39.40    2.80
   2  -6  -9   28.00    2.40
   2  -6  -9   25.20    2.60
   2  -6  -9   25.20    2.20
  -2   6   9   23.30    2.30
  -2   6   9   25.40    2.00
   1  -6  -9   62.29    3.70
   1  -6  -9   54.49    3.20
   1  -6  -9   52.29    3.30
  -1   6   9   53.39    3.20
  -1   6   9   53.09    3.50
   0  -6  -9   21.80    1.90
   0  -6  -9   20.30    2.10
   0  -6  -9   23.80    1.90
   0  -6  -9   23.00    1.80
   0   6   9   25.70    2.10
   0   6   9   22.20    1.80
  -1  -6  -9   19.30    2.10
  -1  -6  -9   19.70    1.70
  -1  -6  -9   24.40    1.90
   1   6   9   25.50    2.10
   1   6   9   20.10    1.70
  -2  -6  -9  359.26   17.00
  -2  -6  -9  333.07   17.20
   2   6   9  330.77   16.80
   2   6   9  340.77   17.10
  -3  -6  -9   48.60    3.10
  -3  -6  -9   48.90    3.30
   3   6   9   49.60    3.20
   3   6   9   44.20    2.80
  -4  -6  -9    1.70    1.30
  -4  -6  -9    0.90    1.60
   4   6   9    0.70    1.00
   4   6   9    0.50    1.40
  -5  -6  -9   36.00    3.00
  -5  -6  -9   30.50    2.60
   5   6   9   33.10    2.50
   5   6   9   37.10    3.10
   6   6   9   16.00    2.70
   7   6   9   -0.90    1.80
   7   6   9    0.90    2.50
   8   6   9   25.20    3.10
   5  -7  -9    7.10    3.10
  -5   7   9    7.70    2.10
   4  -7  -9   11.50    2.60
   4  -7  -9   11.80    2.90
  -4   7   9    6.60    1.70
   3  -7  -9   38.00    3.20
   3  -7  -9   27.00    3.10
   3  -7  -9   31.10    2.90
  -3   7   9   38.10    2.60
   2  -7  -9   36.50    2.80
   2  -7  -9   39.40    3.20
  -2   7   9   41.10    2.70
   1  -7  -9  141.89    7.70
   1  -7  -9  150.58    8.20
  -1   7   9  148.59    7.80
  -1   7   9  157.98    7.90
   0  -7  -9    0.30    1.50
   0  -7  -9    0.50    1.00
   0   7   9    1.70    1.00
   0   7   9   -0.50    1.30
  -1  -7  -9  172.78    9.00
  -1  -7  -9  164.78    8.60
   1   7   9  170.58    8.80
   1   7   9  164.58    8.50
  -2  -7  -9    6.70    1.90
  -2  -7  -9    7.30    1.40
   2   7   9    7.80    1.50
   2   7   9    5.60    1.00
  -3  -7  -9   73.59    4.70
  -3  -7  -9   72.29    4.30
   3   7   9   75.39    4.10
   3   7   9   74.29    4.50
  -4  -7  -9   42.40    3.30
  -4  -7  -9   35.50    3.00
   4   7   9   41.60    2.60
   4   7   9   38.80    3.20
  -5  -7  -9  117.69    6.30
  -5  -7  -9  115.79    6.80
   5   7   9  115.69    6.80
   5   7   9  110.19    6.10
   6   7   9   18.30    2.70
   7   7   9   82.59    5.60
   7   7   9   78.19    5.00
   8   7   9   13.30    2.60
  -5   8   9   22.20    2.70
   4  -8  -9    4.10    2.90
  -4   8   9    1.00    1.70
   3  -8  -9    2.30    2.20
   3  -8  -9   -0.20    1.80
  -3   8   9    2.80    1.50
   2  -8  -9   67.39    4.20
   2  -8  -9   61.89    4.50
  -2   8   9   67.69    4.00
   1  -8  -9   28.60    3.00
   1  -8  -9   29.70    2.50
  -1   8   9   29.20    2.50
   0  -8  -9   70.99    4.80
   0  -8  -9   80.09    4.40
   0   8   9   77.39    4.60
   0   8   9   76.19    4.30
  -1  -8  -9    7.90    2.00
  -1  -8  -9   14.10    1.70
   1   8   9   10.60    1.20
   1   8   9    8.20    1.70
  -2  -8  -9    9.00    1.60
  -2  -8  -9    7.30    2.00
   2   8   9    7.40    1.10
   2   8   9    7.60    1.60
  -3  -8  -9    2.50    1.40
  -3  -8  -9    2.20    1.90
   3   8   9    3.40    1.60
   3   8   9    2.00    1.00
  -4  -8  -9  158.78    8.20
  -4  -8  -9  131.29    7.50
   4   8   9  135.69    7.20
   4   8   9  139.69    7.80
  -5  -8  -9   25.30    3.20
  -5  -8  -9   29.90    2.80
   5   8   9   22.70    2.00
   5   8   9   23.60    2.80
   6   8   9   45.60    4.30
   6   8   9   34.80    3.00
   7   8   9    2.90    1.90
   7   8   9   -2.40    2.60
   8   8   9   15.30    4.10
   4  -9  -9   11.20    3.70
  -4   9   9    9.40    2.20
   3  -9  -9   58.29    4.20
   3  -9  -9   62.69    5.10
  -3   9   9   44.80    3.70
   2  -9  -9    1.50    2.50
   2  -9  -9    3.80    1.80
  -2   9   9    3.60    1.50
   1  -9  -9   29.40    3.30
   1  -9  -9   33.30    2.80
  -1   9   9   33.60    2.50
   0  -9  -9    0.60    2.20
   0  -9  -9    1.90    1.40
   0   9   9    1.70    1.10
   0   9   9    0.50    1.50
  -1  -9  -9   89.09    5.60
  -1  -9  -9   85.49    4.90
   1   9   9   89.39    4.60
   1   9   9   78.89    5.20
  -2  -9  -9   98.29    5.30
  -2  -9  -9   93.09    5.70
   2   9   9   90.29    4.90
   2   9   9   90.09    5.40
  -3  -9  -9  153.28    8.10
  -3  -9  -9  133.69    7.40
   3   9   9  140.39    7.70
   3   9   9  131.19    7.10
  -4  -9  -9    4.10    1.90
  -4  -9  -9    1.20    2.20
   4   9   9    1.00    1.80
   4   9   9    1.50    1.00
  -5  -9  -9   18.50    2.60
  -5  -9  -9   20.50    3.40
   5   9   9   24.10    2.20
   5   9   9   25.00    2.90
  -6  -9  -9   43.70    4.00
   6   9   9   48.00    3.20
   6   9   9   43.30    4.30
   7   9   9   32.50    3.20
   7   9   9   36.70    4.00
   3 -10  -9   15.20    3.80
  -3  10   9   10.10    2.00
   2 -10  -9   11.00    2.20
   2 -10  -9    9.60    3.00
  -2  10   9   12.90    1.80
   1 -10  -9   72.99    5.20
   1 -10  -9   75.69    4.60
  -1  10   9   68.29    4.10
   0 -10  -9    4.80    1.70
   0 -10  -9    7.70    2.70
   0  10   9    5.10    1.20
  -1 -10  -9   43.60    4.00
  -1 -10  -9   47.60    3.50
   1  10   9   50.09    3.70
   1  10   9   48.00    2.90
  -2 -10  -9    6.90    1.70
  -2 -10  -9    7.10    2.70
   2  10   9    6.80    1.90
   2  10   9    8.50    1.20
  -3 -10  -9   20.60    2.40
  -3 -10  -9   17.90    2.90
   3  10   9   18.60    2.50
   3  10   9   16.30    1.50
  -4 -10  -9    2.00    2.80
  -4 -10  -9    0.30    1.80
   4  10   9   -0.20    1.90
   4  10   9    1.50    1.00
  -5 -10  -9  105.39    6.70
  -5 -10  -9   88.49    6.00
   5  10   9   93.89    5.20
  -6 -10  -9    1.70    2.50
   6  10   9   -0.10    1.40
   6  10   9    1.30    3.00
   7  10   9    7.10    3.70
   7  10   9    0.50    1.70
   2 -11  -9   23.10    3.00
   2 -11  -9   14.90    4.00
  -2  11   9   16.50    1.90
   1 -11  -9    0.20    1.90
   1 -11  -9    1.20    2.90
  -1  11   9    1.60    1.20
   0 -11  -9   -0.80    2.50
   0 -11  -9   -0.50    1.80
   0  11   9    1.30    1.10
  -1 -11  -9   22.20    3.20
  -1 -11  -9   18.00    2.30
   1  11   9   17.20    1.50
  -2 -11  -9   39.60    4.20
  -2 -11  -9   47.30    3.60
   2  11   9   43.30    2.70
   2  11   9   46.80    3.90
  -3 -11  -9    0.40    1.90
  -3 -11  -9    1.70    2.60
   3  11   9   -1.20    2.20
   3  11   9    0.60    0.90
  -4 -11  -9   75.69    5.10
  -4 -11  -9   86.79    6.10
   4  11   9   77.59    4.30
   4  11   9   73.69    5.30
  -5 -11  -9   15.20    2.80
   5  11   9    6.90    2.90
   5  11   9    9.40    1.40
  -6 -11  -9    5.40    3.00
   6  11   9    8.40    1.60
   6  11   9    3.70    3.10
   1 -12  -9    3.50    3.50
   1 -12  -9    8.70    2.70
  -1  12   9    3.80    1.20
   0 -12  -9   13.20    2.50
   0 -12  -9   14.10    3.60
   0  12   9    9.50    1.20
  -1 -12  -9   58.89    5.00
   1  12   9   46.00    2.80
  -2 -12  -9    2.00    2.00
  -2 -12  -9    3.10    3.10
   2  12   9    0.50    2.40
   2  12   9    1.30    0.90
  -3 -12  -9   26.30    2.90
  -3 -12  -9   26.70    4.10
   3  12   9   23.40    1.80
   3  12   9   25.00    3.20
  -4 -12  -9   11.90    3.40
  -4 -12  -9   11.70    2.60
   4  12   9   14.50    3.00
   4  12   9   15.00    1.40
  -5 -12  -9    1.70    2.60
   5  12   9   -0.40    1.10
   5  12   9    0.20    2.80
  -6 -12  -9    5.70    3.20
   0 -13  -9    5.10    2.70
  -1 -13  -9    4.80    3.60
  -1 -13  -9    2.80    2.50
  -2 -13  -9   -1.20    2.30
  -2 -13  -9    2.00    3.90
  -3 -13  -9   12.10    2.70
  -3 -13  -9   17.90    4.00
   3  13   9   10.20    3.40
  -4 -13  -9    4.00    4.10
  -4 -13  -9    7.20    2.70
   4  13   9    2.30    3.30
  -3 -11  10   30.10    2.20
  -2 -11  10    2.40    1.20
  -1 -11  10   16.80    1.70
   4  10 -10   15.70    3.20
  -4 -10  10   25.00    2.10
   3  10 -10    1.20    2.70
  -3 -10  10   -0.70    0.90
  -2 -10  10   23.50    1.80
  -1 -10  10   11.80    3.00
  -1 -10  10   12.00    1.20
   0  10 -10    6.90    3.10
   0 -10  10    4.60    1.10
   0 -10  10    7.00    3.10
  -1  10 -10   16.50    3.70
   1 -10  10   16.10    1.70
   1 -10  10   21.80    3.80
   5   9 -10    2.60    2.70
  -5  -9  10    0.00    1.40
   4   9 -10   12.80    2.70
  -4  -9  10   13.90    1.40
   3   9 -10    1.90    2.30
  -3  -9  10    1.60    0.90
   2   9 -10   55.99    4.40
  -2  -9  10   58.09    3.10
   1   9 -10    0.40    2.50
  -1  -9  10    1.50    0.70
  -1  -9  10    3.70    2.10
   0   9 -10    5.10    2.60
   0  -9  10    5.00    0.90
   0  -9  10    6.30    2.60
  -1   9 -10   29.30    3.80
   1  -9  10   22.50    3.20
   1  -9  10   24.60    1.90
  -2   9 -10    2.10    3.00
   2  -9  10    3.80    2.80
   2  -9  10    2.60    1.30
   6   8 -10   57.79    5.10
  -6  -8  10   60.09    3.90
   5   8 -10   62.29    4.80
  -5  -8  10   61.79    3.70
   4   8 -10   -1.20    1.90
  -4  -8  10   -0.50    1.00
  -3  -8  10   70.39    3.70
   2   8 -10    0.30    1.90
  -2  -8  10    2.90    0.60
   1   8 -10    1.20    2.20
  -1  -8  10    1.10    2.00
   0   8 -10   21.00    2.80
   0  -8  10   21.90    1.50
   0  -8  10   25.10    2.90
  -1   8 -10   13.20    2.70
   1  -8  10   13.70    2.60
   1  -8  10   12.60    1.20
  -2   8 -10   22.60    3.30
   2  -8  10   19.90    2.00
   2  -8  10   18.30    3.00
   2  -8  10   22.00    3.10
  -3   8 -10   21.60    3.60
   3  -8  10   18.20    3.50
   3  -8  10   15.10    3.20
   3  -8  10   15.40    1.90
   4  -8  10    2.30    3.30
   6   7 -10   13.50    3.20
  -6  -7  10   10.80    1.80
   5   7 -10    3.40    2.20
  -5  -7  10    3.70    1.30
   4   7 -10   20.70    2.60
  -4  -7  10   26.40    1.90
   3   7 -10   34.10    3.70
   3   7 -10   27.00    2.90
  -3  -7  10   27.40    1.80
   2   7 -10   -0.70    1.90
   2   7 -10    3.00    1.80
  -2  -7  10    0.70    0.40
   1   7 -10  107.59    6.30
   1   7 -10  101.59    6.10
   1   7 -10  100.29    6.40
  -1  -7  10  119.99    6.10
  -1  -7  10  111.69    6.10
  -1  -7  10  111.49    6.30
   0   7 -10   90.79    6.00
   0   7 -10  110.89    6.20
   0  -7  10  102.09    6.00
   0  -7  10   98.99    5.00
   0  -7  10  106.49    5.80
  -1   7 -10   11.00    2.40
   1  -7  10    7.90    0.90
   1  -7  10    8.10    2.20
   1  -7  10   10.10    2.30
  -2   7 -10   36.40    3.60
   2  -7  10   31.40    2.20
   2  -7  10   30.70    3.60
  -3   7 -10   22.10    3.50
   3  -7  10   18.50    1.80
   3  -7  10   21.10    3.00
   3  -7  10   18.40    2.90
  -4   7 -10    4.30    3.10
   4  -7  10    4.90    1.70
   4  -7  10    8.40    2.90
   4  -7  10    4.30    3.30
   7   6 -10   58.59    5.60
  -7  -6  10   52.09    4.00
   6   6 -10    5.30    3.30
   6   6 -10    2.40    2.70
  -6  -6  10    2.60    1.60
   5   6 -10    3.10    2.20
   5   6 -10    1.60    2.50
  -5  -6  10    1.40    1.10
   4   6 -10   82.59    5.90
   4   6 -10   72.09    5.00
  -4  -6  10   86.29    4.40
   3   6 -10   49.30    3.70
   3   6 -10   54.59    4.20
  -3  -6  10   56.09    2.90
   2   6 -10   23.80    2.50
   2   6 -10   24.20    2.80
  -2  -6  10   26.40    1.40
   1   6 -10    7.80    1.60
   1   6 -10    4.90    1.40
   1   6 -10    6.50    1.90
  -1  -6  10    4.80    2.00
  -1  -6  10    4.10    1.50
  -1  -6  10    7.50    1.50
   0   6 -10    5.00    1.40
   0   6 -10    6.30    1.80
   0   6 -10    4.70    1.60
   0  -6  10    5.10    0.50
   0  -6  10    5.10    1.30
   0  -6  10    3.60    1.80
  -1   6 -10   18.30    2.30
   1  -6  10   21.90    2.40
   1  -6  10   20.30    1.40
  -2   6 -10   66.19    4.80
   2  -6  10   70.79    3.80
   2  -6  10   71.19    4.80
  -3   6 -10    1.20    2.20
   3  -6  10    0.40    1.10
   3  -6  10   -3.20    2.00
  -4   6 -10   14.00    3.00
   4  -6  10   15.80    1.90
   4  -6  10   16.40    3.30
  -5   6 -10    6.00    3.30
   5  -6  10    2.70    3.50
   5  -6  10    4.00    2.00
   7   5 -10   17.70    4.20
   7   5 -10   14.70    1.40
   7   5 -10   25.00    3.40
  -7  -5  10   16.60    2.30
  -7  -5  10   13.60    3.00
   6   5 -10    0.10    3.00
   6   5 -10   -0.40    2.20
  -6  -5  10    0.70    1.40
   5   5 -10  200.78   11.50
   5   5 -10  210.08   11.10
  -5  -5  10  211.98   10.50
   4   5 -10    7.10    1.90
   4   5 -10    8.80    2.50
  -4  -5  10    9.50    1.10
   3   5 -10  386.06   19.70
   3   5 -10  388.76   20.10
  -3  -5  10  400.26   19.20
   2   5 -10   21.60    2.00
   2   5 -10   21.20    2.20
   2   5 -10   22.00    2.60
  -2  -5  10   23.60    1.30
  -2  -5  10   20.50    1.30
  -2  -5  10   22.10    1.80
   1   5 -10  124.49    7.00
   1   5 -10  115.49    6.40
   1   5 -10  129.09    6.50
  -1  -5  10  120.99    6.50
   0   5 -10    1.20    1.10
   0   5 -10    4.90    1.80
   0   5 -10    8.40    1.60
   0  -5  10    3.30    1.50
   0  -5  10    1.80    1.10
   0  -5  10    3.20    0.30
   0  -5  10    2.10    0.50
  -1   5 -10  202.48   10.40
   1  -5  10  199.68   10.50
   1  -5  10  198.28    9.80
  -2   5 -10    3.00    1.90
   2  -5  10    3.30    1.80
   2  -5  10    2.40    0.80
  -3   5 -10    6.60    2.30
   3  -5  10    7.10    2.30
   3  -5  10    4.50    1.10
  -4   5 -10   26.40    3.30
   4  -5  10   29.90    2.40
   4  -5  10   37.30    3.70
  -5   5 -10    0.30    3.00
   5  -5  10   -0.90    2.70
   5  -5  10   -0.90    1.60
  -6   5 -10    4.50    1.10
  -6   5 -10    8.50    3.90
   6  -5  10    3.60    2.30
   7   4 -10    0.10    1.30
   7   4 -10   -0.30    3.00
   7   4 -10    0.50    2.80
  -7  -4  10    0.10    2.00
  -7  -4  10   -0.40    2.40
   6   4 -10   43.00    2.60
   6   4 -10   41.90    4.70
   6   4 -10   40.50    3.80
  -6  -4  10   44.20    3.10
  -6  -4  10   40.70    4.00
   5   4 -10    9.60    2.30
   5   4 -10    8.70    0.90
   5   4 -10    8.60    2.70
  -5  -4  10   12.90    1.40
   4   4 -10   28.50    3.30
   4   4 -10   26.90    2.70
  -4  -4  10   25.70    1.90
   3   4 -10    7.50    1.60
   3   4 -10    6.40    1.90
  -3  -4  10    7.20    0.80
   2   4 -10  304.27   14.20
   2   4 -10  272.47   14.40
   2   4 -10  288.37   14.80
  -2  -4  10  267.17   14.30
  -2  -4  10  294.67   14.00
  -2  -4  10  287.97   14.00
   1   4 -10    0.30    1.00
   1   4 -10    0.10    1.00
   1   4 -10    1.30    1.60
  -1  -4  10   -0.20    0.90
   0   4 -10  286.77   14.60
   0   4 -10  270.77   14.30
   0   4 -10  292.87   14.30
   0  -4  10  291.27   13.90
   0  -4  10  286.27   13.90
   0  -4  10  283.87   14.20
   0  -4  10  283.17   14.60
  -1   4 -10    1.70    1.40
  -1   4 -10   -1.30    1.30
   1  -4  10    0.90    0.90
   1  -4  10    0.00    1.20
   1  -4  10    0.80    0.50
  -2   4 -10   14.60    2.00
   2  -4  10   16.70    2.10
   2  -4  10   13.60    1.30
  -3   4 -10   11.10    2.10
   3  -4  10    8.70    1.10
   3  -4  10    9.20    2.10
  -4   4 -10   57.49    3.90
  -4   4 -10   44.20    2.50
   4  -4  10   46.00    3.00
   4  -4  10   52.79    4.00
  -5   4 -10   15.80    1.50
  -5   4 -10   16.00    2.90
   5  -4  10   15.50    2.00
   5  -4  10   18.20    3.40
  -6   4 -10   13.70    3.30
  -6   4 -10    9.20    1.40
   6  -4  10   12.10    2.30
   6  -4  10   12.50    3.90
   7   3 -10   31.60    3.70
   7   3 -10   24.80    3.90
   7   3 -10   23.20    2.20
  -7  -3  10   28.90    2.80
  -7  -3  10   26.10    3.20
   6   3 -10   16.10    2.50
   6   3 -10   18.00    3.30
   6   3 -10   19.50    1.60
  -6  -3  10   23.00    2.20
  -6  -3  10   16.50    2.50
   5   3 -10   54.69    3.80
   5   3 -10   46.50    4.10
   5   3 -10   55.09    3.00
  -5  -3  10   49.30    3.30
  -5  -3  10   59.49    4.00
   4   3 -10  277.77   15.00
   4   3 -10  288.07   14.20
   4   3 -10  286.37   14.70
  -4  -3  10  305.17   14.70
  -4  -3  10  293.97   14.40
   3   3 -10   72.49    4.60
   3   3 -10   71.39    4.30
  -3  -3  10   71.89    3.80
  -3  -3  10   75.79    4.30
   2   3 -10   57.99    3.80
   2   3 -10   73.39    3.60
   2   3 -10   62.39    4.30
  -2  -3  10   65.29    3.30
  -2  -3  10   64.19    3.70
   1   3 -10   41.30    2.60
   1   3 -10   42.90    2.70
   1   3 -10   53.89    3.50
  -1  -3  10   43.90    2.20
  -1  -3  10   41.40    2.60
  -1  -3  10   41.90    2.30
   0   3 -10   34.60    2.90
   0   3 -10   40.30    2.50
   0   3 -10   40.00    2.40
   0  -3  10   39.50    2.00
   0  -3  10   35.10    2.40
   0  -3  10   38.50    2.00
  -1   3 -10   88.29    4.70
  -1   3 -10   90.49    5.00
   1  -3  10   87.49    4.30
   1  -3  10   82.09    4.30
   1  -3  10   82.29    4.50
   1  -3  10   81.99    5.00
  -2   3 -10  211.68   11.10
   2  -3  10  217.38   10.70
   2  -3  10  221.48   11.30
  -3   3 -10   74.59    3.90
  -3   3 -10   90.29    4.90
   3  -3  10   74.49    4.80
   3  -3  10   78.29    4.10
  -4   3 -10   18.80    1.50
  -4   3 -10   24.20    2.80
   4  -3  10   22.50    2.80
   4  -3  10   22.10    1.90
  -5   3 -10    5.10    2.50
  -5   3 -10    6.10    1.00
   5  -3  10    5.10    2.50
   5  -3  10    4.20    1.50
  -6   3 -10   27.60    2.40
  -6   3 -10   32.30    3.60
   6  -3  10   30.50    4.00
   6  -3  10   28.70    2.70
   7   2 -10   33.70    4.30
   7   2 -10   39.00    3.00
   6   2 -10   95.69    5.20
   6   2 -10   94.89    5.80
   6   2 -10   87.69    6.20
  -6  -2  10   97.79    5.90
  -6  -2  10   98.49    5.50
   5   2 -10   76.99    5.00
   5   2 -10   72.59    4.00
   5   2 -10   79.49    4.70
  -5  -2  10   72.69    4.70
  -5  -2  10   70.59    4.20
   4   2 -10   99.89    5.40
   4   2 -10   93.59    4.80
   4   2 -10   96.59    5.60
  -4  -2  10   87.39    4.90
  -4  -2  10   89.89    5.20
   3   2 -10    7.20    0.70
   3   2 -10    7.70    0.70
   3   2 -10    6.30    1.70
   3   2 -10    5.90    1.30
  -3  -2  10    6.00    1.20
  -3  -2  10    7.10    0.90
   2   2 -10  130.99    6.40
   2   2 -10  112.99    6.70
   2   2 -10  136.79    6.20
  -2  -2  10  104.39    6.30
  -2  -2  10  116.49    6.10
  -2  -2  10  122.49    6.40
   1   2 -10  535.25   27.20
   1   2 -10  559.04   26.70
   1   2 -10  534.05   26.80
  -1  -2  10  536.05   26.60
  -1  -2  10  555.34   26.60
  -1  -2  10  556.04   26.80
   0   2 -10   38.30    2.30
   0   2 -10   34.00    2.80
   0  -2  10   36.30    1.90
   0  -2  10   36.00    1.90
   0  -2  10   34.80    2.20
  -1   2 -10  266.17   13.30
  -1   2 -10  256.47   13.00
   1  -2  10  242.28   13.20
   1  -2  10  268.87   12.70
   1  -2  10  258.17   12.90
   1  -2  10  258.87   12.80
  -2   2 -10   14.00    1.50
  -2   2 -10   10.80    0.70
  -2   2 -10   10.40    0.70
   2  -2  10   11.30    1.30
   2  -2  10    9.30    1.70
   2  -2  10   10.80    1.00
  -3   2 -10    4.50    1.40
  -3   2 -10    3.30    0.60
   3  -2  10    2.20    1.50
   3  -2  10    4.40    0.80
  -4   2 -10   22.50    2.50
  -4   2 -10   23.70    1.60
   4  -2  10   25.80    2.90
   4  -2  10   20.00    1.80
  -5   2 -10   66.09    4.60
  -5   2 -10   54.39    3.30
   5  -2  10   57.49    4.50
   5  -2  10   60.79    3.60
  -6   2 -10    2.50    1.30
  -6   2 -10    3.40    2.40
   6  -2  10    1.20    1.70
   6  -2  10    4.30    2.80
  -7   2 -10    8.20    1.70
   7  -2  10   11.30    4.20
   7   1 -10   19.50    2.20
   7   1 -10   19.50    4.10
   6   1 -10   15.60    1.80
   6   1 -10   16.20    2.50
   6   1 -10   13.20    2.90
  -6  -1  10   21.50    2.60
  -6  -1  10   17.60    2.10
   5   1 -10   80.79    4.80
   5   1 -10   72.69    5.10
   5   1 -10   82.29    4.30
  -5  -1  10   79.49    4.80
  -5  -1  10   74.59    4.40
   4   1 -10   46.10    2.50
   4   1 -10   43.20    3.40
   4   1 -10   47.40    3.20
  -4  -1  10   36.80    2.90
   3   1 -10   17.70    2.10
   3   1 -10   17.70    1.30
   3   1 -10   15.80    1.70
  -3  -1  10   15.10    1.30
  -3  -1  10   15.20    1.70
   2   1 -10  671.53   31.90
   2   1 -10  646.74   31.30
   2   1 -10  651.23   31.30
   2   1 -10  667.03   31.40
   2   1 -10  538.45   31.60
  -2  -1  10  665.63   31.40
  -2  -1  10  668.23   31.60
   1   1 -10    5.30    0.80
   1   1 -10    4.40    0.40
   1   1 -10    5.10    0.30
   1   1 -10    3.70    1.40
  -1  -1  10    2.70    0.80
  -1  -1  10    4.50    0.60
  -1  -1  10    4.60    0.90
   0   1 -10  131.39    6.80
   0   1 -10  112.49    6.20
   0  -1  10  120.39    6.30
   0  -1  10  126.99    6.10
   0  -1  10  125.19    6.10
  -1   1 -10    5.20    0.40
  -1   1 -10    4.30    0.40
  -1   1 -10    2.90    0.90
  -1   1 -10    3.00    1.30
   1  -1  10    3.90    0.60
   1  -1  10    3.60    1.30
   1  -1  10    3.60    0.70
   1  -1  10    3.60    0.90
  -2   1 -10  236.48   11.80
  -2   1 -10  247.38   12.10
  -2   1 -10  233.68   11.70
   2  -1  10  237.08   11.90
   2  -1  10  241.98   12.30
   2  -1  10  247.08   12.00
  -3   1 -10    2.70    1.20
  -3   1 -10    3.50    0.60
   3  -1  10    4.10    1.50
   3  -1  10    4.60    1.20
   3  -1  10    2.90    0.80
  -4   1 -10  403.46   18.90
  -4   1 -10  359.16   18.40
   4  -1  10  377.06   19.10
   4  -1  10  370.06   18.60
  -5   1 -10    9.50    2.30
  -5   1 -10   11.40    1.30
   5  -1  10   15.50    1.80
   5  -1  10   11.00    2.70
  -6   1 -10    0.70    2.50
  -6   1 -10    0.90    1.20
   6  -1  10    2.00    2.50
   6  -1  10    0.30    1.70
  -7   1 -10    3.40    1.70
   7  -1  10    5.40    3.40
   7   0 -10    5.90    3.70
   7   0 -10    2.80    1.90
   6   0 -10    1.90    2.50
   6   0 -10    2.40    1.40
   5   0 -10   57.69    4.50
   5   0 -10   63.39    3.70
   5   0 -10   69.59    4.20
  -5   0  10   60.69    3.90
  -5   0  10   68.19    4.20
   4   0 -10    0.60    0.90
   4   0 -10    1.90    1.70
   4   0 -10    1.40    1.40
  -4   0  10    0.70    1.20
  -4   0  10    0.30    1.00
   3   0 -10  363.36   18.80
   3   0 -10  374.06   18.50
   3   0 -10  386.96   19.00
  -3   0  10  375.36   18.70
  -3   0  10  390.16   18.60
   2   0 -10   53.69    3.30
   2   0 -10   47.90    2.80
   2   0 -10   55.19    2.70
   2   0 -10   52.69    2.80
  -2   0  10   48.50    3.00
  -2   0  10   51.99    2.80
   1   0 -10    9.90    0.80
   1   0 -10   12.20    0.80
   1   0 -10    9.10    1.00
   1   0 -10    8.70    1.50
  -1   0  10    9.10    1.10
  -1   0  10    8.60    0.90
   0   0 -10    1.70    0.40
   0   0 -10    0.90    0.30
   0   0 -10    2.00    0.70
   0   0 -10    2.20    1.20
   0   0  10    1.50    0.50
   0   0  10    1.40    0.70
  -1   0 -10  720.23   35.80
  -1   0 -10  708.13   35.50
  -1   0 -10  736.83   35.30
  -1   0 -10  747.73   35.30
   1   0  10  681.83   35.40
   1   0  10  762.82   35.50
  -2   0 -10  109.59    5.20
  -2   0 -10  108.99    5.40
  -2   0 -10   97.79    5.80
  -2   0 -10  110.19    5.60
   2   0  10   96.09    5.40
   2   0  10  105.49    5.60
   2   0  10  105.89    5.80
  -3   0 -10  199.98   10.60
  -3   0 -10  211.88   10.30
   3   0  10  205.48   10.80
   3   0  10  204.38   10.60
   3   0  10  223.48   10.50
  -4   0 -10    0.60    1.30
  -4   0 -10    0.70    0.70
   4   0  10    0.30    0.90
   4   0  10    1.20    1.50
  -5   0 -10    1.40    1.00
  -5   0 -10    3.40    1.70
   5   0  10    2.80    1.30
   5   0  10    0.40    2.20
  -6   0 -10   36.80    3.30
  -6   0 -10   33.20    2.50
   6   0  10   30.00    2.90
   6   0  10   26.70    3.40
  -7   0 -10   23.50    2.30
   7   0  10   20.70    3.80
   7  -1 -10    6.30    3.20
   7  -1 -10    8.00    2.20
   6  -1 -10  112.19    6.20
   6  -1 -10  112.19    7.30
   5  -1 -10    8.40    1.50
   5  -1 -10    8.30    2.40
  -5   1  10    8.40    1.90
  -5   1  10   10.70    1.80
   4  -1 -10   16.90    2.30
   4  -1 -10   17.70    1.60
  -4   1  10   18.10    1.90
  -4   1  10   21.90    1.80
   3  -1 -10   28.00    2.00
   3  -1 -10   27.40    2.60
  -3   1  10   39.00    2.50
  -3   1  10   38.60    2.20
   2  -1 -10  231.38   11.20
   2  -1 -10  221.88   11.50
   2  -1 -10  217.58   11.10
  -2   1  10  231.28   11.20
  -2   1  10  225.68   11.10
  -2   1  10  222.68   11.30
   1  -1 -10  614.44   29.10
   1  -1 -10  578.64   29.10
   1  -1 -10  583.14   29.40
  -1   1  10  615.44   29.10
  -1   1  10  559.54   29.20
  -1   1  10  623.24   29.00
   0  -1 -10  466.15   23.40
   0  -1 -10  487.35   23.80
   0  -1 -10  493.35   23.50
   0   1  10  486.65   23.40
   0   1  10  462.25   23.50
  -1  -1 -10  126.59    6.60
  -1  -1 -10  140.09    6.80
  -1  -1 -10  127.19    7.00
   1   1  10  131.89    6.70
   1   1  10  131.99    6.80
   1   1  10  140.19    6.90
  -2  -1 -10   17.20    1.50
  -2  -1 -10   13.90    1.80
  -2  -1 -10   16.20    1.10
   2   1  10   17.10    1.70
   2   1  10   17.30    1.80
   2   1  10   19.30    1.50
   2   1  10   16.60    1.40
  -3  -1 -10  149.79    7.70
  -3  -1 -10  156.68    8.10
   3   1  10  155.78    8.20
   3   1  10  161.88    7.90
   3   1  10  151.88    8.10
   3   1  10  158.48    7.90
  -4  -1 -10   23.10    2.20
  -4  -1 -10   27.10    1.80
   4   1  10   25.70    2.50
   4   1  10   28.70    2.20
   4   1  10   24.60    2.00
  -5  -1 -10   36.50    3.00
  -5  -1 -10   36.80    2.50
   5   1  10   38.90    3.30
   5   1  10   39.30    2.70
  -6  -1 -10   26.10    2.30
  -6  -1 -10   23.10    2.70
   6   1  10   30.90    3.50
  -7  -1 -10   -1.00    1.60
   7   1  10    1.30    2.90
  -8  -1 -10   12.40    2.40
   8   1  10    7.80    4.00
   7  -2 -10   39.20    3.40
   7  -2 -10   35.30    4.90
   6  -2 -10    4.40    2.60
   6  -2 -10    2.50    1.70
   5  -2 -10    0.80    1.40
   5  -2 -10    1.50    2.10
   4  -2 -10  193.08    9.40
   4  -2 -10  177.38    9.80
  -4   2  10  189.58    9.50
  -4   2  10  176.98    9.40
   3  -2 -10  123.99    6.50
   3  -2 -10  123.69    6.80
   3  -2 -10  116.79    6.40
  -3   2  10  131.79    6.50
  -3   2  10  128.19    6.60
  -3   2  10  127.39    6.50
   2  -2 -10  308.97   14.60
   2  -2 -10  294.47   14.60
   2  -2 -10  279.07   14.90
   2  -2 -10  299.97   14.70
  -2   2  10  299.87   14.80
  -2   2  10  301.27   14.60
  -2   2  10  290.17   14.60
   1  -2 -10  242.08   12.20
   1  -2 -10  239.58   12.10
   1  -2 -10  259.37   12.00
   1  -2 -10  244.48   12.00
  -1   2  10  245.38   11.90
  -1   2  10  235.88   12.10
  -1   2  10  228.18   11.90
   0  -2 -10   62.39    3.40
   0  -2 -10   55.09    3.60
   0  -2 -10   64.29    3.40
   0  -2 -10   55.19    3.30
   0   2  10   65.79    3.50
   0   2  10   62.59    3.30
   0   2  10   63.49    3.30
  -1  -2 -10   70.69    3.80
  -1  -2 -10   67.09    3.50
  -1  -2 -10   67.29    3.60
  -1  -2 -10   66.09    4.00
   1   2  10   67.49    3.60
   1   2  10   66.59    3.60
   1   2  10   65.79    3.80
  -2  -2 -10  663.83   31.30
  -2  -2 -10  688.43   31.40
  -2  -2 -10  662.63   31.60
  -2  -2 -10  616.04   31.60
   2   2  10  673.73   31.60
   2   2  10  630.54   31.40
   2   2  10  595.24   31.40
   2   2  10  612.94   31.60
  -3  -2 -10  334.47   16.70
  -3  -2 -10  331.97   17.00
  -3  -2 -10  328.87   16.80
   3   2  10  357.96   16.80
   3   2  10  362.66   16.80
   3   2  10  331.37   17.00
   3   2  10  335.47   17.00
  -4  -2 -10  113.39    6.40
  -4  -2 -10  118.59    6.10
   4   2  10  124.39    6.50
   4   2  10  120.29    6.20
   4   2  10  119.59    6.40
   4   2  10  117.59    6.40
  -5  -2 -10    6.00    1.80
  -5  -2 -10    5.90    1.20
   5   2  10    6.90    2.10
   5   2  10    4.80    1.80
   5   2  10    3.20    1.40
  -6  -2 -10    7.30    2.30
  -6  -2 -10    5.40    1.50
   6   2  10    8.10    2.40
  -7  -2 -10   15.30    2.10
   7   2  10   11.40    3.10
  -8  -2 -10    4.20    2.30
   8   2  10    2.20    4.10
   7  -3 -10   -1.60    4.30
   6  -3 -10    0.50    2.70
   6  -3 -10    0.30    2.00
   5  -3 -10   11.10    1.80
   5  -3 -10    8.20    2.30
   4  -3 -10  187.48   10.40
   4  -3 -10  209.18   10.00
  -4   3  10  194.18   10.10
  -4   3  10  197.08   10.30
   3  -3 -10   27.10    2.20
   3  -3 -10   25.60    2.00
   3  -3 -10   26.30    2.40
  -3   3  10   26.00    2.00
  -3   3  10   25.60    2.10
  -3   3  10   24.10    2.20
   2  -3 -10   34.80    2.20
   2  -3 -10   31.50    2.40
   2  -3 -10   32.30    2.40
   2  -3 -10   36.70    2.30
  -2   3  10   32.30    2.10
  -2   3  10   37.30    2.30
  -2   3  10   33.70    2.30
   1  -3 -10    1.40    0.70
   1  -3 -10    1.80    1.00
   1  -3 -10    2.30    0.90
   1  -3 -10    2.40    1.10
  -1   3  10    1.40    0.70
  -1   3  10    2.80    1.00
  -1   3  10    1.60    0.70
   0  -3 -10   13.60    1.40
   0  -3 -10   11.70    1.10
   0  -3 -10   13.10    1.50
   0  -3 -10   13.60    1.40
   0   3  10   13.50    1.20
   0   3  10   12.70    1.20
   0   3  10   13.50    1.40
  -1  -3 -10  384.16   19.00
  -1  -3 -10  389.36   18.80
  -1  -3 -10  348.77   18.90
   1   3  10  413.66   18.80
   1   3  10  397.36   18.90
   1   3  10  362.96   19.00
  -2  -3 -10   36.70    2.30
  -2  -3 -10   35.70    2.00
  -2  -3 -10   33.10    2.30
  -2  -3 -10   32.90    2.00
   2   3  10   30.00    2.40
   2   3  10   35.80    2.10
   2   3  10   32.30    2.10
   2   3  10   30.90    2.20
  -3  -3 -10  304.77   14.60
  -3  -3 -10  285.37   14.80
  -3  -3 -10  293.37   14.50
   3   3  10  315.67   14.60
   3   3  10  305.07   14.60
   3   3  10  285.77   14.80
   3   3  10  272.27   14.70
  -4  -3 -10   10.40    1.20
  -4  -3 -10    9.10    1.60
   4   3  10    8.60    1.30
   4   3  10   12.40    1.70
   4   3  10    8.90    1.30
   4   3  10    8.30    1.40
  -5  -3 -10   95.39    5.20
  -5  -3 -10  100.89    5.70
   5   3  10  103.59    5.60
   5   3  10   93.39    5.60
   5   3  10   96.29    5.70
  -6  -3 -10    7.20    2.20
  -6  -3 -10    6.80    1.60
   6   3  10    6.70    2.50
  -7  -3 -10  130.79    7.10
   7   3  10  125.09    7.70
   8   3  10    5.10    3.50
   6  -4 -10   31.00    3.90
   5  -4 -10   85.49    5.70
   4  -4 -10    0.20    1.40
   4  -4 -10    3.00    1.90
  -4   4  10    0.20    1.30
   3  -4 -10    9.00    1.70
   3  -4 -10   10.70    1.70
   3  -4 -10    7.60    1.30
  -3   4  10    9.90    1.50
  -3   4  10    8.00    1.30
   2  -4 -10  282.37   14.20
   2  -4 -10  291.57   14.00
   2  -4 -10  279.97   14.00
   2  -4 -10  276.07   14.20
  -2   4  10  287.07   14.00
  -2   4  10  273.07   14.00
  -2   4  10  282.07   14.10
   1  -4 -10    4.20    1.10
   1  -4 -10    3.00    0.90
   1  -4 -10    1.70    0.80
   1  -4 -10    1.80    1.10
  -1   4  10    2.20    1.10
  -1   4  10    4.80    1.00
  -1   4  10    3.40    0.80
   0  -4 -10  381.96   18.80
   0  -4 -10  366.46   18.60
   0  -4 -10  368.16   18.60
   0   4  10  383.56   18.70
   0   4  10  378.66   18.80
   0   4  10  391.76   18.60
  -1  -4 -10   52.39    2.90
  -1  -4 -10   48.90    3.00
  -1  -4 -10   48.60    2.80
  -1  -4 -10   44.90    3.00
   1   4  10   48.10    3.10
   1   4  10   46.90    2.80
   1   4  10   49.10    2.90
  -2  -4 -10   15.40    1.70
  -2  -4 -10   15.30    1.40
  -2  -4 -10   14.80    1.40
  -2  -4 -10   11.20    1.40
   2   4  10   17.20    1.80
   2   4  10   13.90    1.40
   2   4  10   16.30    1.40
   2   4  10   16.70    1.50
  -3  -4 -10    0.00    1.10
  -3  -4 -10   -0.20    0.90
  -3  -4 -10    1.10    0.80
   3   4  10   -0.60    1.00
   3   4  10   -0.40    0.90
   3   4  10    1.70    1.20
   3   4  10    0.40    0.90
  -4  -4 -10  307.77   15.00
  -4  -4 -10  290.07   15.20
  -4  -4 -10  313.47   15.00
   4   4  10  289.17   15.20
   4   4  10  306.17   15.00
   4   4  10  315.17   15.10
   4   4  10  292.17   15.10
  -5  -4 -10    9.40    1.40
  -5  -4 -10   10.20    2.00
   5   4  10   10.30    1.90
   5   4  10    7.60    1.50
   5   4  10    9.50    1.80
  -6  -4 -10   86.09    5.60
  -6  -4 -10   97.89    5.30
   6   4  10   92.49    5.90
   6   4  10  101.89    5.50
   6   4  10   93.79    5.70
   7   4  10    0.30    2.70
   6  -5 -10    1.20    3.10
  -6   5  10    1.90    2.90
   5  -5 -10   19.30    3.30
  -5   5  10   20.60    2.30
   4  -5 -10    1.70    2.00
  -4   5  10    0.70    1.40
   3  -5 -10  154.98    8.70
   3  -5 -10  164.08    8.70
  -3   5  10  170.48    8.40
   2  -5 -10   51.99    3.10
   2  -5 -10   54.29    3.50
   2  -5 -10   47.00    3.30
   2  -5 -10   48.80    3.00
  -2   5  10   49.30    3.30
   1  -5 -10   62.19    3.80
   1  -5 -10   73.19    3.70
   1  -5 -10   64.59    3.70
   1  -5 -10   73.19    4.00
  -1   5  10   65.19    3.70
  -1   5  10   63.39    4.20
  -1   5  10   66.99    3.90
   0  -5 -10   12.00    1.60
   0  -5 -10   10.20    1.20
   0  -5 -10   11.10    1.30
   0  -5 -10    9.40    1.20
   0   5  10   11.40    1.50
   0   5  10   11.60    1.40
   0   5  10    8.40    1.20
  -1  -5 -10  170.38    8.30
  -1  -5 -10  160.98    8.30
  -1  -5 -10  155.18    8.30
   1   5  10  154.78    8.50
   1   5  10  172.38    8.30
   1   5  10  165.98    8.30
  -2  -5 -10  200.78   10.40
  -2  -5 -10  200.28   10.40
  -2  -5 -10  206.18   10.60
   2   5  10  210.88   10.20
   2   5  10  200.28   10.30
   2   5  10  209.38   10.40
   2   5  10  211.08   10.60
  -3  -5 -10  167.78    8.50
  -3  -5 -10  171.18    8.80
  -3  -5 -10  182.08    8.60
   3   5  10  168.48    8.50
   3   5  10  164.98    8.50
   3   5  10  151.58    8.70
  -4  -5 -10   55.99    3.50
  -4  -5 -10   54.59    3.90
  -4  -5 -10   57.59    3.50
   4   5  10   60.49    3.80
   4   5  10   61.09    3.40
   4   5  10   56.69    3.50
  -5  -5 -10  102.39    6.20
   5   5  10  111.09    5.80
   5   5  10  106.89    6.30
  -6  -5 -10   32.60    3.40
   6   5  10   37.20    3.00
   6   5  10   37.60    3.60
   7   5  10   39.10    3.20
   6  -6 -10   18.30    4.10
  -6   6  10   25.60    2.90
   5  -6 -10    0.30    2.60
  -5   6  10   -0.30    1.90
   4  -6 -10   63.09    4.60
  -4   6  10   61.19    3.80
   3  -6 -10   22.90    2.60
   3  -6 -10   17.60    2.30
  -3   6  10   16.40    1.90
   2  -6 -10   14.50    2.10
   2  -6 -10   17.00    1.90
   2  -6 -10   17.20    1.80
  -2   6  10   20.40    1.90
  -2   6  10   19.00    2.10
   1  -6 -10   47.50    3.20
   1  -6 -10   52.09    3.40
   1  -6 -10   52.29    3.10
  -1   6  10   49.20    3.40
  -1   6  10   51.19    3.10
   0  -6 -10  357.06   18.40
   0  -6 -10  374.66   18.40
   0  -6 -10  375.46   18.70
   0  -6 -10  382.16   18.40
   0   6  10  374.96   18.40
   0   6  10  368.86   18.60
  -1  -6 -10  165.58    8.50
  -1  -6 -10  156.78    8.20
  -1  -6 -10  165.28    8.30
   1   6  10  163.48    8.50
   1   6  10  152.58    8.20
  -2  -6 -10  109.49    5.50
  -2  -6 -10   97.59    5.80
   2   6  10  101.89    5.40
  -3  -6 -10    2.10    1.60
  -3  -6 -10    3.50    1.70
  -3  -6 -10    2.60    1.30
   3   6  10    2.00    1.40
   3   6  10    2.90    1.00
  -4  -6 -10  182.08    9.70
  -4  -6 -10  183.28    9.40
   4   6  10  180.88    9.60
   4   6  10  180.48    9.20
  -5  -6 -10   90.49    5.80
   5   6  10  104.99    5.40
   5   6  10   99.09    5.90
   6   6  10   55.49    4.30
   6   6  10   60.19    3.80
   7   6  10   26.20    2.60
   7   6  10   24.20    3.40
   8   6  10   -1.20    2.40
   5  -7 -10    1.10    3.40
  -5   7  10    4.70    2.00
   4  -7 -10   30.80    3.40
   3  -7 -10   44.80    4.00
   3  -7 -10   54.29    4.20
  -3   7  10   48.80    3.30
   2  -7 -10  167.18    8.20
   2  -7 -10  146.89    8.60
  -2   7  10  155.98    8.20
   1  -7 -10   76.69    4.70
   1  -7 -10   83.59    5.10
  -1   7  10   84.99    4.90
  -1   7  10   90.19    4.70
   0  -7 -10   48.80    3.10
   0  -7 -10   51.39    3.60
   0   7  10   52.49    3.10
   0   7  10   48.70    3.40
  -1  -7 -10   12.20    1.90
  -1  -7 -10    8.20    1.30
   1   7  10   11.00    1.30
   1   7  10    8.70    1.60
  -2  -7 -10   38.90    2.70
  -2  -7 -10   37.40    3.10
   2   7  10   33.20    2.90
   2   7  10   36.50    2.40
  -3  -7 -10   11.50    1.70
  -3  -7 -10   10.30    2.10
   3   7  10   10.20    1.70
   3   7  10    9.00    1.30
  -4  -7 -10  556.94   27.50
  -4  -7 -10  580.74   27.80
   4   7  10  544.55   27.70
   4   7  10  541.95   27.30
  -5  -7 -10   13.40    2.20
  -5  -7 -10   13.30    2.40
   5   7  10    9.50    2.20
   5   7  10   12.50    1.60
   6   7  10   29.10    2.50
   6   7  10   28.30    3.10
   7   7  10    6.00    2.00
   7   7  10    6.90    2.70
   8   7  10   26.00    3.10
  -5   8  10   17.30    3.40
  -4   8  10    0.50    1.70
   3  -8 -10   17.30    3.00
  -3   8  10   13.00    1.90
   2  -8 -10   46.30    4.10
   2  -8 -10   49.00    3.40
  -2   8  10   44.80    3.20
   1  -8 -10   23.30    2.30
   1  -8 -10   24.90    2.90
  -1   8  10   27.50    2.40
   0  -8 -10   60.59    4.60
   0  -8 -10   68.19    4.00
   0   8  10   72.99    4.40
   0   8  10   71.89    4.00
  -1  -8 -10  219.58   11.40
  -1  -8 -10  226.98   11.80
   1   8  10  230.18   11.30
   1   8  10  218.38   11.50
  -2  -8 -10    6.10    1.50
  -2  -8 -10    3.80    2.10
   2   8  10    3.50    1.50
   2   8  10    3.20    1.00
  -3  -8 -10    4.90    2.10
  -3  -8 -10    4.30    1.50
   3   8  10    3.70    1.10
   3   8  10    4.10    1.70
  -4  -8 -10    5.60    1.80
  -4  -8 -10    7.00    2.30
   4   8  10    6.20    1.30
   4   8  10    7.30    2.00
  -5  -8 -10   42.20    3.70
  -5  -8 -10   36.40    3.40
   5   8  10   37.00    3.50
   5   8  10   38.40    2.70
   6   8  10    2.70    1.60
   6   8  10    2.80    2.60
   7   8  10   30.00    3.70
   7   8  10   26.30    2.60
  -4   9  10    2.90    2.10
   3  -9 -10   16.30    3.50
  -3   9  10   16.60    2.20
   2  -9 -10   23.20    2.50
   2  -9 -10   16.70    3.00
  -2   9  10   21.30    2.20
   1  -9 -10    0.60    1.50
   1  -9 -10   -1.90    2.30
  -1   9  10    0.40    1.30
   0  -9 -10   17.70    2.00
   0  -9 -10   18.60    2.70
   0   9  10   25.20    2.50
   0   9  10   23.30    2.10
  -1  -9 -10    3.10    1.50
  -1  -9 -10    5.80    2.40
   1   9  10    3.30    1.10
   1   9  10    4.20    1.60
  -2  -9 -10   36.90    3.00
  -2  -9 -10   46.90    3.70
   2   9  10   39.80    2.60
   2   9  10   34.80    3.20
  -3  -9 -10  107.89    6.30
  -3  -9 -10  101.09    5.80
   3   9  10   99.89    5.40
   3   9  10   98.89    6.00
  -4  -9 -10    9.60    2.80
  -4  -9 -10   13.20    2.10
   4   9  10   12.90    2.30
   4   9  10   14.60    1.50
  -5  -9 -10   40.80    4.30
  -5  -9 -10   32.60    3.30
   5   9  10   31.50    2.60
   5   9  10   35.30    3.60
   6   9  10   60.59    4.90
   7   9  10   -0.70    3.30
   7   9  10    0.70    1.90
   3 -10 -10   36.00    4.30
  -3  10  10   31.70    3.00
   2 -10 -10    1.20    2.80
   2 -10 -10   -3.40    1.90
  -2  10  10    0.80    1.50
   1 -10 -10   91.59    5.40
   1 -10 -10   85.79    5.90
  -1  10  10   86.99    5.00
   0 -10 -10   14.40    2.80
   0 -10 -10   13.20    2.00
   0  10  10   12.90    1.50
  -1 -10 -10    0.90    1.70
  -1 -10 -10    0.70    2.20
   1  10  10    0.30    1.00
   1  10  10    0.30    1.90
  -2 -10 -10   14.00    2.00
  -2 -10 -10   10.60    2.60
   2  10  10   12.90    1.40
   2  10  10   12.50    2.10
  -3 -10 -10   85.59    5.00
  -3 -10 -10   87.39    5.80
   3  10  10   76.59    4.40
   3  10  10   74.69    5.40
  -4 -10 -10   28.00    2.80
  -4 -10 -10   23.20    3.30
   4  10  10   24.90    2.90
   4  10  10   19.50    1.80
  -5 -10 -10   17.80    2.80
  -5 -10 -10   24.30    3.70
   5  10  10   18.20    3.00
   5  10  10   20.40    1.90
  -6 -10 -10   -1.70    2.80
   6  10  10    0.60    1.50
   6  10  10   -1.20    3.00
   7  10  10   -2.50    3.10
   7  10  10    2.00    1.90
   2 -11 -10    2.50    3.40
   2 -11 -10    4.80    2.40
  -2  11  10    3.80    1.60
   1 -11 -10    5.50    2.30
   1 -11 -10    1.60    2.90
  -1  11  10    1.70    1.40
   0 -11 -10   10.00    3.00
   0 -11 -10    8.80    2.00
   0  11  10   10.90    1.40
  -1 -11 -10   36.30    3.30
  -1 -11 -10   36.70    4.10
   1  11  10   36.50    2.50
   1  11  10   36.40    3.30
  -2 -11 -10   24.80    3.50
  -2 -11 -10   33.70    3.20
   2  11  10   31.90    2.30
   2  11  10   33.90    3.60
  -3 -11 -10    0.80    1.90
  -3 -11 -10    4.10    2.90
   3  11  10    0.40    2.00
   3  11  10    1.90    1.10
  -4 -11 -10    7.40    2.90
  -4 -11 -10    6.50    2.20
   4  11  10    4.70    2.30
   4  11  10    2.70    1.20
  -5 -11 -10   15.30    3.80
  -5 -11 -10   16.20    2.80
   5  11  10   10.40    3.00
  -6 -11 -10    6.10    3.10
   6  11  10   16.00    3.40
   6  11  10   11.80    1.80
   1 -12 -10    3.50    2.60
   1 -12 -10    5.70    3.60
  -1  12  10    4.80    1.40
   0 -12 -10   24.00    3.90
   0 -12 -10   18.60    2.80
   0  12  10   21.50    2.00
  -1 -12 -10   36.70    3.40
  -1 -12 -10   33.70    4.20
   1  12  10   29.80    2.30
  -2 -12 -10    6.20    2.20
  -2 -12 -10    3.00    3.10
   2  12  10    6.80    2.60
   2  12  10    6.20    1.20
  -3 -12 -10   22.10    3.70
  -3 -12 -10   17.70    2.70
   3  12  10   20.30    1.80
   3  12  10   21.60    3.30
  -4 -12 -10   37.20    3.50
   4  12  10   35.00    2.40
   4  12  10   28.40    3.70
  -5 -12 -10    3.00    2.70
   5  12  10    2.60    1.30
   5  12  10   -0.30    2.90
  -1 -13 -10    5.10    3.80
  -1 -13 -10   11.00    2.80
   1  13  10    9.60    1.00
  -2 -13 -10   -1.80    3.40
  -2 -13 -10    3.30    2.40
   2  13  10    0.30    0.80
  -3 -13 -10   24.60    3.10
  -3 -13 -10   21.40    4.10
   3  13  10   19.10    3.30
  -4 -13 -10    0.90    4.10
  -4 -13 -10    4.10    2.70
   4  13  10   -2.60    3.30
   4  13  10    0.80    0.90
   4  10 -11   22.10    3.90
  -4 -10  11   23.20    2.20
   3  10 -11    3.80    2.60
  -3 -10  11    6.70    1.10
  -2 -10  11   28.80    1.80
  -1 -10  11    7.30    1.10
   0  10 -11    0.40    3.30
   0 -10  11    0.80    2.80
   0 -10  11    0.00    1.10
  -1  10 -11   10.20    4.10
   1 -10  11    8.50    3.30
   1 -10  11    8.50    1.50
   5   9 -11   36.70    4.00
  -5  -9  11   31.70    2.70
   4   9 -11   29.80    3.60
  -4  -9  11   39.20    2.50
   3   9 -11   14.70    2.90
  -3  -9  11   17.00    1.50
   2   9 -11   12.80    2.60
  -2  -9  11   14.70    1.10
   1   9 -11   10.30    2.80
  -1  -9  11   12.00    2.60
  -1  -9  11    7.50    0.80
   0   9 -11    0.80    2.60
   0  -9  11    0.40    2.60
   0  -9  11    0.00    0.70
  -1   9 -11   21.50    3.50
   1  -9  11   24.90    1.90
[truncated: 334,981 more chars]
