# Supplementary material for: Crystal structure, Hirshfeld surface analysis and DFT studies of 6-bromo-3-(12-bromo­dodec­yl)-2-(4-nitro­phen­yl)-4H-imidazo[4,5-b]pyridine
Source: Acta Crystallogr E Crystallogr Commun. 2020 Apr 21;76(Pt 5):677–82. doi: 10.1107/S2056989020005228 (PMC7199264; doi:10.1107/S2056989020005228)
Supplement: Supplementary file 3 [file e-76-00677-Isup4.hkl]

data_I                                                                          
_shelx_title ' JTM1205_0m_a.res in P-1'                                         
_shelx_refln_list_code          4                                               
_shelx_F_calc_maximum      276.65                                               
_exptl_crystal_F_000       576.00                                               
_reflns_d_resolution_high  0.7266                                               
                                                                                
loop_                                                                           
 _space_group_symop_operation_xyz                                               
 'x, y, z'                                                                      
 '-x, -y, -z'                                                                   
                                                                                
_cell_length_a     6.3291                                                       
_cell_length_b     9.8911                                                       
_cell_length_c    21.1327                                                       
_cell_angle_alpha  76.480                                                       
_cell_angle_beta   84.965                                                       
_cell_angle_gamma  73.891                                                       
                                                                                
_shelx_F_squared_multiplier     1.000                                           
                                                                                
loop_                                                                           
 _refln_index_h                                                                 
 _refln_index_k                                                                 
 _refln_index_l                                                                 
 _refln_F_squared_calc                                                          
 _refln_F_squared_meas                                                          
 _refln_F_squared_sigma                                                         
 _refln_observed_status                                                         
   1   0   0        660.36        684.69        12.86 o                         
   2   0   0        545.30        603.85        11.62 o                         
   3   0   0         17.44         19.65         1.93 o                         
   4   0   0       2332.62       2329.71        43.53 o                         
   5   0   0        182.55        153.98        19.84 o                         
   6   0   0        957.05        979.28        31.16 o                         
   7   0   0         88.04        103.77        25.52 o                         
   8   0   0          7.49         17.86        33.17 o                         
  -8   1   0          8.17         17.86        36.57 o                         
  -7   1   0        943.14        996.94        41.78 o                         
  -6   1   0         68.74         62.93        10.69 o                         
  -5   1   0         30.51         39.45         5.20 o                         
  -4   1   0        550.51        593.11        13.29 o                         
  -3   1   0       2236.02       2281.83        42.52 o                         
  -2   1   0        473.60        542.58        10.46 o                         
  -1   1   0         59.69         59.22         2.36 o                         
   0   1   0       1411.63       1413.67        38.47 o                         
   1   1   0        796.94        741.29        16.36 o                         
   2   1   0         12.78          9.52         1.19 o                         
   3   1   0       8685.80       9381.47       172.10 o                         
   4   1   0       4432.75       4687.64        86.66 o                         
   5   1   0        529.17        521.65        13.50 o                         
   6   1   0        116.81        107.39        11.32 o                         
   7   1   0          5.94         12.82        11.96 o                         
   8   1   0        279.95        270.47        37.42 o                         
  -7   2   0         82.51         76.65        13.69 o                         
  -6   2   0         57.45         60.08        11.91 o                         
  -5   2   0        372.66        377.67        13.16 o                         
  -4   2   0       2025.40       1957.97        43.88 o                         
  -3   2   0        680.67        685.41        14.62 o                         
  -2   2   0        772.67        763.20        17.41 o                         
  -1   2   0      21710.94      25473.79       711.18 o                         
   0   2   0         80.84         66.78         2.77 o                         
   1   2   0       1896.76       2085.29        41.49 o                         
   2   2   0       5442.55       6212.94       134.96 o                         
   3   2   0        440.72        325.46         6.88 o                         
   4   2   0        256.16        271.91         6.49 o                         
   5   2   0        479.59        453.18        13.65 o                         
   6   2   0         12.99          7.45         7.11 o                         
   7   2   0        485.50        511.73        24.92 o                         
   8   2   0         96.35         85.64        15.71 o                         
  -7   3   0         78.13         73.85        14.66 o                         
  -6   3   0        179.17        200.19        14.79 o                         
  -5   3   0       1184.99       1230.96        29.47 o                         
  -4   3   0          8.53         10.63         4.38 o                         
  -3   3   0          0.28          0.53         2.71 o                         
  -2   3   0       2218.98       2232.95        44.91 o                         
  -1   3   0       8169.30       8431.39       154.81 o                         
   0   3   0       8978.69       9301.66       179.29 o                         
   1   3   0        208.87        239.82         5.24 o                         
   2   3   0          8.41          8.39         1.48 o                         
   3   3   0       2084.81       2467.61        49.59 o                         
   4   3   0       3250.68       3048.86        61.17 o                         
   5   3   0        179.09        168.16         7.72 o                         
   6   3   0        855.58        887.28        24.82 o                         
   7   3   0        254.57        223.66        17.13 o                         
   8   3   0         35.05         29.36        13.78 o                         
  -7   4   0          9.05         15.83        15.14 o                         
  -6   4   0        144.29        162.86        24.24 o                         
  -5   4   0         24.12         17.24         6.03 o                         
  -4   4   0         29.94         25.44         4.79 o                         
  -3   4   0       1450.10       1480.97        33.69 o                         
  -2   4   0        913.38        966.03        29.35 o                         
  -1   4   0       1058.04       1055.17        21.75 o                         
   0   4   0         85.74         94.27         5.13 o                         
   1   4   0       1140.59       1158.82        25.64 o                         
   2   4   0        717.17        764.90        14.64 o                         
   3   4   0      10806.02      11328.19       245.99 o                         
   4   4   0         15.79         22.68         3.09 o                         
   5   4   0        387.72        391.89        12.64 o                         
   6   4   0         62.44         67.99         6.74 o                         
   7   4   0        600.99        629.11        26.51 o                         
   8   4   0         45.21         41.84        14.11 o                         
  -6   5   0        203.99        191.57        15.97 o                         
  -5   5   0         60.89         74.76         7.18 o                         
  -4   5   0        441.38        465.33        26.71 o                         
  -3   5   0        511.60        500.63        13.49 o                         
  -2   5   0          1.60          0.81         2.74 o                         
  -1   5   0        372.33        388.02         8.14 o                         
   0   5   0       2502.51       2557.97        51.44 o                         
   1   5   0         29.51         30.65         2.15 o                         
   2   5   0       7518.93       8324.22       152.93 o                         
   3   5   0         19.78         31.48         2.55 o                         
   4   5   0        255.24        235.66        15.84 o                         
   5   5   0         21.32         18.11         4.65 o                         
   6   5   0       1370.47       1366.18        35.90 o                         
   7   5   0        216.65        216.63        11.19 o                         
   8   5   0        447.74        425.19        31.47 o                         
  -6   6   0          4.09         13.93        12.76 o                         
  -5   6   0        357.87        377.64        14.04 o                         
  -4   6   0        216.14        207.06        10.08 o                         
  -3   6   0         27.47         25.41         4.64 o                         
  -2   6   0        209.48        179.42         7.91 o                         
  -1   6   0       1873.84       1808.65        35.55 o                         
   0   6   0        898.95        931.47        23.91 o                         
   1   6   0        343.21        289.66         7.85 o                         
   2   6   0       2765.96       2893.27        71.12 o                         
   3   6   0       1895.57       1937.69        39.34 o                         
   4   6   0        926.51        862.44        26.13 o                         
   5   6   0       1277.50       1353.36        40.05 o                         
   6   6   0         68.12         84.62         7.67 o                         
   7   6   0        171.63        172.59        11.12 o                         
   8   6   0         25.02         16.42        12.10 o                         
  -5   7   0         43.42         52.62         8.17 o                         
  -4   7   0        444.48        427.00        13.92 o                         
  -3   7   0        127.89        128.47         6.93 o                         
  -2   7   0        818.85        829.79        20.35 o                         
  -1   7   0        188.63        189.86         9.21 o                         
   0   7   0         15.44         18.69         4.37 o                         
   1   7   0       2059.54       2067.30        59.56 o                         
   2   7   0       1560.80       1533.29        45.00 o                         
   3   7   0       2317.18       2181.17        63.51 o                         
   4   7   0         11.77          9.22         3.52 o                         
   5   7   0        356.29        319.11        12.65 o                         
   6   7   0         55.04         45.69         8.28 o                         
   7   7   0        644.05        684.84        24.64 o                         
   8   7   0          6.46         23.71        12.25 o                         
  -5   8   0         92.52         73.38        10.66 o                         
  -4   8   0         73.84         75.99         8.98 o                         
  -3   8   0        117.84        121.62         7.98 o                         
  -2   8   0         44.40         45.44         8.75 o                         
  -1   8   0          8.19          4.56         6.67 o                         
   0   8   0        651.20        635.70        32.32 o                         
   1   8   0        654.70        654.50        26.14 o                         
   2   8   0        274.53        238.53        11.08 o                         
   3   8   0        448.64        424.62        23.68 o                         
   4   8   0        128.04        143.66        11.44 o                         
   5   8   0          0.38          4.68         3.91 o                         
   6   8   0       1352.12       1352.28        51.28 o                         
   7   8   0          6.08         14.42         7.65 o                         
   8   8   0        107.49        118.19        18.60 o                         
  -4   9   0        126.03        150.39        17.76 o                         
  -3   9   0        450.62        465.41        24.92 o                         
  -2   9   0         55.47         50.33        11.06 o                         
  -1   9   0        618.03        624.00        36.57 o                         
   0   9   0        551.37        533.11        33.60 o                         
   1   9   0        134.46        143.56        12.27 o                         
   2   9   0         83.17         82.58         8.80 o                         
   3   9   0        554.89        558.67        26.88 o                         
   4   9   0         19.75         11.88         8.78 o                         
   5   9   0       1220.31       1316.99        73.10 o                         
   6   9   0         51.72         34.95        13.61 o                         
   7   9   0          1.62          4.33         6.14 o                         
  -3  10   0          0.54        -17.30        18.29 o                         
  -2  10   0        147.42        125.98        15.74 o                         
  -1  10   0         84.41         93.89        11.05 o                         
   0  10   0        119.14        119.53        11.05 o                         
   1  10   0         74.57         83.09        10.48 o                         
   2  10   0        994.37       1021.39        33.14 o                         
   3  10   0         64.01         54.32         9.37 o                         
   4  10   0        100.91         83.96        11.63 o                         
   5  10   0        645.78        621.98        34.87 o                         
   6  10   0         63.96         69.67        14.29 o                         
   7  10   0        436.51        446.45        38.27 o                         
  -2  11   0         76.75         77.75        15.20 o                         
  -1  11   0        214.11        178.30        32.32 o                         
   0  11   0        176.77        167.95        14.55 o                         
   1  11   0        101.65        109.85        14.03 o                         
   2  11   0         28.30         46.44        11.32 o                         
   3  11   0         20.02         30.64         9.58 o                         
   4  11   0        322.71        316.57        48.06 o                         
   5  11   0        289.35        265.67        20.64 o                         
   6  11   0        175.32        166.71        18.18 o                         
  -1  12   0          2.09          6.56        18.29 o                         
   0  12   0        111.78         79.90        14.66 o                         
   1  12   0        191.79        199.73        22.11 o                         
   2  12   0          0.78         11.34        13.61 o                         
   3  12   0        516.75        575.86        37.85 o                         
   4  12   0        160.73        162.29        16.35 o                         
   5  12   0         25.22         13.64        14.00 o                         
   1  13   0         23.97         22.96        30.62 o                         
   2  13   0        193.42        162.75        22.54 o                         
  -2 -13   1         65.64         85.91        34.02 o                         
  -5 -12   1         41.01         16.83        15.53 o                         
  -4 -12   1        180.33        175.16        49.76 o                         
  -3 -12   1        103.09         94.73        16.59 o                         
  -2 -12   1          8.49         10.48        13.24 o                         
  -1 -12   1        174.42        155.56        22.96 o                         
   0 -12   1        719.49        774.02        70.60 o                         
  -6 -11   1         61.96         69.06        15.42 o                         
  -5 -11   1         77.06         71.06        14.29 o                         
  -4 -11   1        278.02        304.29        31.90 o                         
  -3 -11   1        196.48        176.79        15.74 o                         
  -2 -11   1        113.97        120.53        12.88 o                         
  -1 -11   1        128.24        144.59        14.03 o                         
   0 -11   1          0.45         -9.58        10.03 o                         
   1 -11   1         67.94         46.74        12.01 o                         
   2 -11   1         38.60         23.05        13.78 o                         
  -7 -10   1        143.79         89.31        22.11 o                         
  -6 -10   1          0.07         -3.02        12.59 o                         
  -5 -10   1        457.69        461.25        29.73 o                         
  -4 -10   1        398.48        387.44        21.46 o                         
  -3 -10   1         82.76         76.74         9.67 o                         
  -2 -10   1        704.29        700.29        24.91 o                         
  -1 -10   1        771.06        736.55        41.68 o                         
   0 -10   1         31.05         27.42         8.96 o                         
   1 -10   1        297.89        335.45        37.42 o                         
   2 -10   1        172.82        160.99        15.07 o                         
   3 -10   1          1.51         -2.11        13.52 o                         
  -7  -9   1        165.97        187.75        17.98 o                         
  -6  -9   1        458.23        455.79        24.31 o                         
  -5  -9   1        665.07        659.16        28.70 o                         
  -4  -9   1         77.64         87.27        12.33 o                         
  -3  -9   1          4.29         -2.60         7.06 o                         
  -2  -9   1        626.03        597.26        21.03 o                         
  -1  -9   1        213.91        216.97        11.19 o                         
   0  -9   1        646.24        637.06        31.47 o                         
   1  -9   1         50.44         77.43         9.52 o                         
   2  -9   1        101.77        132.61        17.86 o                         
   3  -9   1        198.86        177.46        22.96 o                         
   4  -9   1         65.47         57.67        15.42 o                         
  -7  -8   1        174.66        181.09        14.65 o                         
  -6  -8   1        497.59        447.95        16.87 o                         
  -5  -8   1         32.57         45.53         9.27 o                         
  -4  -8   1        121.44        117.02        10.21 o                         
  -3  -8   1       2028.88       2051.82       111.12 o                         
  -2  -8   1        183.81        178.87         9.87 o                         
  -1  -8   1       1222.48       1206.19        36.28 o                         
   0  -8   1          6.79         12.47         6.09 o                         
   1  -8   1        267.86        262.25        14.47 o                         
   2  -8   1         19.37         10.32         7.31 o                         
   3  -8   1        207.19        210.93         9.35 o                         
   4  -8   1         33.74         31.51         7.30 o                         
   5  -8   1        146.84        134.92        11.48 o                         
  -8  -7   1         31.59         35.24        16.35 o                         
  -7  -7   1        129.19        105.97         9.46 o                         
  -6  -7   1        504.32        526.25        18.68 o                         
  -5  -7   1         13.86         26.56         6.06 o                         
  -4  -7   1        419.13        401.46        30.15 o                         
  -3  -7   1       1027.89       1001.66        30.75 o                         
  -2  -7   1        162.12        140.69         8.51 o                         
  -1  -7   1       2033.57       2037.68        58.75 o                         
   0  -7   1        860.53        858.54        39.65 o                         
   1  -7   1        417.12        395.78        12.94 o                         
   2  -7   1       1634.40       1654.87        38.52 o                         
   3  -7   1          1.48          2.08         4.90 o                         
   4  -7   1        106.62         91.37         7.13 o                         
   5  -7   1         63.02         54.98         7.93 o                         
  -8  -6   1         59.04         35.51        12.58 o                         
  -7  -6   1       1183.54       1181.24        36.91 o                         
  -6  -6   1         90.94         92.29         8.12 o                         
  -5  -6   1       1571.59       1561.22        50.27 o                         
  -4  -6   1          2.89          1.50         4.54 o                         
  -3  -6   1        192.95        173.45         7.34 o                         
  -2  -6   1        320.89        300.19        13.94 o                         
  -1  -6   1        411.31        375.00        13.01 o                         
   0  -6   1        289.45        264.16         7.68 o                         
   1  -6   1       1164.01       1102.08        28.78 o                         
   2  -6   1        155.61        139.06         6.93 o                         
   3  -6   1        111.18        104.39         5.88 o                         
   4  -6   1        494.80        507.25        14.89 o                         
   5  -6   1        105.96         87.51         8.24 o                         
   6  -6   1          3.81         -6.52        12.17 o                         
  -8  -5   1        388.75        410.82        30.62 o                         
  -7  -5   1         25.24         29.89         7.53 o                         
  -6  -5   1        164.90        184.53         9.39 o                         
  -5  -5   1        174.98        170.18         7.94 o                         
  -4  -5   1       3486.76       3379.20        86.71 o                         
  -3  -5   1       3521.94       3640.02        72.80 o                         
  -2  -5   1       4798.81       5197.54       113.50 o                         
  -1  -5   1        136.46        119.80         4.23 o                         
   0  -5   1         74.46         58.37         3.88 o                         
   1  -5   1       3352.90       3342.55        57.92 o                         
   2  -5   1        197.70        205.76         7.99 o                         
   3  -5   1       1101.10       1128.96        26.52 o                         
   4  -5   1        147.62        136.63         7.71 o                         
   5  -5   1         78.98         83.64         7.34 o                         
   6  -5   1         31.17         34.29        11.92 o                         
  -8  -4   1         14.30          7.44        13.13 o                         
  -7  -4   1          0.12         11.07        11.43 o                         
  -6  -4   1       1558.41       1535.47        39.93 o                         
  -5  -4   1        565.74        538.82        26.64 o                         
  -4  -4   1       2374.46       2251.30        56.02 o                         
  -3  -4   1        918.80        998.60        20.71 o                         
  -2  -4   1          7.15          4.44         1.15 o                         
  -1  -4   1        350.13        322.47         7.81 o                         
   0  -4   1       8040.73       8581.98       174.25 o                         
   1  -4   1        713.42        752.64        14.15 o                         
   2  -4   1       3353.64       3542.01        71.06 o                         
   3  -4   1        269.11        255.96         8.25 o                         
   4  -4   1        242.84        225.33        11.46 o                         
   5  -4   1          3.72          8.53         5.86 o                         
   6  -4   1        539.85        550.04        35.72 o                         
   7  -4   1          0.18         -0.85        14.45 o                         
  -8  -3   1          5.39         13.36        23.82 o                         
  -7  -3   1        890.31        862.84        35.85 o                         
  -6  -3   1        327.28        313.49        12.16 o                         
  -5  -3   1        443.90        396.90        12.53 o                         
  -4  -3   1          2.13         -0.36         3.20 o                         
  -3  -3   1       5058.01       5796.17       126.36 o                         
  -2  -3   1        610.81        645.44        13.30 o                         
  -1  -3   1       5569.42       5958.54       129.48 o                         
   0  -3   1        216.80        271.92         7.57 o                         
   1  -3   1        125.89        120.98         4.24 o                         
   2  -3   1        293.08        308.70         8.99 o                         
   3  -3   1       1596.10       1550.25        39.11 o                         
   4  -3   1        673.38        656.73        18.43 o                         
   5  -3   1        659.54        665.18        17.71 o                         
   6  -3   1          2.35         10.61        10.29 o                         
   7  -3   1          9.34         -7.13        12.58 o                         
  -8  -2   1        346.47        347.83        34.87 o                         
  -7  -2   1        124.93        144.51        14.00 o                         
  -6  -2   1        276.12        252.55        11.71 o                         
  -5  -2   1         26.92         38.20         5.12 o                         
  -4  -2   1       5126.87       5117.05       101.91 o                         
  -3  -2   1       2051.61       2246.03        44.96 o                         
  -2  -2   1       2169.87       2247.57        49.22 o                         
  -1  -2   1        126.00        176.85         3.51 o                         
   0  -2   1       9667.49      10288.43       188.26 o                         
   1  -2   1      18534.84      20930.81       453.45 o                         
   2  -2   1       2181.27       2210.95        48.53 o                         
   3  -2   1       1192.99       1198.46        24.64 o                         
   4  -2   1        301.52        265.32         9.43 o                         
   5  -2   1        158.24        151.75        13.48 o                         
   6  -2   1          0.27         -3.31        13.61 o                         
   7  -2   1        599.00        617.77        30.24 o                         
  -8  -1   1        195.63        209.32        19.97 o                         
  -7  -1   1        747.35        749.05        41.68 o                         
  -6  -1   1       1392.05       1381.86        52.23 o                         
  -5  -1   1       2160.28       2112.34        47.23 o                         
  -4  -1   1         42.47         72.84         3.26 o                         
  -3  -1   1        561.21        595.31        12.67 o                         
  -2  -1   1         21.54         15.63         1.25 o                         
  -1  -1   1       4481.20       4932.54       119.71 o                         
   0  -1   1       1597.61       1683.63        52.59 o                         
   1  -1   1       2361.41       2471.16        72.60 o                         
   2  -1   1        106.59        116.89         2.98 o                         
   3  -1   1          2.35         -0.74         1.65 o                         
   4  -1   1       2437.43       2456.21        54.38 o                         
   5  -1   1         47.67         58.93         5.81 o                         
   6  -1   1        379.29        399.16        27.22 o                         
   7  -1   1         27.20         17.96        12.24 o                         
   8  -1   1          3.15         24.70        17.82 o                         
  -8   0   1         51.76         32.32        30.62 o                         
  -7   0   1         41.32         61.24        23.82 o                         
  -6   0   1         86.40         89.67         8.59 o                         
  -5   0   1          0.50          1.05         4.98 o                         
  -4   0   1        403.33        391.81         8.60 o                         
  -3   0   1       2672.04       2918.24        54.10 o                         
  -2   0   1       3588.96       3829.75        70.45 o                         
  -1   0   1       3760.65       3956.93        78.42 o                         
   1   0   1        599.00        676.84        13.60 o                         
   2   0   1        979.34        976.61        18.37 o                         
   3   0   1       8532.48       9134.00       167.87 o                         
   4   0   1        284.42        289.12         6.92 o                         
   5   0   1       1018.62        963.94        25.77 o                         
   6   0   1        400.70        384.28        20.03 o                         
   7   0   1        115.19        136.49        19.22 o                         
   8   0   1          6.36          5.95        33.17 o                         
  -8   1   1          2.52          2.55        34.87 o                         
  -7   1   1        876.10        866.62        38.14 o                         
  -6   1   1        355.88        334.08        23.82 o                         
  -5   1   1        310.25        291.48        17.78 o                         
  -4   1   1       4814.01       5049.35        87.28 o                         
  -3   1   1        245.46        238.46         5.62 o                         
  -2   1   1         94.69         78.38         2.31 o                         
  -1   1   1        689.22        701.14        12.29 o                         
   0   1   1       1402.55       1556.83        37.85 o                         
   1   1   1        218.25        274.23        11.15 o                         
   2   1   1       7192.63       7576.19       138.97 o                         
   3   1   1        126.71        180.36         4.42 o                         
   4   1   1        269.54        295.24         6.94 o                         
   5   1   1          6.23          7.11         3.84 o                         
   6   1   1        642.28        658.85        22.89 o                         
   7   1   1        133.69        147.37        15.26 o                         
   8   1   1        140.61        158.20        36.57 o                         
  -7   2   1         67.20         56.85        13.24 o                         
  -6   2   1          5.72         -7.99        10.05 o                         
  -5   2   1        732.42        759.68        21.54 o                         
  -4   2   1        349.02        361.00         9.26 o                         
  -3   2   1         95.34        105.11         3.75 o                         
  -2   2   1        383.57        456.95         8.55 o                         
  -1   2   1      25595.04      28699.59       566.91 o                         
   0   2   1       1228.26       1217.32        26.63 o                         
   1   2   1       1157.18       1306.81        28.68 o                         
   2   2   1       1033.04       1251.84        27.61 o                         
   3   2   1        546.80        467.68        12.89 o                         
   4   2   1       1047.20       1021.93        19.79 o                         
   5   2   1       2169.83       2132.37        47.76 o                         
   6   2   1        288.86        282.13        17.30 o                         
   7   2   1         89.86        106.68        13.22 o                         
   8   2   1         82.20         67.77        15.07 o                         
  -7   3   1         81.58         68.00        15.20 o                         
  -6   3   1         40.59         35.09        10.94 o                         
  -5   3   1        309.10        306.41        10.86 o                         
  -4   3   1       1401.87       1447.52        33.31 o                         
  -3   3   1         78.83         69.80         3.78 o                         
  -2   3   1       4800.64       4806.67        88.22 o                         
  -1   3   1       3104.06       3079.57        67.17 o                         
   0   3   1        114.18        115.91         2.92 o                         
   1   3   1         42.93         48.65         2.01 o                         
   2   3   1       9473.54      10109.38       219.52 o                         
   3   3   1       1939.01       1923.64        38.77 o                         
   4   3   1       1979.72       2034.06        43.29 o                         
   5   3   1        170.87        139.05         6.98 o                         
   6   3   1         18.18         20.13         8.76 o                         
   7   3   1        497.02        476.05        26.37 o                         
   8   3   1         38.18         36.74        14.15 o                         
  -7   4   1          0.21          3.87        14.66 o                         
  -6   4   1        282.31        315.20        35.30 o                         
  -5   4   1        635.13        689.37        18.74 o                         
  -4   4   1        551.17        575.44        15.26 o                         
  -3   4   1        980.26        991.39        25.03 o                         
  -2   4   1        210.98        247.53         8.78 o                         
  -1   4   1        331.22        326.17        11.04 o                         
   0   4   1       3229.08       3407.47        62.87 o                         
   1   4   1       3138.27       3102.49        53.45 o                         
   2   4   1       5084.50       5166.55       112.67 o                         
   3   4   1         67.23         57.00         3.57 o                         
   4   4   1         79.00         94.66         5.13 o                         
   5   4   1          0.71         -0.99         4.34 o                         
   6   4   1       1404.32       1418.78        37.08 o                         
   7   4   1          5.21          5.54         8.76 o                         
   8   4   1        273.55        309.04        32.75 o                         
  -6   5   1        222.15        272.14        19.97 o                         
  -5   5   1         65.15         58.26         7.38 o                         
  -4   5   1         29.13         29.44         5.31 o                         
  -3   5   1       1230.17       1211.37        28.42 o                         
  -2   5   1        422.23        390.45        12.07 o                         
  -1   5   1       1239.85       1217.27        23.18 o                         
   0   5   1       1426.29       1432.32        26.77 o                         
   1   5   1        375.19        362.02         7.82 o                         
   2   5   1        373.83        419.19         8.60 o                         
   3   5   1       3793.01       3890.79        77.72 o                         
   4   5   1         86.86         76.06         4.21 o                         
   5   5   1       1159.14       1101.52        29.00 o                         
   6   5   1        523.74        444.90        14.97 o                         
   7   5   1         11.66          5.79         7.67 o                         
   8   5   1        195.89        212.64        22.11 o                         
  -6   6   1         13.82         15.39        16.16 o                         
  -5   6   1         60.21         49.01         7.87 o                         
  -4   6   1        557.94        562.07        15.96 o                         
  -3   6   1          5.35          5.47         4.42 o                         
  -2   6   1        851.98        856.80        20.56 o                         
  -1   6   1         69.61         65.91         3.54 o                         
   0   6   1          4.42          2.35         1.89 o                         
   1   6   1          1.58          3.39         2.42 o                         
   2   6   1       2329.35       2437.73        48.95 o                         
   3   6   1         50.79         59.17         6.09 o                         
   4   6   1       2698.39       2785.16        68.99 o                         
   5   6   1          4.47          2.65         4.90 o                         
   6   6   1         12.35         19.50         6.31 o                         
   7   6   1        242.28        202.97        12.96 o                         
   8   6   1        213.64        244.43        18.09 o                         
  -5   7   1        103.26         95.03         9.76 o                         
  -4   7   1        207.96        212.56        10.18 o                         
  -3   7   1        134.56        115.43         9.47 o                         
  -2   7   1        228.80        212.63        10.97 o                         
  -1   7   1       1578.27       1651.71        36.94 o                         
   0   7   1        735.64        758.88        32.94 o                         
   1   7   1       2160.45       2025.01        58.59 o                         
   2   7   1        296.19        286.45        11.70 o                         
   3   7   1         44.19         47.48         3.13 o                         
   4   7   1        160.63        131.61         7.31 o                         
   5   7   1       2313.46       2201.49        63.98 o                         
   6   7   1        834.20        778.64        25.38 o                         
   7   7   1        369.63        359.79        18.44 o                         
   8   7   1         10.80          3.44        11.71 o                         
  -5   8   1         13.54          2.78         9.81 o                         
  -4   8   1          1.87         -8.08         8.08 o                         
  -3   8   1        228.51        245.50        24.18 o                         
  -2   8   1        707.42        682.54        22.16 o                         
  -1   8   1        388.66        366.30        17.77 o                         
   0   8   1        425.02        377.54        14.38 o                         
   1   8   1        482.44        481.78        17.06 o                         
   2   8   1        843.00        855.18        26.97 o                         
   3   8   1       1302.12       1212.66        53.47 o                         
   4   8   1        134.63        159.80         6.12 o                         
   5   8   1        335.41        322.72        18.53 o                         
   6   8   1        252.37        262.27        15.71 o                         
   7   8   1         43.18         45.11         8.55 o                         
   8   8   1         22.20         12.26        16.55 o                         
  -4   9   1        177.78        157.69        17.76 o                         
  -3   9   1        136.13        153.75         9.35 o                         
  -2   9   1         45.73         57.38        10.69 o                         
  -1   9   1        202.71        214.46        14.29 o                         
   0   9   1        488.75        456.89        29.77 o                         
   1   9   1          2.32         -0.54         6.11 o                         
   2   9   1       1244.95       1199.18        63.73 o                         
   3   9   1        271.78        247.04        16.93 o                         
   4   9   1          5.02          5.87         8.78 o                         
   5   9   1        112.65        107.76        14.03 o                         
   6   9   1        312.48        323.71        13.93 o                         
   7   9   1          3.50          4.43        11.79 o                         
  -3  10   1         37.63         46.88        14.63 o                         
  -2  10   1         21.53         24.42        11.59 o                         
  -1  10   1        294.34        306.29        32.32 o                         
   0  10   1         64.45         61.55        18.71 o                         
   1  10   1         27.72         23.97         8.86 o                         
   2  10   1        103.86        125.68        10.09 o                         
   3  10   1         30.20         22.31         8.32 o                         
   4  10   1         90.85         91.57        11.44 o                         
   5  10   1        533.47        499.64        25.07 o                         
   6  10   1         28.92         38.42        13.48 o                         
   7  10   1        316.95        364.32        26.75 o                         
  -2  11   1        149.45        136.23        15.84 o                         
  -1  11   1        104.47         98.53        13.78 o                         
   0  11   1         54.79         49.12        11.71 o                         
   1  11   1        356.33        409.34        22.27 o                         
   2  11   1        181.74        187.43        12.65 o                         
   3  11   1        153.15        185.45        13.83 o                         
   4  11   1        449.47        427.51        96.07 o                         
   5  11   1        161.21        174.39        16.84 o                         
   6  11   1         24.93         21.80        14.91 o                         
  -1  12   1          0.12         -2.50        13.44 o                         
   0  12   1         21.44         15.52        13.13 o                         
   1  12   1         89.21         89.68        22.54 o                         
   2  12   1         28.72         13.33        13.24 o                         
   3  12   1        162.86        164.16        13.86 o                         
   4  12   1          2.79         27.84        13.05 o                         
   5  12   1          1.05          0.92        13.84 o                         
   1  13   1          1.06        -17.86        28.07 o                         
   2  13   1        140.04        163.12        18.92 o                         
   3  13   1        173.81        179.47        23.82 o                         
   4  13   1        100.12        108.87        31.47 o                         
  -5 -12   2          1.13         -0.85        25.52 o                         
  -4 -12   2         63.94         78.69        14.15 o                         
  -3 -12   2        188.55        193.81        16.49 o                         
  -2 -12   2         26.99         15.62        12.85 o                         
  -1 -12   2        190.79        190.61        16.59 o                         
   0 -12   2        593.04        608.98        73.15 o                         
  -6 -11   2        141.53        127.69        29.34 o                         
  -5 -11   2          0.99         -4.29        16.16 o                         
  -4 -11   2        329.89        300.09        26.79 o                         
  -3 -11   2         67.00         75.16        11.32 o                         
  -2 -11   2        107.12        114.85        13.13 o                         
  -1 -11   2         33.40         35.67        10.39 o                         
   0 -11   2         14.20         -6.39         9.43 o                         
   1 -11   2         50.10         38.50        17.44 o                         
   2 -11   2        103.23        101.91        14.55 o                         
  -6 -10   2          1.96        -13.13        13.13 o                         
  -5 -10   2        365.75        348.30        20.41 o                         
  -4 -10   2         13.26          9.71         9.76 o                         
  -3 -10   2        138.30        125.29        11.63 o                         
  -2 -10   2        328.46        333.61        15.52 o                         
  -1 -10   2       1033.60       1028.11        39.83 o                         
   0 -10   2          1.06          5.77         8.29 o                         
   1 -10   2        157.03        173.18        15.31 o                         
   2 -10   2         42.14         46.05        11.82 o                         
   3 -10   2         12.25         35.56        13.90 o                         
  -7  -9   2          0.39          5.39        13.84 o                         
  -6  -9   2        282.30        265.76        18.77 o                         
  -5  -9   2        143.06        151.89        24.24 o                         
  -4  -9   2        293.26        284.30        17.13 o                         
  -3  -9   2         76.24         76.49         8.45 o                         
  -2  -9   2       1566.91       1642.49        48.92 o                         
  -1  -9   2        110.80        114.03        14.05 o                         
   0  -9   2        287.06        296.27        15.26 o                         
   1  -9   2         53.71         41.22         8.29 o                         
   2  -9   2         29.61         18.87         8.63 o                         
   3  -9   2        367.45        388.33        20.72 o                         
   4  -9   2         33.14         31.90        14.79 o                         
  -7  -8   2          5.04         11.60        15.16 o                         
  -6  -8   2        539.92        524.36        29.34 o                         
  -5  -8   2        284.24        281.11        19.14 o                         
  -4  -8   2       2106.65       2179.18        80.33 o                         
  -3  -8   2        458.84        429.45        16.24 o                         
  -2  -8   2          0.44          9.46         5.45 o                         
  -1  -8   2         40.87         26.57         5.28 o                         
   0  -8   2        654.00        648.94        32.75 o                         
   1  -8   2        415.96        427.88        33.03 o                         
   2  -8   2        512.29        543.12        20.65 o                         
   3  -8   2         88.26         83.27         9.91 o                         
   4  -8   2         43.27         38.67         5.65 o                         
   5  -8   2         90.70         74.35         9.49 o                         
  -8  -7   2          0.25          2.17         9.49 o                         
  -7  -7   2        388.91        368.28        16.26 o                         
  -6  -7   2        398.41        389.70        19.26 o                         
  -5  -7   2         13.20         25.52         3.79 o                         
  -4  -7   2         13.11          8.02         6.44 o                         
  -3  -7   2       2502.65       2510.22        72.51 o                         
  -2  -7   2          7.53          7.40         4.71 o                         
  -1  -7   2        606.97        628.48        19.90 o                         
   0  -7   2          2.34          0.45         3.42 o                         
   1  -7   2        375.99        382.67        17.89 o                         
   2  -7   2        486.74        515.14        16.22 o                         
   3  -7   2        138.69        145.14         9.47 o                         
   4  -7   2         59.72         53.31         7.60 o                         
   5  -7   2        255.67        287.18        18.09 o                         
  -8  -6   2        403.58        414.90        23.91 o                         
  -7  -6   2        329.54        315.64        17.42 o                         
  -6  -6   2         29.69         27.39         6.31 o                         
  -5  -6   2        560.23        486.42        26.26 o                         
  -4  -6   2       1490.81       1497.73        33.74 o                         
  -3  -6   2         15.04         14.79         3.76 o                         
  -2  -6   2       2665.60       2595.96        57.43 o                         
  -1  -6   2        140.72        138.67         4.46 o                         
   0  -6   2          9.15          7.02         2.57 o                         
   1  -6   2        704.41        683.86        18.95 o                         
   2  -6   2        563.20        569.53        12.94 o                         
   3  -6   2         27.02         28.12         4.71 o                         
   4  -6   2        451.43        450.25        14.21 o                         
   5  -6   2          1.46         -5.86         6.80 o                         
   6  -6   2          1.74         -4.94        11.61 o                         
  -8  -5   2         13.62          1.70        14.46 o                         
  -7  -5   2        242.73        237.30        16.82 o                         
  -6  -5   2         17.34         29.47         5.95 o                         
  -5  -5   2       2186.98       2159.12        54.41 o                         
  -4  -5   2          3.85          3.61         3.09 o                         
  -3  -5   2        984.37        949.82        19.76 o                         
  -2  -5   2         28.50         23.92         2.58 o                         
  -1  -5   2       5038.14       5210.52        96.03 o                         
   0  -5   2       1840.09       1756.99        47.04 o                         
   1  -5   2       3526.06       3759.53        75.35 o                         
   2  -5   2        114.20        126.17         4.80 o                         
   3  -5   2        256.15        272.47        11.37 o                         
   4  -5   2        383.87        386.90        12.33 o                         
   5  -5   2         44.47         44.69         6.74 o                         
   6  -5   2        135.15        110.63        13.53 o                         
  -8  -4   2        594.50        637.12        31.06 o                         
  -7  -4   2         31.16         23.60         7.67 o                         
  -6  -4   2        701.55        686.23        20.10 o                         
  -5  -4   2          1.23         -2.91         4.21 o                         
  -4  -4   2         65.98         58.57         4.30 o                         
  -3  -4   2       1063.84       1158.99        23.83 o                         
  -2  -4   2        960.18       1194.35        26.69 o                         
  -1  -4   2       5322.44       5676.23       112.68 o                         
   0  -4   2       2544.94       2732.80        54.69 o                         
   1  -4   2          5.68          3.97         1.12 o                         
   2  -4   2        542.04        501.73        12.10 o                         
   3  -4   2       1225.54       1160.73        30.04 o                         
   4  -4   2         11.56         13.32         4.81 o                         
   5  -4   2        397.06        436.94        13.99 o                         
   6  -4   2        217.80        189.74        15.20 o                         
   7  -4   2          0.23        -13.77        13.77 o                         
  -8  -3   2         79.69        114.25        15.84 o                         
  -7  -3   2        371.14        362.95        20.41 o                         
  -6  -3   2        276.24        266.32        11.25 o                         
  -5  -3   2        139.84        123.71         7.49 o                         
  -4  -3   2       3542.28       3516.72        86.54 o                         
  -3  -3   2       3021.92       3201.41        64.00 o                         
  -2  -3   2        833.91        666.90        12.77 o                         
  -1  -3   2        724.72        926.67        18.85 o                         
   0  -3   2       1498.04       1495.37        27.83 o                         
   1  -3   2        130.54        144.42         4.60 o                         
   2  -3   2       2068.32       2147.76        47.31 o                         
   3  -3   2        212.80        185.24         7.04 o                         
   4  -3   2        282.12        279.83        10.02 o                         
   5  -3   2        222.28        204.76        10.06 o                         
   6  -3   2         58.33         63.25        11.33 o                         
   7  -3   2         21.74         30.08        13.34 o                         
  -8  -2   2          4.88         -6.80        14.77 o                         
  -7  -2   2        205.94        242.27        17.93 o                         
  -6  -2   2        549.77        566.71        17.69 o                         
  -5  -2   2       1066.46        982.00        34.25 o                         
  -4  -2   2        100.29         97.84         4.54 o                         
  -3  -2   2        623.57        586.74        17.13 o                         
  -2  -2   2        130.69         83.40         2.60 o                         
  -1  -2   2      16105.95      17432.20       344.54 o                         
   0  -2   2          0.40          2.73         1.44 o                         
   1  -2   2       5254.76       5574.55       120.88 o                         
   2  -2   2          1.78          2.14         1.81 o                         
   3  -2   2         42.04         25.63         2.85 o                         
   4  -2   2        119.09        126.36         8.61 o                         
   5  -2   2       1569.13       1545.41        40.15 o                         
   6  -2   2        106.70        117.83        12.74 o                         
   7  -2   2        423.68        402.02        24.22 o                         
  -8  -1   2        536.72        543.82        30.24 o                         
  -7  -1   2         67.02         77.06        12.76 o                         
  -6  -1   2       1515.54       1461.84        66.77 o                         
  -5  -1   2        352.83        364.17        11.91 o                         
  -4  -1   2       1682.50       1761.93        33.20 o                         
  -3  -1   2        504.16        624.39        13.30 o                         
  -2  -1   2       7750.32       8271.19       179.69 o                         
  -1  -1   2        273.60        263.60         6.88 o                         
   0  -1   2        127.95        138.64         6.61 o                         
   1  -1   2       5449.34       5404.38       136.26 o                         
   2  -1   2       1566.08       1421.65        31.26 o                         
   3  -1   2       3913.74       4048.52        74.67 o                         
   4  -1   2       2361.29       2419.46        53.70 o                         
   5  -1   2        187.25        186.87         8.77 o                         
   6  -1   2         57.90         37.30        10.17 o                         
   7  -1   2          6.89         -4.79        12.24 o                         
   8  -1   2          0.45          2.63        17.25 o                         
  -8   0   2         18.65         27.22        29.77 o                         
  -7   0   2         45.69         28.35        13.05 o                         
  -6   0   2         34.76         57.12        11.48 o                         
  -5   0   2       1371.59       1293.86        33.57 o                         
  -4   0   2        105.65         97.37         6.67 o                         
  -3   0   2       4840.27       5192.15        95.62 o                         
  -2   0   2         44.97         24.27         1.51 o                         
  -1   0   2        167.01        169.44         5.52 o                         
   0   0   2        939.93       1084.33        23.66 o                         
   1   0   2        732.31        802.93        17.72 o                         
   2   0   2       4303.91       4459.32        82.07 o                         
   3   0   2       1675.03       1808.09        33.84 o                         
   4   0   2         63.81         57.23         3.21 o                         
   5   0   2         41.41         42.26         5.08 o                         
   6   0   2       1251.64       1282.26        53.12 o                         
   7   0   2        316.06        341.68        21.39 o                         
   8   0   2        271.25        261.97        39.13 o                         
  -7   1   2        527.51        505.99        43.38 o                         
  -6   1   2       1101.14       1174.45        51.46 o                         
  -5   1   2         94.60         80.84         8.43 o                         
  -4   1   2       1100.09       1099.90        18.80 o                         
  -3   1   2         98.95        114.16         4.25 o                         
  -2   1   2       3656.50       3785.63        65.29 o                         
  -1   1   2      11792.53      13222.00       226.45 o                         
   0   1   2       2787.22       3027.84        73.57 o                         
   1   1   2       3720.31       3994.29        73.30 o                         
   2   1   2        188.63        237.43         4.95 o                         
   3   1   2       2322.61       2385.28        44.22 o                         
   4   1   2       1383.10       1431.23        27.14 o                         
   5   1   2       2484.83       2407.79        53.77 o                         
   6   1   2         41.34         46.52         7.38 o                         
   7   1   2        129.44        142.04        26.37 o                         
   8   1   2         56.89         44.23        28.92 o                         
  -7   2   2          8.21         10.24        13.90 o                         
  -6   2   2          3.03          5.44         9.91 o                         
  -5   2   2         51.59         44.80         9.13 o                         
  -4   2   2        862.37        895.13        19.43 o                         
  -3   2   2        574.05        565.30        10.76 o                         
  -2   2   2       4809.56       4941.92        84.99 o                         
  -1   2   2         46.18         38.65         1.75 o                         
   0   2   2       8625.60       9215.66       199.74 o                         
   1   2   2        510.59        591.24        14.88 o                         
   2   2   2      13626.61      14522.26       287.24 o                         
   3   2   2       1550.73       1630.21        30.49 o                         
   4   2   2       2691.04       2678.94        49.97 o                         
   5   2   2         22.48         24.13         5.11 o                         
   6   2   2         12.12         16.67         8.49 o                         
   7   2   2        131.70        135.17        14.00 o                         
   8   2   2        316.48        354.31        27.22 o                         
  -7   3   2        110.58        101.60        15.71 o                         
  -6   3   2          5.87          1.90        10.69 o                         
  -5   3   2       1748.71       1693.29        62.19 o                         
  -4   3   2         46.26         51.99         4.75 o                         
  -3   3   2        454.10        372.80         8.98 o                         
  -2   3   2        213.32        248.69         5.38 o                         
  -1   3   2       1230.25       1270.77        25.75 o                         
   0   3   2          8.47         34.23         1.81 o                         
   1   3   2      15153.66      16047.97       388.98 o                         
   2   3   2          5.20          2.08         1.54 o                         
   3   3   2         82.24         61.38         5.68 o                         
   4   3   2         14.18         21.16         2.79 o                         
   5   3   2       1122.03       1039.80        27.30 o                         
   6   3   2        442.50        423.85        16.96 o                         
   7   3   2       1138.60       1159.48        45.60 o                         
   8   3   2         25.99         55.13        15.97 o                         
  -7   4   2         19.62         30.55        15.84 o                         
  -6   4   2        403.49        427.67        27.18 o                         
  -5   4   2        101.39        103.88         7.63 o                         
  -4   4   2          9.42          5.21         4.63 o                         
  -3   4   2        378.73        346.32        11.21 o                         
  -2   4   2       3502.34       3612.35        66.91 o                         
  -1   4   2        789.56        811.25        16.95 o                         
   0   4   2       6308.67       6416.71       133.05 o                         
   1   4   2         71.51         70.14         2.86 o                         
   2   4   2         10.54         21.52         1.93 o                         
   3   4   2        814.92        889.09        22.08 o                         
   4   4   2       3330.57       3359.96        73.94 o                         
   5   4   2       2879.33       2820.10        70.06 o                         
   6   4   2        149.50        139.63         7.97 o                         
   7   4   2          7.01          7.91         9.10 o                         
   8   4   2          0.05        -12.47        14.03 o                         
  -6   5   2         51.22         56.84        13.01 o                         
  -5   5   2          4.84          4.31         6.51 o                         
  -4   5   2         40.31         26.95         5.32 o                         
  -3   5   2       1482.71       1530.99        35.28 o                         
  -2   5   2        602.19        576.09        19.19 o                         
  -1   5   2        456.65        437.37         9.76 o                         
   0   5   2       1079.24       1193.54        24.36 o                         
   1   5   2        296.99        252.81        13.54 o                         
   2   5   2       1561.13       1490.39        30.31 o                         
   3   5   2         92.59        101.08         5.22 o                         
   4   5   2        519.84        463.92        11.89 o                         
   5   5   2        142.12        139.98         7.24 o                         
   6   5   2       1814.60       1755.46        45.15 o                         
   7   5   2         17.90         19.23        10.05 o                         
   8   5   2        805.94        823.25        48.48 o                         
  -6   6   2         37.75         28.44        13.34 o                         
  -5   6   2        249.19        280.52        13.92 o                         
  -4   6   2        154.29        171.39         9.31 o                         
  -3   6   2         56.47         58.05         5.35 o                         
  -2   6   2          0.39          4.72         3.74 o                         
  -1   6   2       2645.34       2862.90        63.06 o                         
   0   6   2        630.96        551.46        15.65 o                         
   1   6   2       1468.71       1422.93        28.92 o                         
   2   6   2        783.23        846.30        19.52 o                         
   3   6   2        157.51        166.54         9.33 o                         
   4   6   2        936.69        920.09        24.42 o                         
   5   6   2        468.30        479.59        17.23 o                         
   6   6   2          6.69          6.33         6.31 o                         
   7   6   2        597.02        599.70        21.92 o                         
   8   6   2         86.09        100.14        22.96 o                         
  -5   7   2         41.79         38.34         9.07 o                         
  -4   7   2        235.68        254.70        16.70 o                         
  -3   7   2         64.40         55.64         6.38 o                         
  -2   7   2        725.38        695.70        21.24 o                         
  -1   7   2        217.16        198.83         7.70 o                         
   0   7   2       1294.95       1413.84        50.48 o                         
   1   7   2         75.42         79.28         3.09 o                         
   2   7   2        982.12       1055.23        38.17 o                         
   3   7   2        175.35        172.50        10.31 o                         
   4   7   2       2860.60       2905.22        79.29 o                         
   5   7   2        245.43        225.75        13.35 o                         
   6   7   2        168.07        213.55        15.62 o                         
   7   7   2         94.83        101.04        11.79 o                         
   8   7   2        109.33        133.01        30.19 o                         
  -5   8   2         22.05         19.36        11.38 o                         
  -4   8   2         15.17         14.53         8.35 o                         
  -3   8   2        263.71        260.04        12.99 o                         
  -2   8   2        188.42        201.77        10.61 o                         
  -1   8   2          7.30          7.92         4.07 o                         
   0   8   2         43.57         50.58         6.91 o                         
   1   8   2       1153.97       1187.67        35.82 o                         
   2   8   2        192.19        184.80        10.22 o                         
   3   8   2       1366.97       1304.53        33.41 o                         
   4   8   2          0.63         -0.89         3.68 o                         
   5   8   2          7.80         11.41         4.93 o                         
   6   8   2        387.11        360.22        15.47 o                         
   7   8   2        335.16        387.72        17.98 o                         
   8   8   2        162.61        256.02        36.57 o                         
  -4   9   2         85.75         59.65         9.90 o                         
  -3   9   2        121.38        118.64         9.15 o                         
  -2   9   2         28.23         28.93         6.22 o                         
  -1   9   2        345.34        331.60        19.99 o                         
   0   9   2        641.72        627.96        26.52 o                         
   1   9   2         56.32         69.78         7.81 o                         
   2   9   2       2522.49       2662.50        77.42 o                         
   3   9   2        369.28        351.94        19.80 o                         
   4   9   2        205.51        198.46        14.65 o                         
   5   9   2        497.20        496.61        17.57 o                         
   6   9   2        272.19        250.77        12.86 o                         
   7   9   2         27.41         27.15         8.50 o                         
  -3  10   2        130.71        103.84        16.05 o                         
  -2  10   2         94.69         83.08        13.90 o                         
  -1  10   2        172.89        167.06        25.94 o                         
   0  10   2         88.61         82.43        10.82 o                         
   1  10   2        155.56        120.97        18.29 o                         
   2  10   2        269.85        294.97        15.23 o                         
   3  10   2        192.60        181.22        12.00 o                         
   4  10   2        379.96        391.09        34.83 o                         
   5  10   2        121.86        121.91        13.48 o                         
   6  10   2          0.39          9.60        13.05 o                         
   7  10   2         49.98         42.53        16.94 o                         
  -2  11   2          7.99          8.52        14.11 o                         
  -1  11   2         71.05         77.06        13.44 o                         
   0  11   2         16.37         25.52        16.59 o                         
   1  11   2       2157.72       2330.63       123.33 o                         
   2  11   2         68.61         69.96        10.20 o                         
   3  11   2        119.07        112.97        21.82 o                         
   4  11   2        174.24        170.79        25.94 o                         
   5  11   2        185.50        168.91        16.55 o                         
   6  11   2         88.06         79.73        16.33 o                         
  -1  12   2          0.09         11.37        14.00 o                         
   0  12   2         24.12         19.75        13.24 o                         
   1  12   2          3.13         17.16        12.36 o                         
   2  12   2         20.82         33.27        13.34 o                         
   3  12   2         38.83         47.89        11.76 o                         
   4  12   2        140.69        125.93        15.53 o                         
   5  12   2        106.81        112.60        42.53 o                         
   1  13   2          8.29         15.01        16.20 o                         
   2  13   2        167.95        171.07        18.80 o                         
   3  13   2        244.73        201.58        22.96 o                         
   4  13   2         12.03         47.63        29.77 o                         
  -4 -12   3        136.13        115.51        14.79 o                         
  -3 -12   3        201.54        177.76        19.56 o                         
  -2 -12   3          1.23          2.02        12.47 o                         
  -1 -12   3         28.42         31.94        13.01 o                         
   0 -12   3        234.84        269.43        20.76 o                         
  -5 -11   3         62.25         63.33        13.34 o                         
  -4 -11   3        304.08        337.50        25.09 o                         
  -3 -11   3          7.68          0.70         9.76 o                         
  -2 -11   3          3.33          3.02        10.48 o                         
  -1 -11   3        311.87        312.57        38.70 o                         
   0 -11   3          4.47         -6.49        14.46 o                         
   1 -11   3         79.66         75.39        12.68 o                         
   2 -11   3         30.16         40.61        15.14 o                         
  -6 -10   3         10.14          3.63        12.59 o                         
  -5 -10   3         70.60         62.46        11.59 o                         
  -4 -10   3        614.53        634.97        47.21 o                         
  -3 -10   3        183.62        159.62        12.42 o                         
  -2 -10   3        384.05        384.37        33.84 o                         
  -1 -10   3        194.22        205.78        18.71 o                         
   0 -10   3         82.13         74.63         9.72 o                         
   1 -10   3        216.13        221.88        17.01 o                         
   2 -10   3        199.25        204.36        17.30 o                         
   3 -10   3         22.55         13.80        14.20 o                         
  -7  -9   3          2.63          8.72        13.84 o                         
  -6  -9   3         18.66         24.46        11.80 o                         
  -5  -9   3        702.43        732.22        31.37 o                         
  -4  -9   3         53.72         39.73        11.91 o                         
  -3  -9   3        344.64        322.48        25.52 o                         
  -2  -9   3        458.51        493.02        18.63 o                         
  -1  -9   3         10.88         16.62         7.23 o                         
   0  -9   3        306.98        359.23        21.26 o                         
   1  -9   3        366.59        397.83        17.28 o                         
   2  -9   3         33.79         51.08        16.85 o                         
   3  -9   3        106.93        113.61        12.37 o                         
   4  -9   3         44.37         53.88        13.96 o                         
  -7  -8   3         37.59         33.80        13.65 o                         
  -6  -8   3        865.81        888.65        60.39 o                         
  -5  -8   3         10.45         -1.70         8.49 o                         
  -4  -8   3       1037.82       1022.99        39.23 o                         
  -3  -8   3         26.75         32.70         6.28 o                         
  -2  -8   3        747.60        754.66        24.33 o                         
  -1  -8   3        645.16        618.87        19.97 o                         
   0  -8   3        606.11        650.33        21.73 o                         
   1  -8   3         17.18         21.07         6.39 o                         
   2  -8   3        249.34        251.94        13.50 o                         
   3  -8   3        154.63        172.35        11.93 o                         
   4  -8   3         27.14         30.88        10.40 o                         
   5  -8   3        159.96        167.21        14.88 o                         
  -8  -7   3        126.13        116.54        13.23 o                         
  -7  -7   3        100.55         81.23         8.28 o                         
  -6  -7   3        113.36        111.04         6.90 o                         
  -5  -7   3        128.59        121.43        26.37 o                         
  -4  -7   3       1217.09       1276.41        59.50 o                         
  -3  -7   3       1662.19       1588.82        56.90 o                         
  -2  -7   3       1011.42       1027.24        48.28 o                         
  -1  -7   3        989.72        955.03        54.14 o                         
   0  -7   3        263.47        246.34        10.24 o                         
   1  -7   3        124.98        117.83         6.96 o                         
   2  -7   3        655.61        670.89        22.80 o                         
   3  -7   3        105.73        101.51         8.31 o                         
   4  -7   3         91.86        108.61         7.32 o                         
   5  -7   3        125.29        111.38        13.70 o                         
  -8  -6   3         43.85         34.70        10.29 o                         
  -7  -6   3        599.00        647.09        32.30 o                         
  -6  -6   3        187.72        184.30        10.31 o                         
  -5  -6   3       1875.20       1770.91        51.85 o                         
  -4  -6   3        324.01        291.24        12.13 o                         
  -3  -6   3        194.86        178.66         7.79 o                         
  -2  -6   3        294.39        276.50         8.34 o                         
  -1  -6   3       1738.98       1780.11        33.47 o                         
   0  -6   3          0.67          1.09         2.31 o                         
   1  -6   3       1486.89       1513.53        38.57 o                         
   2  -6   3         80.60         86.40        12.15 o                         
   3  -6   3          3.18          2.42         3.92 o                         
   4  -6   3        243.92        258.21        13.12 o                         
   5  -6   3         47.81         55.75         7.55 o                         
   6  -6   3         13.98         16.29         8.89 o                         
  -8  -5   3        153.28        135.24        17.86 o                         
  -7  -5   3        177.81        164.20         9.79 o                         
  -6  -5   3        686.38        702.58        20.74 o                         
  -5  -5   3          5.58         10.99         4.35 o                         
  -4  -5   3        244.73        254.85        16.45 o                         
  -3  -5   3          0.36          0.72         3.20 o                         
  -2  -5   3       3938.62       4013.33        87.86 o                         
  -1  -5   3         77.01         65.86         2.73 o                         
   0  -5   3       4534.52       4820.52        95.89 o                         
   1  -5   3         50.67         47.40         2.90 o                         
   2  -5   3         60.43         67.08         3.37 o                         
   3  -5   3        551.98        586.74        15.36 o                         
   4  -5   3        719.60        733.89        19.16 o                         
   5  -5   3         14.47         13.50         8.09 o                         
   6  -5   3         99.34         91.57         9.26 o                         
  -8  -4   3        366.20        357.89        23.60 o                         
  -7  -4   3        123.71        143.71         9.63 o                         
  -6  -4   3        268.26        256.33        10.93 o                         
  -5  -4   3       1050.26       1048.62        27.91 o                         
  -4  -4   3        157.73        152.49         6.45 o                         
  -3  -4   3       3999.08       3889.73        71.96 o                         
  -2  -4   3        326.77        368.13         9.05 o                         
  -1  -4   3        486.22        557.93        12.62 o                         
   0  -4   3        181.69        161.61         4.09 o                         
   1  -4   3       1859.76       1820.07        43.88 o                         
   2  -4   3        849.08        765.17        17.76 o                         
   3  -4   3       1184.76       1191.48        30.80 o                         
   4  -4   3         85.27         78.93         7.49 o                         
   5  -4   3          8.18          9.06         6.02 o                         
   6  -4   3        452.89        436.22        18.53 o                         
   7  -4   3         14.46        -11.01        13.61 o                         
  -8  -3   3         26.34         24.21        14.03 o                         
  -7  -3   3        219.95        186.57        28.49 o                         
  -6  -3   3        653.14        662.45        20.99 o                         
  -5  -3   3        308.97        302.68        10.50 o                         
  -4  -3   3       2325.33       2123.46        54.28 o                         
  -3  -3   3          4.94         15.46         2.14 o                         
  -2  -3   3        615.66        529.54        10.26 o                         
  -1  -3   3       8138.73       8798.61       338.39 o                         
   0  -3   3       2061.41       2073.01        51.14 o                         
   1  -3   3       1080.69       1046.26        19.51 o                         
   2  -3   3       6876.44       7729.81       168.12 o                         
   3  -3   3        442.58        378.24        11.17 o                         
   4  -3   3        120.74        119.38         7.77 o                         
   5  -3   3        591.90        603.67        18.51 o                         
   6  -3   3        154.03        139.73        13.24 o                         
   7  -3   3         20.58         16.86        17.86 o                         
  -8  -2   3         90.40         62.56        15.20 o                         
  -7  -2   3        332.19        329.75        22.96 o                         
  -6  -2   3        349.63        341.22        12.69 o                         
  -5  -2   3         14.63         14.24         4.31 o                         
  -4  -2   3        407.29        444.69        12.71 o                         
  -3  -2   3       3634.39       3752.33        82.08 o                         
  -2  -2   3      15511.36      17125.69       338.69 o                         
  -1  -2   3       2342.49       2474.08        49.36 o                         
   0  -2   3       3784.27       3628.99       187.44 o                         
   1  -2   3       4675.53       5033.80       128.51 o                         
   2  -2   3        624.59        537.18        14.49 o                         
   3  -2   3          2.46          6.46         2.76 o                         
   4  -2   3       1424.16       1436.72        36.55 o                         
   5  -2   3        446.01        406.72        13.54 o                         
   6  -2   3        131.79        128.19        12.88 o                         
   7  -2   3        141.91        139.95        15.63 o                         
  -8  -1   3        396.57        402.63        26.54 o                         
  -7  -1   3          0.80         -0.93        11.46 o                         
  -6  -1   3          9.08          6.28         8.63 o                         
  -5  -1   3       3005.83       3004.70        74.73 o                         
  -4  -1   3        663.31        594.42        20.25 o                         
  -3  -1   3       4765.97       4859.20        83.63 o                         
  -2  -1   3        360.29        393.61        10.51 o                         
  -1  -1   3       1425.77       1527.57        30.38 o                         
   0  -1   3        370.63        357.13         9.34 o                         
   1  -1   3      76535.72      79165.96      1563.43 o                         
   2  -1   3       1454.35       1516.61        33.54 o                         
   3  -1   3       2467.53       2535.35        47.11 o                         
   4  -1   3         16.99         10.29         4.01 o                         
   5  -1   3        708.98        683.67        25.90 o                         
   6  -1   3        167.05        143.99        12.88 o                         
   7  -1   3        134.22        131.33        15.20 o                         
   8  -1   3         40.96         26.37        20.41 o                         
  -8   0   3        100.55        123.33        35.72 o                         
  -7   0   3          8.08          0.49        16.59 o                         
  -6   0   3        643.15        627.22        74.00 o                         
  -5   0   3        150.75        149.75         6.70 o                         
  -4   0   3        148.75        117.43         4.05 o                         
  -3   0   3        357.45        479.54         9.67 o                         
  -2   0   3       5283.06       5767.32       114.41 o                         
  -1   0   3       1523.91       1721.97        37.73 o                         
   0   0   3        513.36        529.61        11.85 o                         
   1   0   3        477.65        443.71        10.11 o                         
   2   0   3         32.86         57.32         2.75 o                         
   3   0   3         48.36         44.86         2.25 o                         
   4   0   3       1538.50       1516.97        31.12 o                         
   5   0   3       1576.95       1531.71        35.12 o                         
   6   0   3        536.82        538.41        24.52 o                         
   7   0   3         73.02         53.05        20.41 o                         
   8   0   3         22.30         31.44        16.61 o                         
  -7   1   3        470.89        474.52        45.93 o                         
  -6   1   3        344.47        344.05        16.04 o                         
  -5   1   3        155.64        143.75        10.83 o                         
  -4   1   3        633.37        645.81        11.58 o                         
  -3   1   3       1657.76       1489.51        24.73 o                         
  -2   1   3        980.42        960.75        15.97 o                         
  -1   1   3       2890.91       3077.65        56.63 o                         
   0   1   3       1575.98       1962.36        39.06 o                         
   1   1   3       2291.63       2572.34        51.04 o                         
   2   1   3       9148.48       9513.30       174.35 o                         
   3   1   3       4077.93       4227.28        77.98 o                         
   4   1   3         44.37         31.65         2.69 o                         
   5   1   3        752.85        714.44        22.10 o                         
   6   1   3        139.21        125.36        10.75 o                         
   7   1   3          1.44        -15.31        20.41 o                         
   8   1   3        253.53        312.15        39.13 o                         
  -7   2   3         37.43         23.92        31.47 o                         
  -6   2   3        370.29        409.77        22.07 o                         
  -5   2   3        373.74        367.15        16.97 o                         
  -4   2   3       2639.13       2652.20        53.70 o                         
  -3   2   3         54.60         43.39         2.48 o                         
  -2   2   3          3.11          2.95         1.41 o                         
  -1   2   3       1173.22       1392.61        25.90 o                         
   0   2   3      12642.12      13352.75       263.92 o                         
   1   2   3      20740.80      20614.47       531.91 o                         
   2   2   3        282.19        290.41         6.41 o                         
   3   2   3       2546.69       2711.75        50.29 o                         
   4   2   3        141.75        200.51         5.59 o                         
   5   2   3       1623.30       1547.25        32.05 o                         
   6   2   3          1.10         18.27         8.96 o                         
   7   2   3        461.59        507.85        26.77 o                         
   8   2   3        113.08         98.66        29.77 o                         
  -7   3   3        156.82        174.34        17.62 o                         
  -6   3   3         84.12        100.02        12.24 o                         
  -5   3   3        519.14        505.54        28.49 o                         
  -4   3   3        224.70        225.67        10.83 o                         
  -3   3   3         40.74         37.19         2.87 o                         
  -2   3   3       3427.71       3565.07        61.76 o                         
  -1   3   3       1046.52        992.30        20.31 o                         
   0   3   3       2877.31       2887.99        63.14 o                         
   1   3   3       2055.34       2336.83        57.41 o                         
   2   3   3        156.84        134.83         3.83 o                         
   3   3   3       1948.53       1988.65        40.10 o                         
   4   3   3       6734.04       6810.62       135.60 o                         
   5   3   3        227.18        223.87        10.73 o                         
   6   3   3        385.84        375.29        17.29 o                         
   7   3   3        108.11        117.56        13.13 o                         
   8   3   3        184.16        223.39        22.11 o                         
  -7   4   3         55.00         43.74        15.71 o                         
  -6   4   3        164.58        180.32        15.84 o                         
  -5   4   3        164.38        144.68        12.59 o                         
  -4   4   3         13.56          2.12         4.78 o                         
  -3   4   3       1404.33       1273.65        38.63 o                         
  -2   4   3        787.34        852.50        16.66 o                         
  -1   4   3        949.93        930.21        19.21 o                         
   0   4   3       1619.51       1806.20        39.86 o                         
   1   4   3       4828.05       5183.83       126.31 o                         
   2   4   3        124.24        131.65         4.37 o                         
   3   4   3       7978.58       8269.37       164.30 o                         
   4   4   3          0.83          1.12         2.85 o                         
   5   4   3       1318.11       1243.47        32.10 o                         
   6   4   3          8.66          7.85         5.88 o                         
   7   4   3        511.29        541.15        25.91 o                         
   8   4   3         86.70        100.73        15.97 o                         
  -6   5   3        396.98        373.11        53.54 o                         
  -5   5   3          0.23         -5.03         8.01 o                         
  -4   5   3        951.94        968.50        23.87 o                         
  -3   5   3        289.12        282.34         9.22 o                         
  -2   5   3          2.12          2.34         3.26 o                         
  -1   5   3        114.37        100.91         3.79 o                         
   0   5   3       3906.54       4048.78        80.73 o                         
   1   5   3       1598.25       1712.13        42.60 o                         
   2   5   3        242.00        200.74         6.13 o                         
   3   5   3        652.70        638.57        15.25 o                         
   4   5   3        815.98        768.65        18.38 o                         
   5   5   3       1368.91       1275.38        33.05 o                         
   6   5   3       1274.86       1247.32        33.03 o                         
   7   5   3         99.17        109.73        14.46 o                         
   8   5   3        275.15        239.85        22.96 o                         
  -6   6   3         17.02          6.90        14.20 o                         
  -5   6   3         73.28         80.87        10.35 o                         
  -4   6   3         99.95         85.88         7.49 o                         
  -3   6   3       1080.81       1104.39        34.32 o                         
  -2   6   3        552.01        555.74        15.78 o                         
  -1   6   3       3540.78       3701.93        81.32 o                         
   0   6   3         11.51         19.71         2.32 o                         
   1   6   3         10.49          9.84         2.21 o                         
   2   6   3       1920.81       2060.01        45.86 o                         
   3   6   3       2532.72       2423.44        60.16 o                         
   4   6   3       2659.73       2565.53        63.99 o                         
   5   6   3         25.05         31.15         6.29 o                         
   6   6   3         10.59         11.19         6.69 o                         
   7   6   3         18.71          8.66         8.76 o                         
   8   6   3        358.04        347.87        29.77 o                         
  -5   7   3        358.47        398.81        26.05 o                         
  -4   7   3        285.30        317.41        13.22 o                         
  -3   7   3        186.86        183.36         9.51 o                         
  -2   7   3        202.78        195.75         8.73 o                         
  -1   7   3         41.39         36.87         5.16 o                         
   0   7   3          7.74         11.30         3.05 o                         
   1   7   3       1272.35       1210.62        27.43 o                         
   2   7   3        767.15        753.24        17.98 o                         
   3   7   3       3441.32       3380.71        97.06 o                         
   4   7   3       1049.39        993.89        26.52 o                         
   5   7   3        166.84        156.57         9.02 o                         
   6   7   3         24.46         26.98         7.02 o                         
   7   7   3       1108.76       1177.63        37.68 o                         
   8   7   3         32.10         27.88        12.88 o                         
  -5   8   3        107.91         98.33        13.77 o                         
  -4   8   3          6.96         -2.27         8.27 o                         
  -3   8   3        181.55        171.73        17.86 o                         
  -2   8   3        918.74        966.03        30.35 o                         
  -1   8   3         14.42         20.18         5.14 o                         
   0   8   3        726.97        710.68        19.23 o                         
   1   8   3        516.63        521.48        12.71 o                         
   2   8   3          7.50          6.93         4.05 o                         
   3   8   3         61.15         60.09         4.72 o                         
   4   8   3        912.17        933.97        25.30 o                         
   5   8   3         33.22         26.10         6.12 o                         
   6   8   3        999.19       1031.75        33.05 o                         
   7   8   3         36.45         33.27         8.69 o                         
   8   8   3         14.74         -8.51        28.92 o                         
  -4   9   3          1.14         -1.53         9.95 o                         
  -3   9   3        300.60        285.52        14.81 o                         
  -2   9   3         42.06         41.64         6.22 o                         
  -1   9   3        470.37        418.70        30.38 o                         
   0   9   3        173.22        203.18        24.67 o                         
   1   9   3        165.43        164.81        16.79 o                         
   2   9   3       1266.29       1229.84        37.79 o                         
   3   9   3       1521.58       1493.03        45.65 o                         
   4   9   3         21.27         21.54         3.80 o                         
   5   9   3        279.08        289.78        20.39 o                         
   6   9   3        303.96        279.16        15.68 o                         
   7   9   3         49.31         42.19         9.01 o                         
  -3  10   3         47.66         29.40         6.78 o                         
  -2  10   3        218.19        231.19        18.38 o                         
  -1  10   3        141.30        131.73        23.39 o                         
   0  10   3        372.37        386.25        54.39 o                         
   1  10   3        244.57        241.37        24.67 o                         
   2  10   3        188.81        188.46        12.20 o                         
   3  10   3         86.04         89.65         9.99 o                         
   4  10   3         19.36         -0.55        10.01 o                         
   5  10   3        233.04        198.38        16.34 o                         
   6  10   3        248.77        214.13        34.53 o                         
   7  10   3        226.43        241.07        15.75 o                         
  -2  11   3         94.94        107.96        20.41 o                         
  -1  11   3        159.37        167.96        34.02 o                         
   0  11   3         21.29         16.16        11.46 o                         
   1  11   3       1096.56       1066.15        42.85 o                         
   2  11   3        145.65        156.52        18.65 o                         
   3  11   3          1.36         -0.49         9.77 o                         
   4  11   3        737.76        689.29        51.03 o                         
   5  11   3         67.57         53.39        14.10 o                         
   6  11   3        109.76         83.36        16.55 o                         
  -1  12   3          9.31          9.00        15.53 o                         
   0  12   3         20.43         11.50        19.56 o                         
   1  12   3         17.40         32.69        12.88 o                         
   2  12   3         97.97         80.68        14.63 o                         
   3  12   3        198.06        195.18        20.14 o                         
   4  12   3        154.30        114.70        15.33 o                         
   5  12   3         18.46         33.53        15.09 o                         
   1  13   3         12.46         21.41        15.74 o                         
   2  13   3         60.01         60.71        16.74 o                         
   3  13   3        131.16        157.79        41.25 o                         
   4  13   3          3.91         17.01        28.07 o                         
  -4 -12   4         74.24         97.61        14.66 o                         
  -3 -12   4        299.76        270.47        25.52 o                         
  -2 -12   4          8.18         10.21        14.46 o                         
  -1 -12   4         18.81         27.52        12.68 o                         
   0 -12   4         94.04         77.37        14.11 o                         
  -5 -11   4          3.10         14.12        12.68 o                         
  -4 -11   4        337.90        363.31        21.21 o                         
  -3 -11   4        404.74        447.44        47.59 o                         
  -2 -11   4          7.82         21.45        11.05 o                         
  -1 -11   4        334.00        352.51        20.73 o                         
   0 -11   4         23.81         12.19         9.89 o                         
   1 -11   4         70.09         78.67        13.01 o                         
  -6 -10   4         57.83         83.34        14.29 o                         
  -5 -10   4        288.82        361.24        42.53 o                         
  -4 -10   4        695.29        700.93        30.23 o                         
  -3 -10   4        360.35        343.00        19.17 o                         
  -2 -10   4          4.50         -2.61         7.48 o                         
  -1 -10   4        217.86        188.74        19.99 o                         
   0 -10   4          6.86         13.72         7.68 o                         
   1 -10   4        540.57        591.21        27.18 o                         
   2 -10   4         81.94         75.20        12.58 o                         
   3 -10   4         64.97         52.25        14.87 o                         
  -7  -9   4         21.16         21.84        14.55 o                         
  -6  -9   4        122.24        152.74        14.63 o                         
  -5  -9   4        459.25        452.58        60.77 o                         
  -4  -9   4         24.82         26.01         8.63 o                         
  -3  -9   4        131.58        132.14        10.54 o                         
  -2  -9   4        627.86        604.90        20.97 o                         
  -1  -9   4          4.39         -0.82         6.16 o                         
   0  -9   4        882.49        856.60        33.42 o                         
   1  -9   4          8.80         13.15         7.09 o                         
   2  -9   4         48.24         37.96         9.10 o                         
   3  -9   4         26.67         20.75        11.21 o                         
   4  -9   4         94.07        112.52        14.82 o                         
  -7  -8   4        100.73        110.09        23.82 o                         
  -6  -8   4        206.89        226.20        17.57 o                         
  -5  -8   4        318.41        286.33        17.44 o                         
  -4  -8   4        161.94        131.52        10.63 o                         
  -3  -8   4        533.09        514.00        21.80 o                         
  -2  -8   4        435.36        413.47        15.25 o                         
  -1  -8   4        438.01        456.06        27.30 o                         
   0  -8   4       1926.90       1831.44        83.51 o                         
   1  -8   4        237.53        209.05        11.33 o                         
   2  -8   4         76.18         67.82        11.48 o                         
   3  -8   4        304.89        299.70        14.01 o                         
   4  -8   4          0.32         -6.56         9.57 o                         
  -8  -7   4         29.90         41.68        20.41 o                         
  -7  -7   4         31.35         30.34         8.48 o                         
  -6  -7   4        819.15        864.92        38.09 o                         
  -5  -7   4        114.47        112.56        10.38 o                         
  -4  -7   4       1627.06       1619.95        58.58 o                         
  -3  -7   4         19.41         16.55         5.91 o                         
  -2  -7   4          1.25          0.27         4.95 o                         
  -1  -7   4        562.62        567.21        14.45 o                         
   0  -7   4       1124.92       1073.19        25.30 o                         
   1  -7   4         89.92         89.88         6.05 o                         
   2  -7   4        438.62        433.84        16.79 o                         
   3  -7   4         34.35         32.56         7.05 o                         
   4  -7   4          1.02         -0.86         4.85 o                         
   5  -7   4        122.30        121.56         8.73 o                         
  -8  -6   4         84.96         92.36        11.06 o                         
  -7  -6   4       1130.22       1139.07        36.01 o                         
  -6  -6   4         63.72         64.01         6.58 o                         
  -5  -6   4        564.05        502.70        17.68 o                         
  -4  -6   4         75.23        107.42         7.67 o                         
  -3  -6   4        932.99        912.14        24.28 o                         
  -2  -6   4       1687.18       1696.64        43.55 o                         
  -1  -6   4       4503.32       4528.24        83.72 o                         
   0  -6   4        941.33        911.89        19.36 o                         
   1  -6   4         19.67         20.70         3.98 o                         
   2  -6   4        538.95        540.56        16.42 o                         
   3  -6   4         30.81         38.06         4.44 o                         
   4  -6   4        472.97        486.40        14.66 o                         
   5  -6   4         25.15         21.44         7.01 o                         
   6  -6   4         54.22         56.70         9.31 o                         
  -8  -5   4        188.83        194.01        15.97 o                         
  -7  -5   4          2.66          3.72         7.09 o                         
  -6  -5   4         72.99         63.59         6.48 o                         
  -5  -5   4       1517.51       1481.94        38.10 o                         
  -4  -5   4       1118.30       1052.92        24.29 o                         
  -3  -5   4       2333.68       2329.44        57.93 o                         
  -2  -5   4       1168.31       1149.71        26.13 o                         
  -1  -5   4        509.14        463.27        14.83 o                         
   0  -5   4          5.62          5.66         1.80 o                         
   1  -5   4       1022.83        998.57        25.78 o                         
   2  -5   4        296.18        284.72        11.36 o                         
   3  -5   4       3216.51       3389.29        83.86 o                         
   4  -5   4        121.13        129.03         8.28 o                         
   5  -5   4         60.53         52.57         6.53 o                         
   6  -5   4          6.65          7.29         8.14 o                         
  -8  -4   4        408.78        361.83        23.28 o                         
  -7  -4   4          2.66         -2.56         7.29 o                         
  -6  -4   4       1325.11       1313.53        34.72 o                         
  -5  -4   4        235.32        215.03         8.98 o                         
  -4  -4   4       1579.77       1571.04        39.73 o                         
  -3  -4   4          4.69          6.24         1.70 o                         
  -2  -4   4       5847.57       6558.80       142.87 o                         
  -1  -4   4          7.17         10.11         3.14 o                         
   0  -4   4       2874.25       2866.71        62.60 o                         
   1  -4   4          7.18          6.55         1.94 o                         
   2  -4   4         28.43         46.25         5.73 o                         
   3  -4   4         96.70         95.99         5.51 o                         
   4  -4   4        419.41        435.79        13.92 o                         
   5  -4   4         66.97         71.05         7.14 o                         
   6  -4   4        340.53        376.10        14.35 o                         
  -8  -3   4         12.22         11.94        20.84 o                         
  -7  -3   4        933.06        979.81        56.35 o                         
  -6  -3   4         29.19         29.29         6.18 o                         
  -5  -3   4         92.36         85.04         5.99 o                         
  -4  -3   4        231.91        228.33         7.99 o                         
  -3  -3   4       3302.17       3366.02        67.24 o                         
  -2  -3   4        310.17        338.31         8.70 o                         
  -1  -3   4       7730.03       8293.31       201.79 o                         
   0  -3   4        235.16        207.00         8.87 o                         
   1  -3   4       1089.88       1044.88        25.65 o                         
   2  -3   4      15612.41      16402.22       488.06 o                         
   3  -3   4        542.24        479.19        13.60 o                         
   4  -3   4        416.01        409.73        12.90 o                         
   5  -3   4        282.57        268.93        11.31 o                         
   6  -3   4         88.28         93.37         8.66 o                         
   7  -3   4          2.84        -13.14        13.14 o                         
  -8  -2   4        206.45        223.55        20.22 o                         
  -7  -2   4        234.63        232.00        16.49 o                         
  -6  -2   4        681.88        641.84        19.25 o                         
  -5  -2   4       1345.13       1373.89        35.38 o                         
  -4  -2   4       3440.75       3222.78        94.04 o                         
  -3  -2   4         12.07         29.48         2.44 o                         
  -2  -2   4       1071.98       1155.11        23.88 o                         
  -1  -2   4        107.71         96.25         2.81 o                         
   0  -2   4       1398.27       1432.50        55.21 o                         
   1  -2   4        619.59        762.51        14.41 o                         
   2  -2   4       4188.53       4435.16       109.88 o                         
   3  -2   4        163.13        129.14         5.66 o                         
   4  -2   4         11.51         11.78         4.32 o                         
   5  -2   4        503.57        477.44        15.57 o                         
   6  -2   4         19.72         18.61         9.52 o                         
   7  -2   4        121.88        123.44        21.69 o                         
  -8  -1   4        166.33        119.81        17.90 o                         
  -7  -1   4         42.13         50.95        12.10 o                         
  -6  -1   4          6.35         22.75         9.36 o                         
  -5  -1   4       1625.28       1545.38        39.64 o                         
  -4  -1   4        270.48        227.05         7.14 o                         
  -3  -1   4        190.71        151.27         5.62 o                         
  -2  -1   4       4031.58       4409.38       107.49 o                         
  -1  -1   4       2451.94       2477.51        45.55 o                         
   0  -1   4       8732.40       8696.66       314.36 o                         
   1  -1   4      28287.60      32456.12       848.03 o                         
   2  -1   4         99.68        107.58         8.10 o                         
   3  -1   4        461.65        442.06        10.31 o                         
   4  -1   4       1850.87       1873.51        47.08 o                         
   5  -1   4        440.69        410.49        13.56 o                         
   6  -1   4        504.94        523.04        24.52 o                         
   7  -1   4         47.18         50.22        13.53 o                         
   8  -1   4          4.10         17.01        18.71 o                         
  -8   0   4        282.21        335.97        24.68 o                         
  -7   0   4        143.99        150.10        23.39 o                         
  -6   0   4        956.40        952.02        38.02 o                         
  -5   0   4        319.66        328.27        10.16 o                         
  -4   0   4        348.15        334.32         9.69 o                         
  -3   0   4       6870.67       7385.61       135.75 o                         
  -2   0   4       1268.23       1311.48        22.96 o                         
  -1   0   4       3043.90       3086.95        67.25 o                         
   0   0   4       4540.65       4998.00       108.56 o                         
   1   0   4       4427.00       4658.35        92.54 o                         
   2   0   4        443.73        456.52         9.03 o                         
   3   0   4       2971.08       2976.32        55.15 o                         
   4   0   4         30.47         42.65         3.21 o                         
   5   0   4        836.27        859.28        23.54 o                         
   6   0   4         47.40         50.80        10.05 o                         
   7   0   4        300.84        298.58        60.81 o                         
   8   0   4         51.37         68.17        16.08 o                         
  -7   1   4         20.54         19.56        22.96 o                         
  -6   1   4        977.52        990.73        40.43 o                         
  -5   1   4         25.14         29.03         6.22 o                         
  -4   1   4       3088.97       3123.86        54.50 o                         
  -3   1   4        200.96        189.13         4.51 o                         
  -2   1   4        480.81        485.85         8.97 o                         
  -1   1   4         77.04         52.95         1.80 o                         
   0   1   4      31115.74      33423.23      1247.19 o                         
   1   1   4       3487.11       3774.01        64.92 o                         
   2   1   4       3958.26       4284.90        78.90 o                         
   3   1   4        223.56        183.72         4.71 o                         
   4   1   4        495.25        461.85         9.85 o                         
   5   1   4        790.99        763.22        18.59 o                         
   6   1   4        825.80        830.93        45.50 o                         
   7   1   4        180.93        200.02        22.54 o                         
   8   1   4         77.22         61.24        30.62 o                         
  -7   2   4        418.01        485.58        45.08 o                         
  -6   2   4        178.65        169.19        19.56 o                         
  -5   2   4        611.32        619.30        24.82 o                         
  -4   2   4        232.65        230.13         7.54 o                         
  -3   2   4       3689.97       3831.73        71.00 o                         
  -2   2   4        554.84        528.96        10.46 o                         
  -1   2   4      12918.58      14027.90       256.97 o                         
   0   2   4       1336.20       1385.79        25.81 o                         
   1   2   4         13.51         30.71         7.33 o                         
   2   2   4        386.89        348.47         7.81 o                         
   3   2   4       3809.12       3969.76        73.39 o                         
   4   2   4       3399.79       3432.02        68.98 o                         
   5   2   4       1989.41       1939.93        39.98 o                         
   6   2   4        381.25        376.69        15.85 o                         
   7   2   4          3.00         -2.73        15.74 o                         
   8   2   4        151.12        138.64        34.87 o                         
  -7   3   4         33.54         21.13        15.43 o                         
  -6   3   4          1.86         11.61        12.10 o                         
  -5   3   4        368.98        349.61        18.37 o                         
  -4   3   4        490.30        467.95        11.58 o                         
  -3   3   4       1611.18       1628.91        30.90 o                         
  -2   3   4       2441.02       2406.86        44.78 o                         
  -1   3   4        914.09        884.91        16.90 o                         
   0   3   4        181.09        165.01         4.25 o                         
   1   3   4       4379.60       4756.61       103.84 o                         
   2   3   4       1464.13       1282.66        28.68 o                         
   3   3   4       2215.10       2061.95        38.48 o                         
   4   3   4        700.09        710.97        17.11 o                         
   5   3   4        106.36        110.09         6.02 o                         
   6   3   4          0.65         13.72         7.33 o                         
   7   3   4        671.13        676.40        31.90 o                         
   8   3   4         44.11         75.28        16.61 o                         
  -7   4   4         53.48         55.74        17.01 o                         
  -6   4   4        445.10        481.21        26.10 o                         
  -5   4   4        471.08        497.83        23.70 o                         
  -4   4   4         86.85         86.97         6.39 o                         
  -3   4   4        208.68        175.36        11.54 o                         
  -2   4   4       2105.15       2375.72        44.36 o                         
  -1   4   4        843.23        795.59        16.55 o                         
   0   4   4       4480.31       4748.56        94.50 o                         
   1   4   4       3019.88       3282.14        80.48 o                         
   2   4   4       2215.38       2263.28        45.49 o                         
   3   4   4        603.23        720.34        14.53 o                         
   4   4   4       2058.91       1985.32        40.51 o                         
   5   4   4         55.43         60.60         4.91 o                         
   6   4   4        493.29        511.17        18.77 o                         
   7   4   4        144.54        130.76        19.99 o                         
   8   4   4         57.13         35.77        15.07 o                         
  -6   5   4        391.81        375.16        24.06 o                         
  -5   5   4         25.38         23.39        12.76 o                         
  -4   5   4        183.43        185.94         9.70 o                         
  -3   5   4       1413.59       1392.79        35.92 o                         
  -2   5   4          8.32         10.42         3.37 o                         
  -1   5   4       2465.15       2464.45        49.54 o                         
   0   5   4         21.52         54.04         3.78 o                         
   1   5   4        109.77        129.19         4.47 o                         
   2   5   4        113.33        127.96         5.69 o                         
   3   5   4       5427.29       5816.44       115.92 o                         
   4   5   4        466.05        467.41        12.98 o                         
   5   5   4       1960.59       1917.33        48.47 o                         
   6   5   4         65.31         60.60         6.82 o                         
   7   5   4         24.07         41.84        11.01 o                         
   8   5   4        162.13        191.37        22.11 o                         
  -6   6   4          1.92         15.18        14.29 o                         
  -5   6   4          0.52          0.18        17.01 o                         
  -4   6   4        764.39        805.40        28.23 o                         
  -3   6   4        359.93        335.15        11.94 o                         
  -2   6   4        926.81        917.24        24.21 o                         
  -1   6   4        510.82        519.46        13.05 o                         
   0   6   4       2532.15       2731.28        54.98 o                         
   1   6   4        835.57        864.39        19.91 o                         
   2   6   4       4494.64       4502.62        98.74 o                         
   3   6   4        391.87        382.31        12.64 o                         
   4   6   4        298.36        284.52        12.13 o                         
   5   6   4         40.37         41.90         6.04 o                         
   6   6   4        996.33       1033.83        44.02 o                         
   7   6   4        567.72        549.50        36.15 o                         
   8   6   4        313.30        321.51        28.92 o                         
  -5   7   4        176.01        179.46        16.08 o                         
  -4   7   4        171.62        164.40        15.98 o                         
  -3   7   4         12.30          4.90         5.72 o                         
  -2   7   4        400.44        383.89        14.85 o                         
  -1   7   4        582.43        532.76        17.59 o                         
   0   7   4        525.09        486.27        14.00 o                         
   1   7   4       1080.01       1023.57        26.44 o                         
   2   7   4         71.88         79.72         8.84 o                         
   3   7   4        368.43        369.92        14.49 o                         
   4   7   4       1057.91       1046.35        27.90 o                         
   5   7   4        119.54        136.84         8.94 o                         
   6   7   4        391.18        413.28        16.85 o                         
   7   7   4        495.53        483.76        19.99 o                         
   8   7   4          3.52         -2.87        17.44 o                         
  -5   8   4         65.76         56.49        13.53 o                         
  -4   8   4          1.40          8.80         8.52 o                         
  -3   8   4        454.20        454.86        23.26 o                         
  -2   8   4        678.48        714.28        23.76 o                         
  -1   8   4          4.43          5.81         4.99 o                         
   0   8   4        360.62        331.45        10.79 o                         
   1   8   4        940.85        919.46        24.38 o                         
   2   8   4         26.19         21.75         6.14 o                         
   3   8   4        326.86        308.37        11.24 o                         
   4   8   4        378.63        359.92        12.33 o                         
   5   8   4        234.39        220.93        19.80 o                         
   6   8   4         92.80         87.22         8.91 o                         
   7   8   4        319.43        324.78        16.92 o                         
   8   8   4          2.55          0.85        29.77 o                         
  -4   9   4          6.49          6.90         9.86 o                         
  -3   9   4        159.02        151.61        12.88 o                         
  -2   9   4         22.41          9.94         6.62 o                         
  -1   9   4         50.07         44.16         5.51 o                         
   0   9   4        766.00        689.18        32.00 o                         
   1   9   4         54.18         48.26         4.17 o                         
   2   9   4       1126.09       1070.99        33.69 o                         
   3   9   4        338.43        363.25        12.54 o                         
   4   9   4          7.25          2.24         4.38 o                         
   5   9   4        163.97        156.49         9.52 o                         
   6   9   4        612.58        596.03        21.86 o                         
   7   9   4          0.84          3.62         9.04 o                         
  -3  10   4        257.23        263.78        22.08 o                         
  -2  10   4         43.79         40.66         6.47 o                         
  -1  10   4        414.84        410.91        16.24 o                         
   0  10   4        175.49        162.97        13.37 o                         
   1  10   4        298.04        318.35        22.51 o                         
   2  10   4         10.16         14.63         7.93 o                         
   3  10   4        454.57        448.93        18.91 o                         
   4  10   4        235.14        213.89        25.55 o                         
   5  10   4        716.29        722.29        24.22 o                         
   6  10   4        168.63        181.11        20.84 o                         
   7  10   4        102.27         97.25        10.59 o                         
  -2  11   4         56.73         49.11        15.43 o                         
  -1  11   4        192.25        200.35        20.41 o                         
   0  11   4          0.90         -3.30        10.94 o                         
   1  11   4        407.48        388.78        21.87 o                         
   2  11   4        173.77        175.99        19.06 o                         
   3  11   4         49.29         44.43        10.12 o                         
   4  11   4        539.95        559.10        60.81 o                         
   5  11   4         27.13         19.47        13.28 o                         
   6  11   4         78.69        101.93        17.75 o                         
  -1  12   4        105.72        115.07        17.26 o                         
   0  12   4        181.43        166.97        21.26 o                         
   1  12   4        157.49        129.28        16.49 o                         
   2  12   4          4.91         -8.34        12.74 o                         
   3  12   4        198.32        209.85        15.30 o                         
   4  12   4        271.13        255.01        18.77 o                         
   5  12   4         93.57         78.61        17.86 o                         
   1  13   4          0.38         -4.75        18.29 o                         
   2  13   4          1.88          2.42        15.53 o                         
   3  13   4        319.20        347.69        25.92 o                         
   4  13   4         27.03         40.02        15.71 o                         
  -4 -12   5         15.57         40.83        28.07 o                         
  -3 -12   5        317.58        285.78        24.67 o                         
  -2 -12   5         50.55         85.91        16.16 o                         
  -1 -12   5         13.72         18.09        13.01 o                         
   0 -12   5         14.08         21.26        28.92 o                         
  -5 -11   5          1.06          1.13        12.17 o                         
  -4 -11   5        463.14        463.77        24.11 o                         
  -3 -11   5         14.25         19.17        10.17 o                         
  -2 -11   5        110.94        124.75        13.44 o                         
  -1 -11   5        180.80        196.54        15.84 o                         
   0 -11   5        258.79        230.63        17.26 o                         
   1 -11   5         14.72          0.00        17.86 o                         
  -6 -10   5          0.42         20.14        13.24 o                         
  -5 -10   5        276.69        283.67        18.80 o                         
  -4 -10   5        149.74        152.92        17.44 o                         
  -3 -10   5         36.32         29.99        11.48 o                         
  -2 -10   5          7.42         11.70         7.86 o                         
  -1 -10   5        800.46        820.42        33.28 o                         
   0 -10   5         20.40         19.30         7.80 o                         
   1 -10   5        325.61        327.52        19.03 o                         
   2 -10   5          1.67          1.22        10.22 o                         
  -7  -9   5         48.06         42.53        22.96 o                         
  -6  -9   5         30.38         13.95        11.32 o                         
  -5  -9   5        504.72        518.53        24.92 o                         
  -4  -9   5        120.93        149.21        24.24 o                         
  -3  -9   5        886.90        806.18        85.91 o                         
  -2  -9   5        173.81        163.52        14.88 o                         
  -1  -9   5          5.21         -7.90         9.36 o                         
   0  -9   5          5.31         21.61         8.10 o                         
   1  -9   5        151.61        149.53        13.79 o                         
   2  -9   5        163.99        156.14        11.59 o                         
   3  -9   5        105.95         93.20        11.82 o                         
  -7  -8   5          2.31          5.44        13.78 o                         
  -6  -8   5        413.74        381.43        43.34 o                         
  -5  -8   5        371.49        348.12        18.37 o                         
  -4  -8   5        237.65        280.82        15.26 o                         
  -3  -8   5         66.28         72.78         8.51 o                         
  -2  -8   5        826.74        808.12        45.15 o                         
  -1  -8   5         63.72         77.37         6.12 o                         
   0  -8   5       1017.41       1014.42        40.05 o                         
   1  -8   5         16.24         27.93         5.97 o                         
   2  -8   5        166.13        175.96        18.62 o                         
   3  -8   5        309.67        326.08        15.06 o                         
   4  -8   5         11.87          5.58        10.18 o                         
  -7  -7   5        574.89        611.16        21.63 o                         
  -6  -7   5        230.90        199.16        17.86 o                         
  -5  -7   5        129.64        119.59        22.96 o                         
  -4  -7   5        271.36        227.72        21.26 o                         
  -3  -7   5        375.28        394.34        21.69 o                         
  -2  -7   5          0.09         -2.37         4.40 o                         
  -1  -7   5       1653.42       1622.07        43.07 o                         
   0  -7   5         90.42        101.18         6.97 o                         
   1  -7   5        135.53        151.99         9.65 o                         
   2  -7   5        288.47        304.85        12.06 o                         
   3  -7   5        294.27        307.45        13.28 o                         
   4  -7   5         44.21         41.87         9.18 o                         
   5  -7   5        138.75        120.58        12.35 o                         
  -8  -6   5         64.36         65.38        11.89 o                         
  -7  -6   5        142.92        119.93         9.26 o                         
  -6  -6   5         17.65         22.77         5.55 o                         
  -5  -6   5        183.47        188.74        11.19 o                         
  -4  -6   5       2582.07       2600.67       151.75 o                         
  -3  -6   5          1.57          1.66         4.30 o                         
  -2  -6   5       1009.44        994.65        23.15 o                         
  -1  -6   5        675.81        710.60        14.07 o                         
   0  -6   5       1315.44       1260.64        26.24 o                         
   1  -6   5         90.79         94.15         7.98 o                         
   2  -6   5       1128.29       1238.72        38.17 o                         
   3  -6   5         30.32         28.51         6.60 o                         
   4  -6   5        108.89        100.24         7.41 o                         
   5  -6   5         40.41         40.22         8.06 o                         
   6  -6   5          6.74         -1.98         8.46 o                         
  -8  -5   5        173.38        166.66        16.59 o                         
  -7  -5   5        284.91        300.66        13.57 o                         
  -6  -5   5        128.27        119.63         7.98 o                         
  -5  -5   5       1048.27       1035.61        27.64 o                         
  -4  -5   5          5.28          2.68         2.75 o                         
  -3  -5   5        110.86         99.32         9.78 o                         
  -2  -5   5        891.82        909.80        21.02 o                         
  -1  -5   5         43.12         51.96         4.54 o                         
   0  -5   5       1343.37       1327.92        25.33 o                         
   1  -5   5       1216.17       1220.48        29.41 o                         
   2  -5   5         48.21         44.88         5.38 o                         
   3  -5   5        419.89        418.10        28.35 o                         
   4  -5   5        227.78        228.00        11.79 o                         
   5  -5   5         36.04         33.18        10.46 o                         
   6  -5   5         74.97         83.07         9.95 o                         
  -8  -4   5        345.35        373.76        24.20 o                         
  -7  -4   5        312.84        339.88        16.08 o                         
  -6  -4   5        635.91        597.27        27.58 o                         
  -5  -4   5        356.35        337.76        11.45 o                         
  -4  -4   5         43.68         52.84         4.16 o                         
  -3  -4   5       1836.16       1773.87        51.54 o                         
  -2  -4   5       4454.29       4747.49        94.73 o                         
  -1  -4   5       3054.55       3117.29        76.76 o                         
   0  -4   5         29.01         36.69         5.52 o                         
   1  -4   5        159.62        133.55         4.10 o                         
   2  -4   5        437.18        428.02        19.26 o                         
   3  -4   5        509.58        478.78        14.20 o                         
   4  -4   5         72.83         57.66         5.48 o                         
   5  -4   5        295.37        315.71        13.11 o                         
   6  -4   5        199.67        201.48        14.49 o                         
  -8  -3   5         56.59         55.37        14.20 o                         
  -7  -3   5        105.72         85.74         8.69 o                         
  -6  -3   5        337.35        324.43        12.60 o                         
  -5  -3   5       3266.93       3062.11        75.90 o                         
  -4  -3   5       2295.65       2233.23        55.70 o                         
  -3  -3   5        147.83        134.08         4.47 o                         
  -2  -3   5        366.82        345.13         7.80 o                         
  -1  -3   5        837.55        934.23        39.00 o                         
   0  -3   5       3234.70       3124.11       122.27 o                         
   1  -3   5         71.68         76.85         3.36 o                         
   2  -3   5      11551.76      12456.20       228.22 o                         
   3  -3   5         31.49         29.71         5.03 o                         
   4  -3   5          0.32          0.90         4.14 o                         
   5  -3   5         65.53         49.11         6.38 o                         
   6  -3   5        324.42        340.36        14.34 o                         
   7  -3   5         52.45         49.15        13.61 o                         
  -8  -2   5         20.43         22.46        24.67 o                         
  -7  -2   5        911.35        889.67        54.44 o                         
  -6  -2   5        112.23        114.26         7.92 o                         
  -5  -2   5       4345.52       4274.80       105.46 o                         
  -4  -2   5         82.76         89.39         4.98 o                         
  -3  -2   5       1061.78       1198.30        26.99 o                         
  -2  -2   5       1458.82       1788.53        31.04 o                         
  -1  -2   5       4471.42       4475.54       104.14 o                         
   0  -2   5        151.24        155.91        10.11 o                         
   1  -2   5        225.92        189.78         4.88 o                         
   2  -2   5        428.26        491.40        10.82 o                         
   3  -2   5        890.93        818.90        21.42 o                         
   4  -2   5        400.22        372.38        12.05 o                         
   5  -2   5       1273.68       1281.44        33.85 o                         
   6  -2   5        134.15        140.00        10.14 o                         
   7  -2   5         11.16         29.80        13.61 o                         
  -8  -1   5        357.32        352.09        25.11 o                         
  -7  -1   5         12.08          4.42        11.92 o                         
  -6  -1   5        409.05        364.65        16.12 o                         
  -5  -1   5          7.23          7.49         4.94 o                         
  -4  -1   5       1124.69       1033.22        26.86 o                         
  -3  -1   5         55.27         51.34         3.90 o                         
  -2  -1   5       7130.43       7343.53       159.61 o                         
  -1  -1   5       3664.27       3560.97        61.08 o                         
   0  -1   5          1.26          0.69         0.89 o                         
   1  -1   5       8639.55       9667.03       165.81 o                         
   2  -1   5        609.24        575.39        13.37 o                         
   3  -1   5       2063.12       2054.01        41.54 o                         
   4  -1   5       1715.39       1667.84        42.18 o                         
   5  -1   5          6.30         -5.12         5.12 o                         
   6  -1   5         61.23         60.77         9.54 o                         
   7  -1   5        337.35        362.51        23.26 o                         
   8  -1   5         22.53         28.92        19.56 o                         
  -8   0   5        105.58         91.87        18.38 o                         
  -7   0   5         26.30         19.12        12.88 o                         
  -6   0   5        774.43        767.66        32.67 o                         
  -5   0   5       1797.59       1799.05        40.91 o                         
  -4   0   5        785.45        738.71        17.70 o                         
  -3   0   5       2509.27       2551.15        44.35 o                         
  -2   0   5       1586.29       2029.33        39.88 o                         
  -1   0   5       4312.69       4492.40        97.60 o                         
   0   0   5       5588.60       6270.64       136.25 o                         
   1   0   5       1424.25       1453.65        29.28 o                         
   2   0   5        961.64        867.29        17.93 o                         
   3   0   5        231.29        208.53         5.18 o                         
   4   0   5        806.59        761.88        16.52 o                         
   5   0   5         11.93         12.86         4.96 o                         
   6   0   5        858.05        894.06        45.50 o                         
   7   0   5         19.09         13.90        12.24 o                         
   8   0   5         93.89        106.14        17.34 o                         
  -7   1   5         60.30         59.41        14.47 o                         
  -6   1   5        123.46        132.65        13.05 o                         
  -5   1   5        211.12        211.78        11.36 o                         
  -4   1   5          7.69          7.92         4.33 o                         
  -3   1   5        871.87        917.32        16.65 o                         
  -2   1   5        787.49        730.69        13.15 o                         
  -1   1   5       9973.70      10361.35       189.87 o                         
   0   1   5       3729.90       3975.69        86.65 o                         
   1   1   5       5234.65       5512.39        94.80 o                         
   2   1   5        488.50        455.11         9.13 o                         
   3   1   5       3727.20       3740.47        69.12 o                         
   4   1   5         48.60         47.68         5.01 o                         
   5   1   5       1286.97       1169.57        27.21 o                         
   6   1   5         12.54         -0.48        11.06 o                         
   7   1   5         20.61         -0.85        10.94 o                         
   8   1   5         24.05         35.72        29.77 o                         
  -7   2   5        284.77        314.70        36.57 o                         
  -6   2   5         89.89         84.20        22.11 o                         
  -5   2   5         29.70         22.11         6.80 o                         
  -4   2   5       2330.96       2307.28        46.93 o                         
  -3   2   5       1300.45       1372.85        26.13 o                         
  -2   2   5       2377.15       2206.60        41.10 o                         
  -1   2   5        145.40        178.03         4.16 o                         
   0   2   5        407.07        427.34         9.20 o                         
   1   2   5          0.74          2.80         1.29 o                         
   2   2   5      11038.90      11363.27       208.42 o                         
   3   2   5         15.52         31.99         3.14 o                         
   4   2   5       1980.91       2018.88        38.02 o                         
   5   2   5         11.83          9.02         4.03 o                         
   6   2   5        140.84        159.63        14.77 o                         
   7   2   5        164.80        190.52        28.07 o                         
   8   2   5        639.84        726.28        60.39 o                         
  -7   3   5         14.69          4.58        17.16 o                         
  -6   3   5         10.65         -0.79        11.80 o                         
  -5   3   5       1754.92       1787.88        79.10 o                         
  -4   3   5        286.35        256.98         8.89 o                         
  -3   3   5         53.37         75.46         4.78 o                         
  -2   3   5        166.75        190.65         4.89 o                         
  -1   3   5       2535.05       2567.79        47.67 o                         
   0   3   5        537.19        559.15        11.06 o                         
   1   3   5       2506.30       2418.49        44.91 o                         
   2   3   5       2066.78       2178.30        40.60 o                         
   3   3   5          1.31          2.28         1.92 o                         
   4   3   5        381.68        379.32         9.57 o                         
   5   3   5       1715.76       1647.14        34.14 o                         
   6   3   5       1547.71       1635.88        49.24 o                         
   7   3   5         85.20         94.97        13.05 o                         
   8   3   5         12.40         18.71        26.37 o                         
  -7   4   5         19.77         11.71        16.20 o                         
  -6   4   5        133.81        132.06        19.99 o                         
  -5   4   5         21.00         39.13        10.38 o                         
  -4   4   5        245.24        240.18        10.44 o                         
  -3   4   5         45.52         43.91         4.29 o                         
  -2   4   5       5107.02       5214.98        96.26 o                         
  -1   4   5       1153.53       1186.27        24.36 o                         
   0   4   5       1124.92       1123.45        23.09 o                         
   1   4   5        937.07       1078.49        24.42 o                         
   2   4   5        126.67         87.39         5.07 o                         
   3   4   5       2754.49       2855.28        53.14 o                         
   4   4   5        520.68        508.87        11.90 o                         
   5   4   5        506.90        454.90        12.51 o                         
   6   4   5         28.85         31.00         7.75 o                         
   7   4   5        808.04        753.64        32.58 o                         
   8   4   5          2.68         -3.23        14.00 o                         
  -6   5   5        697.20        660.65        31.67 o                         
  -5   5   5         70.57         79.10        21.69 o                         
  -4   5   5        556.42        540.31        16.83 o                         
  -3   5   5        375.47        363.85        11.98 o                         
  -2   5   5        235.34        231.27         9.69 o                         
  -1   5   5          2.19          3.70         2.41 o                         
   0   5   5       1230.76       1391.31        28.58 o                         
   1   5   5        586.99        461.55        11.54 o                         
   2   5   5       3090.44       2936.84        64.81 o                         
   3   5   5       1125.02       1210.31        25.11 o                         
   4   5   5        319.43        285.02         9.52 o                         
   5   5   5        415.93        407.62        11.83 o                         
   6   5   5        213.82        237.67        11.18 o                         
   7   5   5         26.20         28.26        10.63 o                         
   8   5   5        484.11        453.26        34.02 o                         
  -6   6   5         88.42         95.25        15.84 o                         
  -5   6   5          2.46         -6.26        11.48 o                         
  -4   6   5         45.76         51.27         7.29 o                         
  -3   6   5        196.20        194.28         9.50 o                         
  -2   6   5        131.22        117.81         6.54 o                         
  -1   6   5       1599.19       1555.85        35.21 o                         
   0   6   5       1704.94       1706.49        38.18 o                         
   1   6   5       3780.26       3899.04        85.66 o                         
   2   6   5         38.72         37.34         6.14 o                         
   3   6   5        133.08        129.64         6.53 o                         
   4   6   5          3.58          7.59         4.38 o                         
   5   6   5       1838.06       1799.31        52.85 o                         
   6   6   5         47.42         39.75        10.88 o                         
   7   6   5        435.54        453.93        23.50 o                         
   8   6   5         28.88         -2.55        17.01 o                         
  -5   7   5        100.04         86.08        13.78 o                         
  -4   7   5         32.22         18.95         7.52 o                         
  -3   7   5         31.09         35.99         6.51 o                         
  -2   7   5       1175.58       1229.07        32.40 o                         
  -1   7   5         97.15        101.81         7.32 o                         
   0   7   5         88.78        114.53         5.90 o                         
   1   7   5        118.76        109.44         5.72 o                         
   2   7   5       1829.18       1793.88        45.17 o                         
   3   7   5         14.93         11.67         5.89 o                         
   4   7   5       1353.95       1441.23        37.39 o                         
   5   7   5        154.13        152.92         9.06 o                         
   6   7   5          1.94         -5.34         6.99 o                         
   7   7   5        268.94        234.60        17.13 o                         
   8   7   5         87.32         82.25        15.71 o                         
  -5   8   5        115.36        100.36        17.01 o                         
  -4   8   5          9.72         12.57         8.80 o                         
  -3   8   5        401.34        418.78        17.30 o                         
  -2   8   5        219.40        212.08        16.71 o                         
  -1   8   5        123.69        123.71         7.95 o                         
   0   8   5        733.82        740.54        20.33 o                         
   1   8   5       1348.30       1284.77        33.13 o                         
   2   8   5        797.76        850.45        23.11 o                         
   3   8   5       1959.97       1879.19        47.59 o                         
   4   8   5        109.13        105.21        15.90 o                         
   5   8   5         74.01         77.28        10.00 o                         
   6   8   5        479.92        528.32        27.21 o                         
   7   8   5        408.37        416.26        26.54 o                         
   8   8   5         68.25         71.96        49.76 o                         
  -4   9   5          0.83         -8.89        10.05 o                         
  -3   9   5        187.51        199.91        17.03 o                         
  -2   9   5        322.44        306.88        14.25 o                         
  -1   9   5         47.05         42.95         6.31 o                         
   0   9   5        549.18        536.97        20.16 o                         
   1   9   5          4.73          5.33         3.99 o                         
   2   9   5        262.02        240.86         9.62 o                         
   3   9   5        379.23        404.77        13.76 o                         
   4   9   5         55.21         54.61         5.92 o                         
   5   9   5        840.61        817.47        33.04 o                         
   6   9   5         70.96         55.58         8.65 o                         
   7   9   5         21.84         25.80         9.94 o                         
  -3  10   5        154.54        127.47        19.22 o                         
  -2  10   5        297.03        290.87        14.58 o                         
  -1  10   5          4.94          6.63        10.47 o                         
   0  10   5        159.66        167.12         8.64 o                         
   1  10   5         77.50         79.99         9.82 o                         
   2  10   5       1552.77       1512.10        46.45 o                         
   3  10   5         52.30         62.67         7.04 o                         
   4  10   5        709.10        684.66        27.51 o                         
   5  10   5        195.66        190.04        10.86 o                         
   6  10   5        309.83        305.92        31.74 o                         
   7  10   5         87.37         88.21        11.02 o                         
  -2  11   5        126.59         96.16        25.09 o                         
  -1  11   5        217.39        196.42        17.62 o                         
   0  11   5         51.05         43.95        12.10 o                         
   1  11   5        170.90        155.21        14.63 o                         
   2  11   5         62.08         72.59        10.59 o                         
   3  11   5          4.40         14.96         9.94 o                         
   4  11   5        157.24        150.59        13.11 o                         
   5  11   5         53.35         18.71        14.29 o                         
   6  11   5         37.92         42.22         6.29 o                         
  -1  12   5         33.72         32.57        15.20 o                         
   0  12   5        157.00        134.10        17.01 o                         
   1  12   5        237.02        239.75        19.17 o                         
   2  12   5         15.01          8.74        20.41 o                         
   3  12   5        426.30        438.64        21.62 o                         
   4  12   5        314.43        271.44        19.60 o                         
   5  12   5         49.62         58.55        16.11 o                         
   6  12   5        193.48        176.91        29.77 o                         
   1  13   5         57.43         49.88        16.49 o                         
   2  13   5         75.36         83.96        25.09 o                         
   3  13   5        213.62        194.68        16.47 o                         
   4  13   5         21.18         11.17        15.12 o                         
  -3 -12   6        173.37        204.98        18.71 o                         
  -2 -12   6          0.75         21.26        14.46 o                         
  -1 -12   6          4.27          4.33        14.46 o                         
  -5 -11   6         24.53         20.93        14.88 o                         
  -4 -11   6        138.51        134.15        15.31 o                         
  -3 -11   6         70.01         64.50        10.82 o                         
  -2 -11   6        225.06        253.46        21.26 o                         
  -1 -11   6        183.34        166.71        15.31 o                         
   0 -11   6        148.43        139.36        13.44 o                         
   1 -11   6         24.13         30.84        12.33 o                         
  -6 -10   6          0.22         -3.22        24.67 o                         
  -5 -10   6         37.31         37.87        11.59 o                         
  -4 -10   6        460.31        466.71        26.37 o                         
  -3 -10   6         82.34         78.38        10.39 o                         
  -2 -10   6        181.45        176.14        14.15 o                         
  -1 -10   6        454.20        488.72        22.27 o                         
   0 -10   6          9.62         14.38         8.44 o                         
   1 -10   6         78.36         86.73        19.45 o                         
   2 -10   6         54.72         58.38        11.16 o                         
  -6  -9   6        100.61         95.20        13.90 o                         
  -5  -9   6        854.30        906.46        36.69 o                         
  -4  -9   6         11.31         13.89         7.61 o                         
  -3  -9   6       1010.86       1008.58       106.32 o                         
  -2  -9   6          7.80         15.36         6.64 o                         
  -1  -9   6        236.33        234.70        14.46 o                         
   0  -9   6        226.22        244.93        12.44 o                         
   1  -9   6         52.54         66.77         8.50 o                         
   2  -9   6          9.67          6.91         8.59 o                         
   3  -9   6        110.98        135.35        12.95 o                         
  -7  -8   6         58.80         54.89        15.31 o                         
  -6  -8   6        192.78        177.37        15.07 o                         
  -5  -8   6         80.77         82.03        21.69 o                         
  -4  -8   6         39.17         45.03         7.53 o                         
  -3  -8   6        438.08        423.35        42.48 o                         
  -2  -8   6       1155.86       1187.41        64.52 o                         
  -1  -8   6        424.72        412.51        18.51 o                         
   0  -8   6        442.75        468.39        16.99 o                         
   1  -8   6          0.57          0.40         5.90 o                         
   2  -8   6         26.38         25.49         7.69 o                         
   3  -8   6        444.62        463.78        19.86 o                         
   4  -8   6         25.60         22.48        10.06 o                         
  -7  -7   6        153.36        126.55        15.53 o                         
  -6  -7   6        315.83        309.72        18.80 o                         
  -5  -7   6        123.47        142.61        11.32 o                         
  -4  -7   6       1397.59       1326.80        49.22 o                         
  -3  -7   6        516.02        480.04        20.03 o                         
  -2  -7   6        209.63        200.88        11.29 o                         
  -1  -7   6        348.73        327.77         8.08 o                         
   0  -7   6         16.77         13.45         3.61 o                         
   1  -7   6         22.00         12.47         4.81 o                         
   2  -7   6        546.38        598.86        18.83 o                         
   3  -7   6         80.05         85.54        11.43 o                         
   4  -7   6         18.90         23.35         8.95 o                         
   5  -7   6         65.23         50.96        15.22 o                         
  -8  -6   6         50.74         26.37        22.11 o                         
  -7  -6   6        105.64         91.12         8.71 o                         
  -6  -6   6        129.44        112.00         7.33 o                         
  -5  -6   6        876.67        947.29        38.66 o                         
  -4  -6   6         54.99         58.75         7.83 o                         
  -3  -6   6          5.16          3.77         4.39 o                         
  -2  -6   6         53.64         46.88         2.95 o                         
  -1  -6   6       2975.82       2988.32        66.34 o                         
   0  -6   6         36.50         32.94         4.47 o                         
   1  -6   6       2031.94       2066.75        54.52 o                         
   2  -6   6        214.59        229.78        11.02 o                         
   3  -6   6         11.95         17.87         6.60 o                         
   4  -6   6         56.33         52.38         7.53 o                         
   5  -6   6        202.81        205.65        10.57 o                         
   6  -6   6          0.67         -8.36        13.12 o                         
  -8  -5   6        607.46        626.02        26.41 o                         
  -7  -5   6        164.95        163.33        12.52 o                         
  -6  -5   6        124.21        129.34         8.59 o                         
  -5  -5   6        118.03        116.47        13.14 o                         
  -4  -5   6        889.86        897.74        34.20 o                         
  -3  -5   6         19.52         25.72         4.26 o                         
  -2  -5   6       2526.83       2525.78        50.85 o                         
  -1  -5   6        612.50        656.20        18.03 o                         
   0  -5   6        765.09        792.26        20.54 o                         
   1  -5   6        657.42        630.53        17.36 o                         
   2  -5   6        716.28        670.43        26.53 o                         
   3  -5   6        467.66        447.22        15.82 o                         
   4  -5   6        311.41        307.23        12.40 o                         
   5  -5   6         37.86         41.16         7.03 o                         
   6  -5   6         17.38         26.89         8.54 o                         
  -8  -4   6          3.94         18.73        17.86 o                         
  -7  -4   6          1.57          0.84         7.30 o                         
  -6  -4   6        472.62        481.59        31.49 o                         
  -5  -4   6       1526.74       1490.86        38.44 o                         
  -4  -4   6       1025.94        995.62        55.00 o                         
  -3  -4   6       2484.31       2273.05        97.06 o                         
  -2  -4   6        153.75        165.65         6.50 o                         
  -1  -4   6         12.54         17.39         7.91 o                         
   0  -4   6        774.68        736.92        19.76 o                         
   1  -4   6       1448.62       1396.86        31.41 o                         
   2  -4   6        582.72        558.48        18.35 o                         
   3  -4   6        564.72        567.72        16.70 o                         
   4  -4   6         29.64         31.86         7.61 o                         
   5  -4   6          9.60          5.29         5.98 o                         
   6  -4   6        199.77        224.74        14.00 o                         
  -8  -3   6         40.65         14.70        13.84 o                         
  -7  -3   6         84.64         93.12        10.19 o                         
  -6  -3   6        507.26        552.22        17.48 o                         
  -5  -3   6        361.08        376.62        15.59 o                         
  -4  -3   6         76.27         72.74         4.57 o                         
  -3  -3   6        205.79        219.32         6.73 o                         
  -2  -3   6       2023.93       2059.90        41.54 o                         
  -1  -3   6      10865.02      12255.81       343.69 o                         
   0  -3   6       2446.69       2533.24        62.62 o                         
   1  -3   6       1173.44       1138.75        23.54 o                         
   2  -3   6          5.89         18.64         5.37 o                         
   3  -3   6         79.02         63.22         4.43 o                         
   4  -3   6         15.44         17.37         5.42 o                         
   5  -3   6        629.58        644.88        25.90 o                         
   6  -3   6        155.15        135.59         9.75 o                         
   7  -3   6         81.30         97.68        15.74 o                         
  -8  -2   6        168.90        198.23        24.24 o                         
  -7  -2   6        701.14        658.92        43.80 o                         
  -6  -2   6          0.03         -2.52         6.08 o                         
  -5  -2   6        748.11        746.72        20.96 o                         
  -4  -2   6       2037.53       2044.46        51.12 o                         
  -3  -2   6       1165.68       1130.81        25.61 o                         
  -2  -2   6       7621.96       7996.73       146.68 o                         
  -1  -2   6         93.41        115.86         3.51 o                         
   0  -2   6        255.25        264.13        13.50 o                         
   1  -2   6         19.72         21.22         1.86 o                         
   2  -2   6       5797.32       6115.66       195.56 o                         
   3  -2   6        404.55        422.56        12.19 o                         
   4  -2   6       1916.42       1953.22        64.19 o                         
   5  -2   6        195.15        184.33         9.32 o                         
   6  -2   6        150.11        136.77         9.37 o                         
   7  -2   6         54.84         34.94        13.34 o                         
  -8  -1   6         93.06         85.58        16.74 o                         
  -7  -1   6        246.41        248.73        31.05 o                         
  -6  -1   6         97.73        100.41         7.16 o                         
  -5  -1   6        312.06        302.63         9.95 o                         
  -4  -1   6        130.45        116.56         5.88 o                         
  -3  -1   6        228.55        180.12         6.10 o                         
  -2  -1   6        359.81        504.66        11.82 o                         
  -1  -1   6       1963.12       2073.02        35.89 o                         
   0  -1   6         75.78         84.21         2.83 o                         
   1  -1   6       5615.31       5948.80       109.35 o                         
   2  -1   6        240.93        242.09         5.88 o                         
   3  -1   6        276.72        256.39         6.55 o                         
   4  -1   6        170.53        160.28         7.10 o                         
   5  -1   6         84.07        104.73         7.09 o                         
   6  -1   6        359.92        366.91        18.97 o                         
   7  -1   6        281.44        279.27        20.41 o                         
  -8   0   6        152.52        159.05        23.82 o                         
  -7   0   6          5.08          2.40        11.82 o                         
  -6   0   6       2412.79       2425.23        87.75 o                         
  -5   0   6         21.56         21.03         4.79 o                         
  -4   0   6         21.56         19.01         3.33 o                         
  -3   0   6        728.59        808.91        14.80 o                         
  -2   0   6       1889.72       1702.32        31.73 o                         
  -1   0   6        908.26        991.85        20.37 o                         
   0   0   6       7353.82       7626.92       151.10 o                         
   1   0   6        139.62        102.16         3.26 o                         
   2   0   6          4.29          4.76         1.66 o                         
   3   0   6       2267.71       2371.20        44.27 o                         
   4   0   6       3466.34       3394.44        68.23 o                         
   5   0   6         82.21         90.90         6.50 o                         
   6   0   6        313.61        331.56        15.74 o                         
   7   0   6         15.66         17.40        11.82 o                         
   8   0   6          1.22        -15.32        15.32 o                         
  -7   1   6        114.43        123.45        34.02 o                         
  -6   1   6         14.53          3.43         9.40 o                         
  -5   1   6        470.73        485.52        39.13 o                         
  -4   1   6        265.18        258.20         7.56 o                         
  -3   1   6       5274.92       5536.93        95.51 o                         
  -2   1   6       3871.98       4089.99        75.36 o                         
  -1   1   6        450.19        444.04         8.85 o                         
   0   1   6        558.52        682.12        17.52 o                         
   1   1   6       1744.79       1735.58        35.13 o                         
   2   1   6      14591.21      15579.94       285.62 o                         
   3   1   6       2224.72       2271.77        42.34 o                         
   4   1   6       1676.77       1646.31        33.85 o                         
   5   1   6          3.28          2.93         4.53 o                         
   6   1   6        414.79        397.07        20.64 o                         
   7   1   6         26.96          3.23        11.92 o                         
   8   1   6        110.14        122.34        17.50 o                         
  -7   2   6        331.06        254.31        36.57 o                         
  -6   2   6         51.88         77.50        12.87 o                         
  -5   2   6        412.49        392.74        15.53 o                         
  -4   2   6       1324.03       1308.08        30.03 o                         
  -3   2   6        139.93        131.51         4.31 o                         
  -2   2   6       1102.08       1116.35        21.31 o                         
  -1   2   6       3585.52       3822.55        70.54 o                         
   0   2   6       2769.69       2886.45        57.70 o                         
   1   2   6       3452.95       3401.42        62.83 o                         
   2   2   6        667.36        755.91        14.64 o                         
   3   2   6         38.41         46.83         2.60 o                         
   4   2   6        262.03        254.89         6.50 o                         
   5   2   6       1895.98       1817.63        41.22 o                         
   6   2   6         79.90        109.14        13.17 o                         
   7   2   6        405.06        422.67        23.91 o                         
   8   2   6        226.50        267.07        39.13 o                         
  -7   3   6         66.16         65.49        28.92 o                         
  -6   3   6          8.79        -16.16        16.16 o                         
  -5   3   6        597.67        601.32        63.79 o                         
  -4   3   6        216.52        207.97        11.91 o                         
  -3   3   6        534.88        524.90        12.51 o                         
  -2   3   6       2306.93       2256.50        42.11 o                         
  -1   3   6       1133.50       1249.41        23.60 o                         
   0   3   6       1976.23       1914.53        35.77 o                         
   1   3   6       1805.44       2034.99        37.98 o                         
   2   3   6       3636.77       3773.97        69.76 o                         
   3   3   6          9.47         11.24         2.19 o                         
   4   3   6       4091.12       4149.26        76.92 o                         
   5   3   6         52.12         51.24         5.14 o                         
   6   3   6       1007.63       1005.53        32.21 o                         
   7   3   6         57.39         60.00        14.46 o                         
   8   3   6        110.35        138.64        30.62 o                         
  -7   4   6         46.36         44.23        16.98 o                         
  -6   4   6          3.61         19.89        12.24 o                         
  -5   4   6        696.43        737.26        31.84 o                         
  -4   4   6         68.57         66.59         6.48 o                         
  -3   4   6       2388.09       2324.09        51.72 o                         
  -2   4   6         78.21        105.12         6.12 o                         
  -1   4   6         79.67         80.55         4.32 o                         
   0   4   6          3.21          5.15         2.03 o                         
   1   4   6       7352.47       7725.19       141.86 o                         
   2   4   6       2754.34       2939.42        54.69 o                         
   3   4   6       1064.56        981.75        19.10 o                         
   4   4   6          7.80          0.49         3.04 o                         
   5   4   6         46.89         45.23         6.11 o                         
   6   4   6       1156.68       1127.58        35.49 o                         
   7   4   6       1374.17       1428.96        54.97 o                         
   8   4   6         88.06        121.95        17.62 o                         
  -6   5   6        915.67        925.30        40.19 o                         
  -5   5   6          1.09         -0.57        10.05 o                         
  -4   5   6        243.79        263.89        11.61 o                         
  -3   5   6         36.64         47.51         7.12 o                         
  -2   5   6       1230.98       1310.62        29.97 o                         
  -1   5   6        517.81        520.14        11.73 o                         
   0   5   6       6630.11       6923.90       137.68 o                         
   1   5   6        777.82        782.49        18.40 o                         
   2   5   6         14.90         12.61         2.83 o                         
   3   5   6        481.59        503.69        11.69 o                         
   4   5   6       1669.73       1593.97        36.36 o                         
   5   5   6       2162.99       2204.06        55.60 o                         
   6   5   6         67.15         95.52        10.56 o                         
   7   5   6         81.48         69.19        11.44 o                         
   8   5   6         52.12         52.73        17.86 o                         
  -6   6   6         53.65         54.31        28.49 o                         
  -5   6   6         22.28         40.04        12.10 o                         
  -4   6   6        631.05        636.00        21.98 o                         
  -3   6   6        249.07        301.03        16.94 o                         
  -2   6   6        674.81        701.34        19.53 o                         
  -1   6   6        612.05        565.18        14.19 o                         
   0   6   6         17.16          8.87         3.11 o                         
   1   6   6        198.97        215.63        11.66 o                         
   2   6   6       1237.32       1149.94        29.86 o                         
   3   6   6        872.40        836.86        22.51 o                         
   4   6   6       5739.23       5355.95       182.74 o                         
   5   6   6        506.79        475.27        23.01 o                         
   6   6   6         95.23         95.28         9.02 o                         
   7   6   6          9.64          2.27        10.38 o                         
   8   6   6        397.17        411.67        34.02 o                         
  -5   7   6        212.51        194.17        16.84 o                         
  -4   7   6         95.28        105.72        12.10 o                         
  -3   7   6        175.93        174.63         9.94 o                         
  -2   7   6        210.34        198.71         9.28 o                         
  -1   7   6        896.44        914.38        24.43 o                         
   0   7   6         20.23         17.36         4.10 o                         
   1   7   6       1464.80       1433.76        36.66 o                         
   2   7   6        448.08        414.12        12.76 o                         
   3   7   6         26.38         23.92         5.37 o                         
   4   7   6        504.07        454.02        14.82 o                         
   5   7   6        821.25        840.46        23.71 o                         
   6   7   6          0.77          8.19         7.72 o                         
   7   7   6        579.78        616.05        29.34 o                         
   8   7   6          0.36          1.15        13.90 o                         
  -5   8   6         46.57         22.11        15.31 o                         
  -4   8   6         25.24         33.15         9.64 o                         
  -3   8   6        126.28        124.82        12.88 o                         
  -2   8   6        854.11        853.71        27.58 o                         
  -1   8   6          1.51          3.55         5.53 o                         
   0   8   6       1022.56       1035.03        27.38 o                         
   1   8   6         19.60         12.41         4.34 o                         
   2   8   6          3.68          4.28         4.31 o                         
   3   8   6       2144.95       2107.28        53.55 o                         
   4   8   6       1005.48       1048.07        28.51 o                         
   5   8   6         91.85        111.53         8.87 o                         
   6   8   6        527.79        558.94        21.90 o                         
   7   8   6         95.22         87.24        13.18 o                         
   8   8   6          0.21          5.27        17.92 o                         
  -4   9   6         99.51         74.66        11.70 o                         
  -3   9   6        188.92        206.49        13.01 o                         
  -2   9   6        107.64        105.18        11.49 o                         
  -1   9   6        621.98        620.01        21.38 o                         
   0   9   6        211.96        225.96        11.09 o                         
   1   9   6        367.23        343.59        11.94 o                         
   2   9   6         18.81         21.98         6.96 o                         
   3   9   6        907.34        982.43        26.78 o                         
   4   9   6          1.77          5.71         9.02 o                         
   5   9   6         12.01         -1.41         8.95 o                         
   6   9   6         47.95         50.21        10.83 o                         
   7   9   6         61.81         69.15        10.64 o                         
  -3  10   6         51.39         40.63         9.83 o                         
  -2  10   6         45.21         43.92         8.08 o                         
  -1  10   6         93.40         92.57         7.93 o                         
   0  10   6        208.09        201.21        10.18 o                         
   1  10   6        236.58        228.77         9.99 o                         
   2  10   6       2280.46       2216.27        56.19 o                         
   3  10   6         27.87         31.90         5.47 o                         
   4  10   6         50.64         43.65         7.00 o                         
   5  10   6        558.41        502.22        19.22 o                         
   6  10   6        196.61        199.85        18.04 o                         
   7  10   6        314.17        275.17        22.16 o                         
  -2  11   6        347.76        350.57        16.23 o                         
  -1  11   6        119.19        125.73         9.16 o                         
   0  11   6         57.75         44.30         4.73 o                         
   1  11   6          6.26          4.42        11.32 o                         
   2  11   6        116.32        143.47        12.36 o                         
   3  11   6         20.21         11.42        10.00 o                         
   4  11   6        306.31        314.94        12.50 o                         
   5  11   6         82.12         68.78        12.00 o                         
   6  11   6         65.37         67.30        12.20 o                         
  -1  12   6          0.51         -3.21        15.42 o                         
   0  12   6         76.80         74.45        15.43 o                         
   1  12   6        618.90        606.11        43.38 o                         
   2  12   6         14.59         10.13        13.37 o                         
   3  12   6        296.35        279.80        17.28 o                         
   4  12   6         69.34         86.30        25.15 o                         
   5  12   6         72.43         85.96        17.37 o                         
   6  12   6        143.77        158.20        28.07 o                         
   1  13   6         48.16         32.94        16.49 o                         
   2  13   6        122.83        123.75        18.68 o                         
   3  13   6         90.37        102.87        14.73 o                         
   4  13   6         61.80         52.38        16.68 o                         
  -2 -12   7        172.52        170.96        17.86 o                         
  -5 -11   7          3.84         52.73        33.17 o                         
  -4 -11   7        203.93        199.79        16.20 o                         
  -3 -11   7        255.44        234.47        16.35 o                         
  -2 -11   7        394.49        375.09        25.52 o                         
  -1 -11   7          7.90          8.22         9.89 o                         
   0 -11   7         99.89         88.68        11.48 o                         
   1 -11   7          3.24         -8.72        11.55 o                         
  -5 -10   7        127.19        100.61        13.13 o                         
  -4 -10   7        335.10        355.12        20.09 o                         
  -3 -10   7         18.42         24.67        15.31 o                         
  -2 -10   7        207.91        227.95        17.86 o                         
  -1 -10   7        418.67        439.03        21.23 o                         
   0 -10   7          0.47          9.82         7.44 o                         
   1 -10   7        272.03        278.26        19.01 o                         
   2 -10   7         15.81         30.01        11.05 o                         
  -6  -9   7        228.17        250.55        22.11 o                         
  -5  -9   7        276.51        279.53        18.09 o                         
  -4  -9   7         48.46         39.00         8.44 o                         
  -3  -9   7        222.67        226.19        25.94 o                         
  -2  -9   7        353.96        359.47        15.36 o                         
  -1  -9   7        118.44        124.17        12.76 o                         
   0  -9   7        388.15        379.16        15.79 o                         
   1  -9   7        283.06        299.10        21.52 o                         
   2  -9   7          4.36         14.70        10.17 o                         
   3  -9   7         50.09         49.41        11.54 o                         
  -7  -8   7        233.82        269.33        20.60 o                         
  -6  -8   7          6.31         -4.07        10.29 o                         
  -5  -8   7        602.99        636.98        28.19 o                         
  -4  -8   7         28.02         44.54         8.29 o                         
  -3  -8   7       1058.73       1103.04        41.38 o                         
  -2  -8   7         66.99         64.63        14.84 o                         
  -1  -8   7         22.65         27.42         4.34 o                         
   0  -8   7        196.00        203.01        10.16 o                         
   1  -8   7        497.09        511.66        19.01 o                         
   2  -8   7         51.32         55.05         7.79 o                         
   3  -8   7        139.84        160.49        16.58 o                         
   4  -8   7          1.15          3.95         9.98 o                         
  -7  -7   7        343.41        332.88        22.45 o                         
  -6  -7   7       1305.68       1319.42        50.69 o                         
  -5  -7   7         40.98         42.46        19.14 o                         
  -4  -7   7        851.98        813.36        31.97 o                         
  -3  -7   7         11.64         18.33         5.40 o                         
  -2  -7   7         95.45        102.95         6.40 o                         
  -1  -7   7        830.11        785.78        16.04 o                         
   0  -7   7        998.63       1001.87        26.60 o                         
   1  -7   7        484.03        461.84        14.96 o                         
   2  -7   7        249.07        273.50        12.03 o                         
   3  -7   7        113.60        107.54         8.77 o                         
   4  -7   7         32.97         28.80         9.90 o                         
   5  -7   7        126.23        152.57        15.87 o                         
  -7  -6   7        112.42        110.84         9.16 o                         
  -6  -6   7          6.04         -2.80         9.76 o                         
  -5  -6   7        147.09        131.62         9.69 o                         
  -4  -6   7        554.42        567.52        19.99 o                         
  -3  -6   7        566.21        569.57        19.33 o                         
  -2  -6   7       1687.85       1705.59        34.92 o                         
  -1  -6   7        555.04        509.20        16.10 o                         
   0  -6   7          9.15          7.31         1.98 o                         
   1  -6   7        459.94        467.19        23.91 o                         
   2  -6   7        364.46        388.99        18.58 o                         
   3  -6   7         11.95         12.30         6.94 o                         
   4  -6   7       1015.68       1081.89        55.49 o                         
   5  -6   7         83.23         74.39         6.75 o                         
  -8  -5   7        274.22        313.67        23.69 o                         
  -7  -5   7        283.19        277.52        13.80 o                         
  -6  -5   7          4.83          7.21         5.28 o                         
  -5  -5   7       1398.29       1498.93        48.62 o                         
  -4  -5   7        135.67        118.28         9.24 o                         
  -3  -5   7        529.30        536.32        18.23 o                         
  -2  -5   7         78.23         61.75         3.93 o                         
  -1  -5   7       1006.51       1062.10        39.16 o                         
   0  -5   7         16.11         18.39         4.58 o                         
   1  -5   7       1896.72       1862.21        54.14 o                         
   2  -5   7          9.77          9.57         4.86 o                         
   3  -5   7          7.13          4.58         6.06 o                         
   4  -5   7         89.57         72.88         6.87 o                         
   5  -5   7         29.15         38.72         7.14 o                         
   6  -5   7          7.49         -1.59         7.87 o                         
  -8  -4   7        149.22        176.17        21.69 o                         
  -7  -4   7         50.86         47.41         8.41 o                         
  -6  -4   7       1660.34       1596.81        41.82 o                         
  -5  -4   7          2.85          5.37         4.40 o                         
  -4  -4   7       1218.00       1145.78        30.01 o                         
  -3  -4   7        709.72        706.29        25.16 o                         
  -2  -4   7       2166.95       2131.41        43.09 o                         
  -1  -4   7        144.72        142.67         7.97 o                         
   0  -4   7       5968.28       6493.24       145.84 o                         
   1  -4   7         37.80         37.33         2.41 o                         
   2  -4   7         22.19         20.29         4.15 o                         
   3  -4   7       2859.65       2830.38        70.36 o                         
   4  -4   7        144.03        151.44         7.87 o                         
   5  -4   7        122.83        130.64         8.26 o                         
   6  -4   7         87.81         85.61        11.29 o                         
  -8  -3   7         57.57         48.77        14.45 o                         
  -7  -3   7        211.94        243.72        11.21 o                         
  -6  -3   7        184.73        193.43         9.86 o                         
  -5  -3   7        143.74        133.00         7.30 o                         
  -4  -3   7        117.04        124.43         6.16 o                         
  -3  -3   7       4044.58       3957.02        86.72 o                         
  -2  -3   7        149.79        103.90         5.90 o                         
  -1  -3   7       2285.71       2531.74        72.99 o                         
   0  -3   7         84.03        100.50         5.77 o                         
   1  -3   7        291.63        264.29         6.53 o                         
   2  -3   7        168.76        197.14         8.95 o                         
   3  -3   7       2183.59       2277.88       107.76 o                         
   4  -3   7        274.29        247.83         9.56 o                         
   5  -3   7        110.47        119.30         7.75 o                         
   6  -3   7         61.43         61.42        10.93 o                         
   7  -3   7         23.61         12.40        12.85 o                         
  -8  -2   7         65.27         60.54        14.87 o                         
  -7  -2   7        296.33        287.55        19.67 o                         
  -6  -2   7        152.95        176.19         8.62 o                         
  -5  -2   7        943.94        897.46        27.62 o                         
  -4  -2   7       2760.04       2778.06        89.61 o                         
  -3  -2   7        161.68        148.67         5.10 o                         
  -2  -2   7         29.31         36.44         1.73 o                         
  -1  -2   7        861.86        909.91        18.89 o                         
   0  -2   7       2914.68       2927.45        58.62 o                         
   1  -2   7       5184.27       5267.96       105.09 o                         
   2  -2   7       3703.95       4119.02        78.63 o                         
   3  -2   7        182.29        176.39         8.96 o                         
   4  -2   7          0.93          3.42         5.28 o                         
   5  -2   7        375.63        377.13        18.05 o                         
   6  -2   7        169.94        163.99        10.16 o                         
   7  -2   7        257.32        273.90        20.93 o                         
  -8  -1   7        100.25        105.92        17.16 o                         
  -7  -1   7        492.52        524.00        51.03 o                         
  -6  -1   7        965.20        981.53        24.70 o                         
  -5  -1   7        606.99        563.62        23.50 o                         
  -4  -1   7        295.61        315.19        11.79 o                         
  -3  -1   7        716.87        695.17        16.56 o                         
  -2  -1   7       7420.57       8225.64       151.09 o                         
  -1  -1   7       1498.21       1435.33        26.85 o                         
   0  -1   7       4292.37       4237.46        92.50 o                         
   1  -1   7        503.35        560.72        10.30 o                         
   2  -1   7       1464.79       1628.54        32.97 o                         
   3  -1   7        204.46        212.53         6.55 o                         
   4  -1   7       1871.61       1809.55        63.54 o                         
   5  -1   7         23.40         25.59         5.59 o                         
   6  -1   7        295.27        269.05        12.15 o                         
   7  -1   7         46.64         64.12        14.20 o                         
  -8   0   7        161.65        217.74        25.52 o                         
  -7   0   7         49.14         62.76        13.24 o                         
  -6   0   7        122.08        109.61        12.10 o                         
  -5   0   7       1307.34       1326.99        34.73 o                         
  -4   0   7        305.17        285.79         8.80 o                         
  -3   0   7       6525.88       6608.95       131.37 o                         
  -2   0   7        376.02        430.92        11.43 o                         
  -1   0   7       1164.31       1215.17        24.65 o                         
   0   0   7         28.76         29.47         3.06 o                         
   1   0   7       6877.03       7221.06       132.77 o                         
   2   0   7         47.31         49.61         2.83 o                         
   3   0   7       7427.85       7922.62       157.30 o                         
   4   0   7          4.33          4.45         3.73 o                         
   5   0   7        168.26        173.37         8.63 o                         
   6   0   7        342.72        325.91        16.12 o                         
   7   0   7        382.10        387.67        24.67 o                         
   8   0   7         37.36         41.44        16.30 o                         
  -7   1   7         83.92         62.48        14.29 o                         
  -6   1   7        518.23        505.35        24.11 o                         
  -5   1   7        369.10        388.46        19.21 o                         
  -4   1   7       1656.21       1672.14        34.59 o                         
  -3   1   7        380.68        473.08         9.34 o                         
  -2   1   7       1127.41       1148.70        21.77 o                         
  -1   1   7         46.91         59.75         2.54 o                         
   0   1   7      14353.24      15159.01       328.15 o                         
   1   1   7       1401.89       1326.31        27.08 o                         
   2   1   7       1058.19       1047.63        19.97 o                         
   3   1   7         42.41         47.41         2.80 o                         
   4   1   7        265.92        215.51         8.11 o                         
   5   1   7       1222.33       1174.20        31.12 o                         
   6   1   7        858.43        873.20        29.20 o                         
   7   1   7        370.17        419.42        23.26 o                         
   8   1   7          1.80        -12.45        14.77 o                         
  -7   2   7        548.25        540.01        47.63 o                         
  -6   2   7          4.07         -7.22        10.54 o                         
  -5   2   7          1.72         -1.19         8.49 o                         
  -4   2   7        417.02        420.81        12.75 o                         
  -3   2   7        202.20        163.97         5.77 o                         
  -2   2   7       5240.36       5628.54       103.74 o                         
  -1   2   7       6318.72       6377.22       117.34 o                         
   0   2   7       1271.33       1272.29        24.06 o                         
   1   2   7        310.57        294.58         6.66 o                         
   2   2   7       4294.02       4403.57        81.29 o                         
   3   2   7       1852.31       1759.42        33.20 o                         
   4   2   7        497.48        401.87         9.02 o                         
   5   2   7        467.82        451.96        11.43 o                         
   6   2   7         80.35         86.49        22.54 o                         
   7   2   7         28.00         40.23        13.01 o                         
   8   2   7        284.43        295.14        40.83 o                         
  -7   3   7         60.05         83.35        29.77 o                         
  -6   3   7        149.55        153.95        26.37 o                         
  -5   3   7        860.40        853.87        29.16 o                         
  -4   3   7        691.61        665.49        21.97 o                         
  -3   3   7        601.75        592.99        12.48 o                         
  -2   3   7        798.39        755.33        14.97 o                         
  -1   3   7       2309.65       2771.02        51.57 o                         
   0   3   7        405.98        370.69         8.61 o                         
   1   3   7       9433.60       9862.94       216.60 o                         
   2   3   7       4531.59       4591.74        84.78 o                         
   3   3   7       2280.69       2353.47        43.99 o                         
   4   3   7        277.61        316.64         7.72 o                         
   5   3   7        440.46        420.16        11.84 o                         
   6   3   7        127.34        125.00         9.42 o                         
   7   3   7        182.42        176.06        28.92 o                         
   8   3   7         27.85         41.68        30.62 o                         
  -7   4   7          1.07          2.55        34.87 o                         
  -6   4   7         40.00         53.55        17.86 o                         
  -5   4   7        883.12        947.79        38.51 o                         
  -4   4   7        154.21        165.57        10.10 o                         
  -3   4   7        309.08        312.51        12.93 o                         
  -2   4   7       1330.79       1323.22        25.39 o                         
  -1   4   7        237.75        216.62         5.57 o                         
   0   4   7       3691.71       3587.43        66.64 o                         
   1   4   7        214.64        278.94         6.58 o                         
   2   4   7        734.07        775.58        15.24 o                         
   3   4   7        333.64        355.91         8.55 o                         
   4   4   7       3072.11       3076.27        62.15 o                         
   5   4   7          4.20          7.21         4.12 o                         
   6   4   7       1783.75       1791.55        53.82 o                         
   7   4   7          1.71         13.85        12.42 o                         
   8   4   7          0.22         -2.11        16.74 o                         
  -6   5   7        148.17        122.73        16.05 o                         
  -5   5   7         15.44          7.76        10.94 o                         
  -4   5   7        187.16        174.35        12.03 o                         
  -3   5   7       2578.43       2550.72        63.89 o                         
  -2   5   7        483.60        490.58        11.72 o                         
  -1   5   7       2212.33       2232.13        45.37 o                         
   0   5   7       1135.93       1313.26        30.14 o                         
   1   5   7        858.49       1006.61        21.23 o                         
   2   5   7          4.74         11.61         2.41 o                         
   3   5   7       4905.02       4739.41       112.45 o                         
   4   5   7         43.60         49.27         4.56 o                         
   5   5   7        431.42        374.27        11.67 o                         
   6   5   7          4.33          9.52         8.96 o                         
   7   5   7        174.41        174.16        19.14 o                         
   8   5   7        175.77        193.93        23.82 o                         
  -6   6   7        172.36        142.60        18.15 o                         
  -5   6   7         13.06         17.79        12.47 o                         
  -4   6   7        534.15        569.43        26.14 o                         
  -3   6   7        577.29        573.78        18.41 o                         
  -2   6   7          1.86          4.68         4.66 o                         
  -1   6   7        356.30        304.79         9.17 o                         
   0   6   7        404.96        345.75         9.68 o                         
   1   6   7       1352.19       1260.87        57.27 o                         
   2   6   7       1802.11       1620.37        41.02 o                         
   3   6   7         38.25         32.64         4.53 o                         
   4   6   7        488.34        483.30        19.03 o                         
   5   6   7        957.78        956.93        27.42 o                         
   6   6   7        577.07        535.83        24.22 o                         
   7   6   7        247.05        272.32        22.11 o                         
   8   6   7        265.56        305.35        28.07 o                         
  -5   7   7        268.42        286.58        21.46 o                         
  -4   7   7         32.44         30.39        17.49 o                         
  -3   7   7         18.79         14.93         6.77 o                         
  -2   7   7        394.06        331.43        14.24 o                         
  -1   7   7       1925.16       2046.85        51.66 o                         
   0   7   7        516.82        533.90        15.48 o                         
   1   7   7        194.27        171.45         7.73 o                         
   2   7   7        577.53        565.89        19.77 o                         
   3   7   7        476.20        444.92        14.23 o                         
   4   7   7        218.40        277.14        20.87 o                         
   5   7   7        497.69        486.57        15.94 o                         
   6   7   7        395.31        429.29        17.51 o                         
   7   7   7         57.93         79.57        12.88 o                         
   8   7   7        113.18        147.44        37.00 o                         
  -5   8   7        187.01        148.85        19.56 o                         
  -4   8   7        456.78        501.96        29.77 o                         
  -3   8   7         86.07        103.06         9.85 o                         
  -2   8   7        320.88        338.21        19.98 o                         
  -1   8   7        266.01        242.62        22.10 o                         
   0   8   7        177.14        162.88         8.15 o                         
   1   8   7        826.38        765.60        21.18 o                         
   2   8   7        309.60        307.10        11.30 o                         
   3   8   7       5208.14       5152.91       126.83 o                         
   4   8   7        172.63        190.40         9.65 o                         
   5   8   7          3.05         11.93         9.37 o                         
   6   8   7         80.88         86.94        14.59 o                         
   7   8   7        245.81        236.94        30.62 o                         
   8   8   7          0.30        -16.76        16.76 o                         
  -4   9   7        156.42        150.33        20.84 o                         
  -3   9   7        101.61         98.99        16.12 o                         
  -2   9   7        266.50        271.22        20.07 o                         
  -1   9   7        465.67        466.38        17.73 o                         
   0   9   7       1126.42       1081.57        28.96 o                         
   1   9   7        183.04        174.75         8.44 o                         
   2   9   7        261.38        264.78        10.87 o                         
   3   9   7         10.39         15.37         5.27 o                         
   4   9   7        704.34        680.97        33.45 o                         
   5   9   7          3.96          4.78         7.29 o                         
   6   9   7        779.28        849.79        28.79 o                         
   7   9   7          6.57         12.37        11.82 o                         
  -3  10   7         82.36         79.59        11.18 o                         
  -2  10   7          0.43          3.34         8.00 o                         
  -1  10   7        186.33        200.28        14.34 o                         
   0  10   7        114.61        104.52         7.89 o                         
   1  10   7          4.85         -4.45         6.26 o                         
   2  10   7       1361.91       1307.50        34.88 o                         
   3  10   7         32.34         39.38         5.98 o                         
   4  10   7         80.07        103.87        11.89 o                         
   5  10   7        598.76        607.08        22.39 o                         
   6  10   7         38.16         48.43         9.49 o                         
   7  10   7         11.59         21.12        10.41 o                         
  -2  11   7        609.72        559.33        58.69 o                         
  -1  11   7        147.81        154.14        11.78 o                         
   0  11   7        144.97        133.64         9.39 o                         
   1  11   7        119.34        116.45         7.86 o                         
   2  11   7        362.48        375.57        20.74 o                         
   3  11   7         11.57          4.89        10.25 o                         
   4  11   7         58.34         56.91        13.14 o                         
   5  11   7        243.82        234.83        21.43 o                         
   6  11   7          1.46         -3.84         8.06 o                         
  -1  12   7         43.08         43.08        16.61 o                         
   0  12   7        112.92        133.07        17.47 o                         
   1  12   7        284.01        264.28        43.80 o                         
   2  12   7         52.95         32.96        11.42 o                         
   3  12   7          5.11          6.36        11.86 o                         
   4  12   7        270.39        276.28        30.51 o                         
   5  12   7          0.36         13.59        15.60 o                         
   6  12   7        144.72         97.81        26.37 o                         
   0  13   7         69.92         55.29        24.67 o                         
   1  13   7         74.29         55.00        17.62 o                         
   2  13   7         60.14         65.45        17.47 o                         
   3  13   7        166.97        172.90        16.27 o                         
   4  13   7         84.54         77.49        16.33 o                         
  -4 -11   8        244.04        275.93        21.69 o                         
  -3 -11   8         76.80         86.76        12.76 o                         
  -2 -11   8         17.71         27.22        11.91 o                         
  -1 -11   8         10.33         13.57         9.96 o                         
   0 -11   8        274.17        267.59        18.03 o                         
  -5 -10   8         24.45         11.48        11.15 o                         
  -4 -10   8        182.06        199.15        16.59 o                         
  -3 -10   8         48.61         46.22        12.33 o                         
  -2 -10   8        286.59        239.85        17.86 o                         
  -1 -10   8         82.07         83.56         9.27 o                         
   0 -10   8         24.96         24.78         8.39 o                         
   1 -10   8         29.61         42.67         9.33 o                         
   2 -10   8         83.18        105.03        12.33 o                         
  -6  -9   8          7.85         14.74        12.36 o                         
  -5  -9   8        470.36        507.06        33.60 o                         
  -4  -9   8        203.55        204.83        20.41 o                         
  -3  -9   8        380.34        365.75        17.90 o                         
  -2  -9   8        145.36        150.13        11.06 o                         
  -1  -9   8        101.20         86.35        10.33 o                         
   0  -9   8         82.17         74.89         7.28 o                         
   1  -9   8        573.20        558.80        25.68 o                         
   2  -9   8         21.67         24.90         9.13 o                         
   3  -9   8         22.78         29.66        11.04 o                         
  -6  -8   8        445.86        466.99        24.92 o                         
  -5  -8   8        236.64        225.96        15.89 o                         
  -4  -8   8        263.00        252.98        14.79 o                         
  -3  -8   8        220.86        204.41        12.24 o                         
  -2  -8   8        204.44        198.20        12.02 o                         
  -1  -8   8          9.35         15.21         3.79 o                         
   0  -8   8        654.07        628.24        21.40 o                         
   1  -8   8         77.65         86.42         7.90 o                         
   2  -8   8        142.73        166.49        10.88 o                         
   3  -8   8         54.70         52.71         9.49 o                         
   4  -8   8         46.74         43.89        10.79 o                         
  -7  -7   8        119.18         93.47        15.42 o                         
  -6  -7   8        581.95        534.64        48.06 o                         
  -5  -7   8         19.35         19.28         8.37 o                         
  -4  -7   8        216.19        219.32        14.03 o                         
  -3  -7   8       1185.88       1144.99        43.80 o                         
  -2  -7   8          8.57          9.13         3.95 o                         
  -1  -7   8        659.24        693.79        18.40 o                         
   0  -7   8        415.57        415.91        13.29 o                         
   1  -7   8        125.59        133.44        10.53 o                         
   2  -7   8         46.18         59.04         7.61 o                         
   3  -7   8        156.85        151.11        10.20 o                         
   4  -7   8          4.18         -0.22         9.29 o                         
   5  -7   8         84.58        103.99        13.45 o                         
  -7  -6   8        104.24         86.13        14.93 o                         
  -6  -6   8        310.54        296.14        18.55 o                         
  -5  -6   8        404.64        387.77        17.23 o                         
  -4  -6   8       1098.51       1109.13        34.82 o                         
  -3  -6   8        115.68         85.23         6.86 o                         
  -2  -6   8        468.86        457.59        10.82 o                         
  -1  -6   8         73.97         76.02         6.41 o                         
   0  -6   8        270.53        260.75         7.22 o                         
   1  -6   8        396.03        395.05        14.50 o                         
   2  -6   8        207.54        195.70        10.71 o                         
   3  -6   8         34.67         46.65        13.20 o                         
   4  -6   8        880.33        856.86        29.72 o                         
   5  -6   8         35.90         49.32        11.54 o                         
  -7  -5   8        989.46       1043.19        31.45 o                         
  -6  -5   8        383.85        404.18        14.35 o                         
  -5  -5   8        788.18        757.86        25.82 o                         
  -4  -5   8          0.82          2.99         5.47 o                         
  -3  -5   8        144.84        120.38         7.93 o                         
  -2  -5   8       1426.81       1392.77        28.83 o                         
  -1  -5   8       2486.11       2679.85        77.58 o                         
   0  -5   8       1759.16       1750.68        39.78 o                         
   1  -5   8        313.32        297.24        11.56 o                         
   2  -5   8          3.75          4.40         4.91 o                         
   3  -5   8        724.42        712.08        23.86 o                         
   4  -5   8        366.57        389.33        13.13 o                         
   5  -5   8         38.18         41.98         6.66 o                         
   6  -5   8         53.65         65.59         9.18 o                         
  -8  -4   8        348.85        410.82        48.48 o                         
  -7  -4   8         49.12         55.59         8.32 o                         
  -6  -4   8        360.10        340.75        19.52 o                         
  -5  -4   8         82.47         97.08         6.14 o                         
  -4  -4   8       3581.03       3392.74        83.75 o                         
  -3  -4   8       3501.89       3253.52        93.28 o                         
  -2  -4   8         41.67         31.14         2.25 o                         
  -1  -4   8        555.63        556.92        18.44 o                         
   0  -4   8         20.88         13.65         3.75 o                         
   1  -4   8        708.86        651.12        14.46 o                         
   2  -4   8         52.47         53.57         5.43 o                         
   3  -4   8       5809.40       5763.56       126.20 o                         
   4  -4   8          1.07          3.42         4.50 o                         
   5  -4   8         30.43         26.78         6.38 o                         
   6  -4   8         20.52          6.72         8.10 o                         
  -8  -3   8         76.27         74.85        33.17 o                         
  -7  -3   8         32.47         22.84         7.47 o                         
  -6  -3   8       1314.80       1253.96        33.91 o                         
  -5  -3   8          2.87          2.14         4.84 o                         
  -4  -3   8       2854.72       3018.73       102.61 o                         
  -3  -3   8        299.29        300.08         7.96 o                         
  -2  -3   8        106.55        121.48         4.43 o                         
  -1  -3   8        217.67        265.69         6.43 o                         
   0  -3   8       3182.64       2930.37       129.00 o                         
   1  -3   8        159.99        140.45         4.46 o                         
   2  -3   8         24.22         31.60         4.27 o                         
   3  -3   8         46.80         48.13         3.90 o                         
   4  -3   8        121.15        115.03         7.06 o                         
   5  -3   8         15.98          9.85         5.70 o                         
   6  -3   8        150.68        149.52        14.29 o                         
   7  -3   8        109.56         94.39        16.25 o                         
  -8  -2   8         15.48          4.85        19.82 o                         
  -7  -2   8        662.97        672.13        31.60 o                         
  -6  -2   8         35.52         31.83         6.34 o                         
  -5  -2   8         27.62         29.35         4.88 o                         
  -4  -2   8       1034.99       1086.58        28.52 o                         
  -3  -2   8       1186.79       1106.98        25.37 o                         
  -2  -2   8        514.68        516.64        11.92 o                         
  -1  -2   8       4340.96       4068.70        81.36 o                         
   0  -2   8        828.26        798.83        16.78 o                         
   1  -2   8        298.57        313.09         7.61 o                         
   2  -2   8       2862.30       3130.69        62.55 o                         
   3  -2   8        586.15        582.68        16.13 o                         
   4  -2   8        755.61        756.70        21.10 o                         
   5  -2   8        433.43        439.97        16.55 o                         
   6  -2   8         10.92         16.86         7.58 o                         
   7  -2   8         56.64         43.39        12.85 o                         
  -8  -1   8        213.55        211.79        24.67 o                         
  -7  -1   8        101.21         74.73        12.93 o                         
  -6  -1   8         15.69         19.93         6.34 o                         
  -5  -1   8         94.23         92.15         6.01 o                         
  -4  -1   8       4375.75       4479.16        98.51 o                         
  -3  -1   8       1804.05       1793.98        40.08 o                         
  -2  -1   8       3269.46       3430.31        63.51 o                         
  -1  -1   8        710.72        908.18        16.25 o                         
   0  -1   8        641.88        637.28        14.77 o                         
   1  -1   8       1588.74       1550.49        27.27 o                         
   2  -1   8       1557.15       1539.78        31.35 o                         
   3  -1   8       1090.98        984.30        22.87 o                         
   4  -1   8         11.96         16.75         5.28 o                         
   5  -1   8         25.38         24.87         6.14 o                         
   6  -1   8         69.12         44.67         7.50 o                         
   7  -1   8        303.23        329.31        36.15 o                         
  -7   0   8          7.34          6.35        12.36 o                         
  -6   0   8        369.07        347.91        29.77 o                         
  -5   0   8        895.58        904.69        22.33 o                         
  -4   0   8        330.38        318.98         9.65 o                         
  -3   0   8        283.66        288.78         7.63 o                         
  -2   0   8          9.97         10.71         1.92 o                         
  -1   0   8       3058.82       3046.30        60.94 o                         
   0   0   8       5547.88       5578.25       110.88 o                         
   1   0   8        908.58        959.24        18.62 o                         
   2   0   8       1501.65       1483.61        33.15 o                         
   3   0   8        109.56        135.65         5.83 o                         
   4   0   8        194.43        161.47        10.11 o                         
   5   0   8          9.84         13.64         7.00 o                         
   6   0   8        774.62        769.77        26.96 o                         
   7   0   8         89.80         77.37        19.99 o                         
   8   0   8         39.32         27.22        17.86 o                         
  -7   1   8        214.27        224.63        18.88 o                         
  -6   1   8        412.43        403.78        21.65 o                         
  -5   1   8        317.19        292.33        11.88 o                         
  -4   1   8         84.15         98.48         8.59 o                         
  -3   1   8       2323.20       2378.41        48.15 o                         
  -2   1   8       2031.84       2212.94        41.33 o                         
  -1   1   8       6696.36       6590.50       131.08 o                         
   0   1   8       2374.06       2630.37        67.27 o                         
   1   1   8         53.51         55.90         4.18 o                         
   2   1   8          5.75          5.65         2.16 o                         
   3   1   8       5853.33       5956.59       109.71 o                         
   4   1   8         36.47         32.05         3.50 o                         
   5   1   8       1542.26       1546.53        39.84 o                         
   6   1   8          8.46         21.65         8.47 o                         
   7   1   8          1.13          7.71        11.71 o                         
   8   1   8          8.59        -10.51        15.90 o                         
  -7   2   8        150.26         88.46        29.77 o                         
  -6   2   8         37.91         46.95        12.59 o                         
  -5   2   8        219.55        237.16        16.14 o                         
  -4   2   8       3496.09       3517.19        77.82 o                         
  -3   2   8         12.68         15.67         2.93 o                         
  -2   2   8        177.42        181.07         4.89 o                         
  -1   2   8         58.55         77.49         4.66 o                         
   0   2   8        485.37        435.07         8.99 o                         
   1   2   8        651.46        644.49        12.80 o                         
   2   2   8       1478.41       1449.39        27.41 o                         
   3   2   8        975.14       1007.10        19.56 o                         
   4   2   8          3.87          1.34         3.14 o                         
   5   2   8        429.43        390.74        10.53 o                         
   6   2   8       1113.14       1168.17        36.93 o                         
   7   2   8        577.12        592.50        28.57 o                         
   8   2   8         43.45         39.81        16.40 o                         
  -7   3   8        179.21        166.71        34.02 o                         
  -6   3   8          2.51         25.52        24.67 o                         
  -5   3   8        497.43        523.56        19.64 o                         
  -4   3   8          1.21          0.91         5.87 o                         
  -3   3   8        334.85        319.43         9.10 o                         
  -2   3   8         23.64         30.49         2.86 o                         
  -1   3   8      11369.59      12302.14       225.78 o                         
   0   3   8       3228.84       3479.16        64.48 o                         
   1   3   8       3425.89       3497.01        64.89 o                         
   2   3   8         29.77          7.37         2.15 o                         
   3   3   8          4.74         10.09         2.55 o                         
   4   3   8       1797.52       1767.06        38.54 o                         
   5   3   8        606.25        547.28        14.67 o                         
   6   3   8        314.62        292.75        12.45 o                         
   7   3   8         10.67         11.06        22.96 o                         
   8   3   8         79.18        119.93        34.02 o                         
  -6   4   8         48.97         69.90        15.74 o                         
  -5   4   8        595.81        531.98        50.61 o                         
  -4   4   8          4.29          7.68         8.63 o                         
  -3   4   8       1382.92       1339.96        28.18 o                         
  -2   4   8       2681.97       2625.15        49.14 o                         
  -1   4   8        368.69        338.19         8.47 o                         
   0   4   8        145.48        130.90         4.56 o                         
   1   4   8          7.95         12.23         2.56 o                         
   2   4   8       1876.24       1739.11        32.92 o                         
   3   4   8       2705.38       2534.89        51.27 o                         
   4   4   8       1110.37       1169.35        26.93 o                         
   5   4   8        335.10        311.98        10.41 o                         
   6   4   8         79.92         55.28         8.99 o                         
   7   4   8         25.86         37.10        13.67 o                         
  -6   5   8         35.56         39.94        14.29 o                         
  -5   5   8        102.96         94.45        12.74 o                         
  -4   5   8        215.42        222.21        12.76 o                         
  -3   5   8        163.82        175.87         8.73 o                         
  -2   5   8         69.16         58.46         5.45 o                         
  -1   5   8        173.83        167.19         6.98 o                         
   0   5   8       3517.26       3676.33        68.38 o                         
   1   5   8       1929.19       1951.42        36.78 o                         
   2   5   8       3866.78       3897.84        72.28 o                         
   3   5   8        289.32        262.88        13.19 o                         
   4   5   8          1.23          0.52         3.54 o                         
   5   5   8        115.45        115.75         6.67 o                         
   6   5   8       1219.87       1263.87        64.17 o                         
   7   5   8          0.51         15.31        15.31 o                         
   8   5   8        246.43        315.55        28.92 o                         
  -6   6   8        166.71        180.86        20.09 o                         
  -5   6   8         35.48         51.99        17.86 o                         
  -4   6   8        204.13        225.21        13.75 o                         
  -3   6   8        381.93        393.15        14.12 o                         
  -2   6   8        383.36        374.69        12.40 o                         
  -1   6   8       2608.56       2547.24        56.90 o                         
   0   6   8         77.92        101.51         5.36 o                         
   1   6   8        118.35        125.78         7.88 o                         
   2   6   8         28.14         22.32         4.08 o                         
   3   6   8       1331.74       1251.04        32.51 o                         
   4   6   8        185.34        182.95         8.98 o                         
   5   6   8        820.09        855.32        24.09 o                         
   6   6   8        184.71        206.07        14.91 o                         
   7   6   8        122.12        113.75        13.48 o                         
   8   6   8        142.51        183.72        23.82 o                         
  -5   7   8        177.48        139.58        17.44 o                         
  -4   7   8        347.38        374.97        78.21 o                         
  -3   7   8         77.11         69.34         7.42 o                         
  -2   7   8        651.40        676.38        22.52 o                         
  -1   7   8        374.01        382.83        12.61 o                         
   0   7   8          3.45          7.28         4.59 o                         
   1   7   8        329.19        313.05        10.84 o                         
   2   7   8       3221.47       3150.49        78.35 o                         
   3   7   8       1081.16       1059.29        28.32 o                         
   4   7   8        331.57        318.87        12.10 o                         
   5   7   8         21.22         14.86         6.81 o                         
   6   7   8         14.76         16.82        11.27 o                         
   7   7   8        283.14        346.18        25.52 o                         
   8   7   8        311.26        347.59        24.22 o                         
  -5   8   8        256.06        224.54        22.96 o                         
  -4   8   8         23.98         28.11        11.71 o                         
  -3   8   8         65.43         45.04         8.99 o                         
  -2   8   8        121.02        128.25         9.78 o                         
  -1   8   8        238.99        233.56        12.25 o                         
   0   8   8        166.60        147.71         7.90 o                         
   1   8   8       1333.65       1313.27        34.21 o                         
   2   8   8        117.98        133.87        11.05 o                         
   3   8   8        399.70        355.87        13.15 o                         
   4   8   8         94.62         92.88         7.53 o                         
   5   8   8        235.86        236.79        15.56 o                         
   6   8   8        971.84       1028.38        33.63 o                         
   7   8   8         19.13         16.64        12.24 o                         
   8   8   8          1.58         14.03        19.25 o                         
  -4   9   8        189.35        133.30        20.41 o                         
  -3   9   8        239.37        223.44        19.79 o                         
  -2   9   8        271.00        292.20        25.15 o                         
  -1   9   8        986.80        975.67        41.06 o                         
   0   9   8         10.73          5.99         5.69 o                         
   1   9   8        256.75        244.71        11.49 o                         
   2   9   8         72.32         85.71         8.23 o                         
   3   9   8        458.37        452.54        15.30 o                         
   4   9   8         98.01         81.46         7.67 o                         
   5   9   8        835.20        894.04        26.38 o                         
   6   9   8        334.33        323.98        23.64 o                         
   7   9   8         87.90         96.29        13.78 o                         
  -3  10   8         37.59         32.39        13.05 o                         
  -2  10   8          2.53          0.30         8.56 o                         
  -1  10   8        413.47        425.83        18.05 o                         
   0  10   8        345.74        338.82        15.77 o                         
   1  10   8          6.14          4.19         5.79 o                         
   2  10   8       1091.64       1037.91        28.67 o                         
   3  10   8          1.62          7.91         5.46 o                         
   4  10   8          2.82          6.04         6.54 o                         
   5  10   8        189.46        152.02        11.57 o                         
   6  10   8          5.32          5.93         9.40 o                         
   7  10   8          2.37         -7.29        16.59 o                         
  -2  11   8        201.84        171.71        15.26 o                         
  -1  11   8         14.05         11.78         7.83 o                         
   0  11   8        158.45        146.77        10.20 o                         
   1  11   8        356.78        353.02        15.31 o                         
   2  11   8        128.39        130.80         8.43 o                         
   3  11   8          7.93         -2.38         6.38 o                         
   4  11   8        203.37        234.18        15.62 o                         
   5  11   8        585.52        576.28        23.18 o                         
   6  11   8          5.90         -3.56         9.24 o                         
  -1  12   8         17.44         20.18        10.17 o                         
   0  12   8         19.43         22.36         6.27 o                         
   1  12   8        151.99        125.84        10.82 o                         
   2  12   8         12.88         16.54         4.67 o                         
   3  12   8        124.14        131.79         7.83 o                         
   4  12   8        297.25        298.13        12.82 o                         
   5  12   8        130.41        124.98         9.49 o                         
   6  12   8         11.81          7.65        25.52 o                         
   0  13   8         55.01         45.93        22.96 o                         
   1  13   8         76.65         57.59        16.98 o                         
   2  13   8         38.95         46.95        16.98 o                         
   3  13   8         85.12         86.29        15.35 o                         
   4  13   8         75.39         86.59        16.14 o                         
  -4 -11   9         18.48         38.61        13.61 o                         
  -3 -11   9        177.24        157.35        16.16 o                         
  -2 -11   9          8.54         -5.10        10.21 o                         
  -1 -11   9         54.50         50.19        10.72 o                         
   0 -11   9        126.79        136.20        13.07 o                         
  -5 -10   9         56.83         55.15        11.92 o                         
  -4 -10   9        424.19        496.67        24.05 o                         
  -3 -10   9          4.92          6.57         7.94 o                         
  -2 -10   9        444.80        479.62        27.22 o                         
  -1 -10   9          6.31          5.31         7.98 o                         
   0 -10   9         27.29         21.13         8.18 o                         
   1 -10   9         46.93         46.53         9.46 o                         
  -6  -9   9          2.24        -12.68        12.68 o                         
  -5  -9   9        437.36        460.48        41.63 o                         
  -4  -9   9          5.16          7.24        11.48 o                         
  -3  -9   9         31.11         28.26        14.46 o                         
  -2  -9   9        206.86        184.34        11.71 o                         
  -1  -9   9        266.16        278.43        15.77 o                         
   0  -9   9        185.33        187.42        12.70 o                         
   1  -9   9        513.98        565.25        22.13 o                         
   2  -9   9          0.02         -5.32         8.64 o                         
   3  -9   9         19.58         14.61        11.11 o                         
  -6  -8   9         80.46         68.97        13.01 o                         
  -5  -8   9         54.80         40.85         9.72 o                         
  -4  -8   9          8.20         23.71         8.51 o                         
  -3  -8   9        564.26        561.53        32.75 o                         
  -2  -8   9        439.57        382.95        19.14 o                         
  -1  -8   9        240.25        277.80        27.01 o                         
   0  -8   9        126.71        146.69         8.84 o                         
   1  -8   9         33.70         22.50         7.71 o                         
   2  -8   9          0.13          2.32         7.28 o                         
   3  -8   9        125.62        137.02        11.64 o                         
   4  -8   9         46.29         43.09        14.28 o                         
  -7  -7   9          7.66          6.60        14.55 o                         
  -6  -7   9        284.31        258.90        18.18 o                         
  -5  -7   9          2.28         -0.85        10.21 o                         
  -4  -7   9        884.02        866.45        33.79 o                         
  -3  -7   9        233.07        230.60        11.22 o                         
  -2  -7   9        116.62        126.14         8.27 o                         
  -1  -7   9         38.90         47.89         6.58 o                         
   0  -7   9       1759.01       1830.74        47.03 o                         
   1  -7   9         17.58         25.55         5.49 o                         
   2  -7   9        280.40        301.05        12.76 o                         
   3  -7   9          5.32         12.15         8.13 o                         
   4  -7   9         27.50         17.37         9.82 o                         
  -7  -6   9        598.42        579.77        29.62 o                         
  -6  -6   9         54.20         42.58        10.40 o                         
  -5  -6   9        435.17        411.39        18.11 o                         
  -4  -6   9         39.76         52.16         7.02 o                         
  -3  -6   9       1103.98       1137.78        35.35 o                         
  -2  -6   9        203.81        194.08         8.98 o                         
  -1  -6   9       1082.07       1065.15        25.85 o                         
   0  -6   9         26.95         26.59         2.72 o                         
   1  -6   9        607.31        616.82        30.73 o                         
   2  -6   9        213.70        212.11        11.33 o                         
   3  -6   9        159.33        144.50        10.94 o                         
   4  -6   9        553.32        588.02        23.63 o                         
   5  -6   9         36.81         42.43        12.52 o                         
  -7  -5   9         36.24         27.49         9.45 o                         
  -6  -5   9        135.60        121.40         7.73 o                         
  -5  -5   9        407.40        358.15        16.25 o                         
  -4  -5   9       1218.54       1184.70        36.89 o                         
  -3  -5   9        671.67        710.96        41.90 o                         
  -2  -5   9       1460.49       1382.62        28.88 o                         
  -1  -5   9         20.36         29.59         6.32 o                         
   0  -5   9        237.32        230.03        11.35 o                         
   1  -5   9         44.81         42.84         4.44 o                         
   2  -5   9        206.66        236.89        12.53 o                         
   3  -5   9          5.81         16.40         8.36 o                         
   4  -5   9        252.67        260.69        14.62 o                         
   5  -5   9          2.27         -0.69         5.66 o                         
   6  -5   9         19.67         10.75         8.33 o                         
  -7  -4   9          0.89         -6.94         6.94 o                         
  -6  -4   9        265.53        271.58        20.92 o                         
  -5  -4   9        643.03        646.03        18.94 o                         
  -4  -4   9        186.76        167.10         9.92 o                         
  -3  -4   9        102.47        117.30        11.61 o                         
  -2  -4   9          3.08          2.55         2.16 o                         
  -1  -4   9       1260.56       1357.99        35.05 o                         
   0  -4   9       2771.56       2882.28        64.20 o                         
   1  -4   9        330.55        303.34         7.81 o                         
   2  -4   9        685.05        661.79        21.60 o                         
   3  -4   9       1030.59       1065.99        33.45 o                         
   4  -4   9          6.48          9.83         4.18 o                         
   5  -4   9          0.31          2.16         5.83 o                         
   6  -4   9        124.08        145.74        10.52 o                         
  -7  -3   9        357.86        351.99        14.79 o                         
  -6  -3   9        738.53        724.43        19.75 o                         
  -5  -3   9        154.45        139.20         7.50 o                         
  -4  -3   9        939.00        947.25        25.29 o                         
  -3  -3   9       1607.97       1731.69        50.70 o                         
  -2  -3   9        464.99        427.75         9.97 o                         
  -1  -3   9       4904.45       4767.11       129.78 o                         
   0  -3   9        765.83        735.32        30.56 o                         
   1  -3   9         19.99         21.75         4.00 o                         
   2  -3   9         63.15         64.56         7.24 o                         
   3  -3   9       1167.16       1153.11        30.20 o                         
   4  -3   9         24.44         34.28         5.12 o                         
   5  -3   9        375.24        363.14        13.66 o                         
   6  -3   9        129.25        115.85        12.20 o                         
  -7  -2   9        281.86        304.84        20.30 o                         
  -6  -2   9        116.24        117.28         7.92 o                         
  -5  -2   9       1019.92        967.98        23.81 o                         
  -4  -2   9        306.06        285.35         9.17 o                         
  -3  -2   9          3.23          4.30         2.33 o                         
  -2  -2   9       1142.45       1034.52        21.54 o                         
  -1  -2   9         77.69         92.76         4.67 o                         
   0  -2   9         59.21         47.70         4.42 o                         
   1  -2   9         94.68         91.46         4.95 o                         
   2  -2   9       5511.72       5684.94       113.14 o                         
   3  -2   9        155.88        156.22         6.83 o                         
   4  -2   9        369.58        366.59        12.51 o                         
   5  -2   9         42.18         36.06         6.49 o                         
   6  -2   9         33.58         44.83         7.92 o                         
   7  -2   9         64.26         60.79        13.31 o                         
  -7  -1   9        230.47        231.43        18.38 o                         
  -6  -1   9          0.06         -1.62         7.09 o                         
  -5  -1   9       3201.28       3128.70        69.75 o                         
  -4  -1   9          5.59          8.35         3.95 o                         
  -3  -1   9        457.88        443.77        11.63 o                         
  -2  -1   9        205.48        252.35         9.89 o                         
  -1  -1   9       7151.67       7419.95       127.46 o                         
   0  -1   9        264.46        233.64         6.46 o                         
   1  -1   9       3776.16       3822.23        66.22 o                         
   2  -1   9        152.09        156.30         4.90 o                         
   3  -1   9          1.64          2.15         2.88 o                         
   4  -1   9        138.03        147.43        10.31 o                         
   5  -1   9        656.38        660.87        19.90 o                         
   6  -1   9        259.35        270.00        19.40 o                         
   7  -1   9        160.75        167.56        16.58 o                         
  -7   0   9          0.11          2.55        12.88 o                         
  -6   0   9        324.88        404.55        72.68 o                         
  -5   0   9         11.33          5.90         5.29 o                         
  -4   0   9        360.53        329.50        10.08 o                         
  -3   0   9        591.07        601.81        14.94 o                         
  -2   0   9       4599.43       4507.08        90.05 o                         
  -1   0   9       3552.75       3884.24        94.76 o                         
   0   0   9       1423.56       1404.70        28.74 o                         
   1   0   9         20.66         40.91         4.22 o                         
   2   0   9        863.99        819.65        17.40 o                         
   3   0   9       2664.66       2691.35        59.71 o                         
   4   0   9        657.25        635.48        27.93 o                         
   5   0   9        276.13        286.26        14.61 o                         
   6   0   9         12.09         19.51         8.38 o                         
   7   0   9         99.74         89.71        13.44 o                         
  -7   1   9         20.86          9.53        14.15 o                         
  -6   1   9        234.25        211.20        16.59 o                         
  -5   1   9         39.41         63.02         9.08 o                         
  -4   1   9        882.66        835.00        22.60 o                         
  -3   1   9       1468.38       1430.41        29.56 o                         
  -2   1   9        142.21        201.80         5.68 o                         
  -1   1   9       2667.98       2945.28        64.74 o                         
   0   1   9       3235.34       3405.03        74.70 o                         
   1   1   9        888.28        807.71        17.23 o                         
   2   1   9       4296.16       4162.23        77.06 o                         
   3   1   9        538.66        582.86        13.17 o                         
   4   1   9        380.37        347.20        13.80 o                         
   5   1   9         17.81         12.81         7.86 o                         
   6   1   9        545.81        562.06        21.05 o                         
   7   1   9         16.87         27.68        11.82 o                         
   8   1   9        178.94        229.83        20.99 o                         
  -7   2   9        307.87        305.49        22.01 o                         
  -6   2   9        260.24        296.11        26.37 o                         
  -5   2   9        336.96        343.92        18.37 o                         
  -4   2   9       1515.47       1554.73        39.95 o                         
  -3   2   9         38.51         42.59         3.69 o                         
  -2   2   9          6.73         21.21         2.43 o                         
  -1   2   9        706.76        545.30        12.26 o                         
   0   2   9         38.37         36.38         3.51 o                         
   1   2   9       2416.86       2270.72        42.52 o                         
   2   2   9          0.18          2.97         2.09 o                         
   3   2   9        171.46        137.71         4.62 o                         
   4   2   9         38.18         36.27         3.72 o                         
   5   2   9       2503.97       2562.36        57.43 o                         
   6   2   9          2.37          5.42         9.55 o                         
   7   2   9        532.68        532.84        36.15 o                         
   8   2   9         60.26         75.68        16.74 o                         
  -7   3   9         54.20         65.49        30.62 o                         
  -6   3   9        121.37        125.03        26.37 o                         
  -5   3   9         37.86         33.34        11.32 o                         
  -4   3   9        759.91        746.06        24.44 o                         
  -3   3   9        312.49        312.67         8.66 o                         
  -2   3   9       4707.63       4603.32        85.28 o                         
  -1   3   9        198.89        207.64         5.46 o                         
   0   3   9       1193.81       1282.53        26.56 o                         
   1   3   9         21.14         24.18         2.66 o                         
   2   3   9       9640.92       9954.39       171.26 o                         
   3   3   9       1588.02       1636.40        33.62 o                         
   4   3   9       1422.15       1319.39        25.84 o                         
   5   3   9        101.77         98.58         6.29 o                         
   6   3   9          0.05          4.87         8.08 o                         
   7   3   9        335.83        347.19        22.26 o                         
   8   3   9        401.70        497.49        52.73 o                         
  -6   4   9         91.30         41.68        25.52 o                         
  -5   4   9       1507.80       1637.64        61.27 o                         
  -4   4   9          2.43         19.66         7.16 o                         
  -3   4   9        367.86        378.15        10.30 o                         
  -2   4   9        668.37        648.57        13.53 o                         
  -1   4   9        644.45        619.10        14.09 o                         
   0   4   9        987.39       1101.65        21.44 o                         
   1   4   9       4456.39       4514.37        83.72 o                         
   2   4   9       1396.26       1490.55        28.47 o                         
   3   4   9        947.30        912.51        18.13 o                         
   4   4   9        179.85        194.07        10.82 o                         
   5   4   9       1123.48       1136.78        30.59 o                         
   6   4   9        981.89        994.39        32.90 o                         
   7   4   9         45.64         45.93        21.26 o                         
  -6   5   9         31.59         37.42        15.42 o                         
  -5   5   9         47.59         44.96        20.41 o                         
  -4   5   9         63.33         76.28        11.32 o                         
  -3   5   9        396.25        361.70        12.57 o                         
  -2   5   9         44.59         55.66         4.49 o                         
  -1   5   9       1739.04       1775.98        34.15 o                         
   0   5   9       1512.35       1432.86        27.55 o                         
   1   5   9          3.46         15.25         3.11 o                         
   2   5   9        323.22        371.28         8.65 o                         
   3   5   9       1005.19        958.10        20.70 o                         
   4   5   9        163.35        158.22         6.32 o                         
   5   5   9       2449.34       2436.63        61.66 o                         
   6   5   9        129.84        148.00        22.11 o                         
   7   5   9         20.49         49.33        17.01 o                         
   8   5   9          5.21          1.70        20.41 o                         
  -6   6   9        156.93        148.44        24.24 o                         
  -5   6   9          2.38         -6.18        16.59 o                         
  -4   6   9        610.04        594.21        27.58 o                         
  -3   6   9        312.95        328.37        12.92 o                         
  -2   6   9        229.55        216.59         8.65 o                         
  -1   6   9        462.09        468.07        12.80 o                         
   0   6   9        201.31        194.67         6.67 o                         
   1   6   9        161.92        185.94        10.77 o                         
   2   6   9       2842.06       2903.11        72.39 o                         
   3   6   9        448.60        405.46        13.11 o                         
   4   6   9         15.45          8.01         5.39 o                         
   5   6   9        293.63        288.90        11.76 o                         
   6   6   9        149.56        136.09        22.96 o                         
   7   6   9          8.58         -1.25        12.42 o                         
   8   6   9        220.66        214.34        26.37 o                         
  -5   7   9         70.16         63.67        14.79 o                         
  -4   7   9         78.23         80.81        14.43 o                         
  -3   7   9        271.73        293.24        22.10 o                         
  -2   7   9        327.28        332.76        14.13 o                         
  -1   7   9       1308.80       1274.63        33.57 o                         
   0   7   9          1.20          4.99         4.88 o                         
   1   7   9       1381.04       1429.80        37.08 o                         
   2   7   9         58.92         56.92         5.69 o                         
   3   7   9        663.29        628.99        18.64 o                         
   4   7   9        382.59        338.73        12.70 o                         
   5   7   9        904.32        976.14        27.55 o                         
   6   7   9        188.33        155.65        22.96 o                         
   7   7   9        582.51        682.15        31.72 o                         
   8   7   9         85.61        113.12        22.11 o                         
  -5   8   9        222.47        188.82        22.96 o                         
  -4   8   9          4.58         18.25        13.18 o                         
  -3   8   9          8.16         14.21         8.68 o                         
  -2   8   9        541.75        561.28        20.72 o                         
  -1   8   9        231.65        248.68        12.95 o                         
   0   8   9        651.51        650.59        19.19 o                         
   1   8   9         83.92         92.62        11.27 o                         
   2   8   9         67.80         66.50         6.24 o                         
   3   8   9         20.51         20.98         5.76 o                         
   4   8   9       1160.19       1201.41        42.49 o                         
   5   8   9        159.82        213.87        10.96 o                         
   6   8   9        315.27        331.76        45.93 o                         
   7   8   9          5.55          5.63        22.54 o                         
   8   8   9         76.35        130.13        34.87 o                         
  -4   9   9         96.23         84.49        16.08 o                         
  -3   9   9        449.45        464.04        43.35 o                         
  -2   9   9         23.40         26.80         8.90 o                         
  -1   9   9        250.23        277.08        13.81 o                         
   0   9   9          8.39         10.87         6.03 o                         
   1   9   9        753.73        731.81        21.41 o                         
   2   9   9        790.13        790.74        22.55 o                         
   3   9   9       1271.91       1185.20        35.34 o                         
   4   9   9          9.19         15.96         6.35 o                         
   5   9   9        199.93        191.99        12.40 o                         
   6   9   9        382.38        388.44        18.38 o                         
   7   9   9        265.24        291.41        21.25 o                         
  -3  10   9        111.90         98.67        21.69 o                         
  -2  10   9        101.13        100.61        10.75 o                         
  -1  10   9        603.47        613.05        22.44 o                         
   0  10   9         57.10         46.51         7.84 o                         
   1  10   9        395.74        405.12        14.67 o                         
   2  10   9         60.90         65.83         7.05 o                         
   3  10   9        134.43        152.33         8.98 o                         
   4  10   9         20.65          7.94         6.50 o                         
   5  10   9        754.49        812.68        37.20 o                         
   6  10   9          2.29          6.12         9.62 o                         
   7  10   9         27.07         21.93        28.07 o                         
  -2  11   9        151.73        156.63        20.28 o                         
  -1  11   9          5.44          9.24         8.15 o                         
   0  11   9          6.06          2.66         7.47 o                         
   1  11   9        163.61        155.02        10.48 o                         
   2  11   9        403.57        378.02        14.66 o                         
   3  11   9          3.29          3.38         6.23 o                         
   4  11   9        633.12        663.96        21.60 o                         
   5  11   9         99.54         89.43        18.87 o                         
   6  11   9         61.24         59.21        12.55 o                         
  -1  12   9         37.05         42.46        12.81 o                         
   0  12   9         97.52         91.93        14.02 o                         
   1  12   9        440.62        422.66        54.82 o                         
   2  12   9         17.27         13.22         6.41 o                         
   3  12   9        207.62        209.80        11.12 o                         
   4  12   9        107.89        120.72         9.19 o                         
   5  12   9          1.22          1.86         8.10 o                         
   6  12   9         42.52         48.48        27.22 o                         
   0  13   9         77.51         43.38        22.96 o                         
   1  13   9         30.24         30.79        17.47 o                         
   2  13   9          4.31         -0.11        16.85 o                         
   3  13   9        102.89        114.10        18.07 o                         
   4  13   9         50.62         40.23        15.84 o                         
  -3 -11  10        242.75        256.02        18.71 o                         
  -2 -11  10         12.74         20.41        10.21 o                         
  -1 -11  10        118.76        142.89        14.46 o                         
  -4 -10  10        198.84        195.80        39.55 o                         
  -3 -10  10          0.75         -1.91         8.08 o                         
  -2 -10  10        163.75        199.88        15.31 o                         
  -1 -10  10        102.60        101.83         9.48 o                         
   0 -10  10         34.15         45.87         8.36 o                         
   1 -10  10        129.58        146.27        12.82 o                         
  -5  -9  10          7.51          7.55        11.06 o                         
  -4  -9  10        140.35        116.37        10.57 o                         
  -3  -9  10          9.51         14.33         7.13 o                         
  -2  -9  10        458.22        488.30        21.55 o                         
  -1  -9  10         17.19         15.00         7.14 o                         
   0  -9  10         43.55         44.15         6.88 o                         
   1  -9  10        198.92        213.03        14.53 o                         
   2  -9  10         28.10         23.64         9.33 o                         
  -6  -8  10        530.50        504.05        26.35 o                         
  -5  -8  10        523.33        527.15        24.92 o                         
  -4  -8  10          5.89         -6.31         7.53 o                         
  -3  -8  10        578.95        598.70        31.47 o                         
  -2  -8  10         11.45         21.04        11.06 o                         
  -1  -8  10          0.39          9.76        12.59 o                         
   0  -8  10        180.32        190.21        10.23 o                         
   1  -8  10         94.97        109.41         8.59 o                         
   2  -8  10        162.68        174.61        11.40 o                         
   3  -8  10        131.60        144.42        11.65 o                         
   4  -8  10         36.62         19.56        28.07 o                         
  -6  -7  10        103.24         98.37        13.34 o                         
  -5  -7  10         30.16         30.52         9.52 o                         
  -4  -7  10        247.92        210.24        24.24 o                         
  -3  -7  10        236.55        242.30        16.42 o                         
  -2  -7  10          2.63          7.24         7.72 o                         
  -1  -7  10        951.82        929.68        21.57 o                         
   0  -7  10        825.52        867.52        23.56 o                         
   1  -7  10         62.08         73.03         6.33 o                         
   2  -7  10        238.16        276.10        14.16 o                         
   3  -7  10        133.90        166.09        10.80 o                         
   4  -7  10         41.74         46.21        10.46 o                         
  -7  -6  10        484.03        463.21        27.68 o                         
  -6  -6  10          6.09         26.99        10.81 o                         
  -5  -6  10         12.82         16.02         7.79 o                         
  -4  -6  10        658.99        690.40        31.31 o                         
  -3  -6  10        486.64        458.56        17.06 o                         
  -2  -6  10        207.23        217.57         9.52 o                         
  -1  -6  10         70.63         52.85         5.59 o                         
   0  -6  10         42.63         43.06         3.44 o                         
   1  -6  10        168.67        172.26         9.10 o                         
   2  -6  10        590.47        592.73        21.53 o                         
   3  -6  10          5.24         -3.15        10.37 o                         
   4  -6  10        114.85        132.22        12.28 o                         
   5  -6  10         17.78         35.85        13.07 o                         
  -7  -5  10        148.56        141.46        12.27 o                         
  -6  -5  10          7.66          1.99         9.35 o                         
  -5  -5  10       1802.23       1769.53        54.07 o                         
  -4  -5  10         83.81         76.48         7.57 o                         
  -3  -5  10       3566.81       3333.99        96.53 o                         
  -2  -5  10        187.93        186.97         5.87 o                         
  -1  -5  10        999.32       1042.75        28.02 o                         
   0  -5  10         29.51         27.46         5.72 o                         
   1  -5  10       1691.36       1701.86        50.18 o                         
   2  -5  10         20.27         23.39         5.80 o                         
   3  -5  10         45.40         46.60         7.75 o                         
   4  -5  10        256.71        263.92        24.12 o                         
   5  -5  10          2.29         -5.09        10.64 o                         
   6  -5  10         48.50         41.07        10.48 o                         
  -7  -4  10          1.16          0.14         7.60 o                         
  -6  -4  10        368.30        361.33        12.99 o                         
  -5  -4  10         90.21         86.20         7.70 o                         
  -4  -4  10        232.23        226.04        11.96 o                         
  -3  -4  10         64.79         60.95         5.70 o                         
  -2  -4  10       2497.12       2436.85        49.57 o                         
  -1  -4  10          4.54          2.25         4.47 o                         
   0  -4  10       2354.05       2425.90        45.81 o                         
   1  -4  10          4.63          4.41         3.56 o                         
   2  -4  10        109.38        124.13         8.23 o                         
   3  -4  10         82.97         79.11         7.52 o                         
   4  -4  10        403.55        414.70        24.65 o                         
   5  -4  10        130.08        136.16         8.97 o                         
   6  -4  10         88.39         92.34         9.19 o                         
  -7  -3  10        199.10        225.97        11.26 o                         
  -6  -3  10        178.41        164.74         9.58 o                         
  -5  -3  10        424.88        454.29        17.06 o                         
  -4  -3  10       2445.67       2472.06        55.51 o                         
  -3  -3  10        684.72        619.83        17.94 o                         
  -2  -3  10        595.99        555.90        16.67 o                         
  -1  -3  10        406.77        371.46        11.18 o                         
   0  -3  10        328.49        326.50         8.02 o                         
   1  -3  10        745.01        726.84        15.99 o                         
   2  -3  10       1875.96       1844.66        54.14 o                         
   3  -3  10        673.04        673.45        26.12 o                         
   4  -3  10        167.76        179.67         9.52 o                         
   5  -3  10         60.91         46.86         6.40 o                         
   6  -3  10        247.20        248.73        12.67 o                         
  -7  -2  10        351.66        318.37        22.54 o                         
  -6  -2  10        788.57        810.71        21.64 o                         
  -5  -2  10        625.12        631.52        17.02 o                         
  -4  -2  10        793.55        794.07        19.61 o                         
  -3  -2  10         67.15         60.46         3.23 o                         
  -2  -2  10       1053.08       1036.07        35.76 o                         
  -1  -2  10       4481.61       4646.10        92.99 o                         
   0  -2  10        331.12        306.72         8.19 o                         
   1  -2  10       2317.00       2201.69        45.06 o                         
   2  -2  10         94.19         93.06         3.73 o                         
   3  -2  10         29.24         31.46         4.17 o                         
   4  -2  10        177.84        193.61         8.60 o                         
   5  -2  10        487.18        503.58        18.41 o                         
   6  -2  10         21.09         22.27         7.64 o                         
   7  -2  10         68.24         75.05        13.40 o                         
  -7  -1  10        160.37        165.86        16.49 o                         
  -6  -1  10        132.24        145.61         9.54 o                         
  -5  -1  10        689.85        666.27        17.70 o                         
  -4  -1  10        387.04        372.86        16.57 o                         
  -3  -1  10        169.34        138.90         5.87 o                         
  -2  -1  10       5602.88       5504.23       101.26 o                         
  -1  -1  10         48.61         40.39         2.35 o                         
   0  -1  10       1157.83       1049.53        23.91 o                         
   1  -1  10         29.40         37.24         2.64 o                         
   2  -1  10       2033.81       2046.49        41.54 o                         
   3  -1  10         29.95         29.77         3.42 o                         
   4  -1  10       3159.63       3213.70        79.71 o                         
   5  -1  10        117.15        105.91        10.44 o                         
   6  -1  10         18.58          7.68         7.29 o                         
   7  -1  10         37.71         34.59        12.93 o                         
  -7   0  10         49.51         32.76        14.38 o                         
  -6   0  10         17.93         18.89        10.39 o                         
  -5   0  10        543.50        546.22        17.21 o                         
  -4   0  10          2.27          7.35         4.37 o                         
  -3   0  10       3266.24       3216.85        71.20 o                         
  -2   0  10        352.38        440.72        10.00 o                         
  -1   0  10         69.30         85.77         4.53 o                         
   0   0  10          9.59         12.67         1.66 o                         
   1   0  10       6136.39       6185.82       123.15 o                         
   2   0  10        876.28        895.16        17.78 o                         
   3   0  10       1787.06       1781.68        40.15 o                         
   4   0  10          3.48          5.55         4.10 o                         
   5   0  10         20.22         17.35         5.81 o                         
   6   0  10        268.41        274.06        16.33 o                         
   7   0  10        215.82        194.07        16.74 o                         
  -7   1  10         73.44         62.81        15.42 o                         
  -6   1  10        921.60        954.23        40.19 o                         
  -5   1  10         71.46         77.31         7.75 o                         
  -4   1  10        152.48        161.37         8.77 o                         
  -3   1  10        280.46        288.90        27.25 o                         
  -2   1  10       1924.22       1915.49        39.00 o                         
  -1   1  10       4607.00       5075.80       101.22 o                         
   0   1  10       4088.91       4077.75        89.46 o                         
   1   1  10       1168.53       1132.61        23.60 o                         
   2   1  10        138.10        143.97         4.76 o                         
   3   1  10       1293.02       1325.37        27.70 o                         
   4   1  10        258.99        221.59         7.99 o                         
   5   1  10        320.18        321.89        12.03 o                         
   6   1  10        188.88        224.08        16.13 o                         
   7   1  10          0.59         -1.55        11.92 o                         
   8   1  10        105.56         95.36        19.56 o                         
  -7   2  10        305.60        323.38        23.76 o                         
  -6   2  10         48.63         27.65        12.10 o                         
  -5   2  10          3.63          9.19         9.91 o                         
  -4   2  10       1673.17       1570.53        40.49 o                         
  -3   2  10       1087.87       1067.02        22.73 o                         
  -2   2  10       2497.24       2522.69        47.21 o                         
  -1   2  10       2037.18       2062.25        38.66 o                         
   0   2  10        412.09        523.54        11.71 o                         
   1   2  10        665.86        572.63        11.86 o                         
   2   2  10       5206.99       5481.67        94.69 o                         
   3   2  10       2865.96       2899.91        54.23 o                         
   4   2  10       1114.10       1012.51        21.98 o                         
   5   2  10         56.94         45.77         5.94 o                         
   6   2  10         57.00         56.46         9.47 o                         
   7   2  10        120.99        121.68        16.59 o                         
   8   2  10         15.27         29.61        17.06 o                         
  -7   3  10         34.64        -13.61        36.57 o                         
  -6   3  10          5.75          3.28        13.67 o                         
  -5   3  10         83.95         86.73        12.33 o                         
  -4   3  10       1592.44       1679.79        43.36 o                         
  -3   3  10        224.80        219.43         7.42 o                         
  -2   3  10        257.99        291.07         7.33 o                         
  -1   3  10         22.14         16.00         2.67 o                         
   0   3  10        128.37        110.86         4.16 o                         
   1   3  10       3542.52       3266.24        66.43 o                         
   2   3  10        334.35        286.33         6.56 o                         
   3   3  10       2514.40       2512.21        47.12 o                         
   4   3  10         73.63         82.15         4.81 o                         
   5   3  10        808.99        833.24        21.11 o                         
   6   3  10         65.28         58.59         9.77 o                         
   7   3  10       1017.13       1090.69        44.40 o                         
   8   3  10         33.11         43.38        29.77 o                         
  -6   4  10        205.45        263.67        33.17 o                         
  -5   4  10        738.60        727.13        48.48 o                         
  -4   4  10          4.23          7.94         7.24 o                         
  -3   4  10         78.61         76.23         5.58 o                         
  -2   4  10       2460.17       2397.54        45.23 o                         
  -1   4  10         17.27         26.99         3.41 o                         
   0   4  10       3139.48       3220.27        64.87 o                         
   1   4  10        340.99        412.73         9.40 o                         
   2   4  10        107.37        128.92         4.45 o                         
   3   4  10          1.18          2.29         3.05 o                         
   4   4  10       2744.29       2572.43        48.49 o                         
   5   4  10         75.08         79.34         6.36 o                         
   6   4  10        748.55        807.27        21.26 o                         
   7   4  10          2.38          2.55        22.96 o                         
  -6   5  10         12.28         13.28        18.01 o                         
  -5   5  10        177.27        171.75        16.05 o                         
  -4   5  10         27.38          9.46         9.76 o                         
  -3   5  10       1302.15       1391.52        42.21 o                         
  -2   5  10        440.72        427.80        12.27 o                         
  -1   5  10        578.88        571.93        12.78 o                         
   0   5  10        106.30         89.41         4.24 o                         
   1   5  10       1392.44       1391.79        28.93 o                         
   2   5  10       1759.36       1749.07        33.47 o                         
   3   5  10       1657.04       1430.50        29.85 o                         
   4   5  10        531.11        492.48        12.45 o                         
   5   5  10        880.03        911.00        29.90 o                         
   6   5  10        311.88        306.21        16.23 o                         
   7   5  10        329.18        332.56        27.22 o                         
  -6   6  10        205.10        201.38        31.05 o                         
  -5   6  10          7.12         -0.40        13.05 o                         
  -4   6  10        489.71        527.13        24.92 o                         
  -3   6  10        159.98        159.14        15.26 o                         
  -2   6  10        162.24        152.15         7.41 o                         
  -1   6  10        462.45        429.93        12.29 o                         
   0   6  10       3104.57       3167.04        64.18 o                         
   1   6  10       1357.05       1367.49        31.71 o                         
   2   6  10        883.89        879.39        27.30 o                         
   3   6  10         19.66         22.32         5.05 o                         
   4   6  10       1623.49       1545.24        40.27 o                         
   5   6  10        788.50        841.05        29.48 o                         
   6   6  10        442.38        495.21        24.22 o                         
   7   6  10        186.39        216.88        17.57 o                         
   8   6  10          9.84        -10.21        20.41 o                         
  -5   7  10         21.10         28.64        15.31 o                         
  -4   7  10        263.96        261.97        28.92 o                         
  -3   7  10        418.62        419.75        20.13 o                         
  -2   7  10       1334.36       1338.95        43.57 o                         
  -1   7  10        690.15        715.70        20.59 o                         
   0   7  10        424.55        428.70        13.95 o                         
   1   7  10         79.61         85.43         7.73 o                         
   2   7  10        289.06        311.88        11.64 o                         
   3   7  10         90.86         86.20         6.92 o                         
   4   7  10       4734.18       4731.79       117.26 o                         
   5   7  10         92.76        105.21         8.60 o                         
   6   7  10        242.08        244.87        16.55 o                         
   7   7  10         55.39         54.29        13.67 o                         
   8   7  10        169.54        221.14        26.37 o                         
  -5   8  10        189.33        147.14        28.92 o                         
  -4   8  10         15.29          4.25        14.46 o                         
  -3   8  10        118.13        123.30        18.29 o                         
  -2   8  10        393.36        397.46        17.23 o                         
  -1   8  10        239.48        215.55        12.26 o                         
   0   8  10        601.06        587.15        19.77 o                         
   1   8  10       1976.55       1904.29        48.89 o                         
   2   8  10         36.66         35.70         5.85 o                         
   3   8  10         30.08         35.20         6.26 o                         
   4   8  10         55.78         54.75         7.35 o                         
   5   8  10        346.45        327.31        13.83 o                         
   6   8  10          9.69         23.29        11.59 o                         
   7   8  10        263.25        235.03        18.09 o                         
  -4   9  10         22.48         24.67        17.86 o                         
  -3   9  10        144.75        140.48        15.84 o                         
  -2   9  10        166.50        179.90        13.33 o                         
  -1   9  10          1.09         -0.54         7.68 o                         
   0   9  10        163.62        182.98        14.98 o                         
   1   9  10         34.11         32.85         6.28 o                         
   2   9  10        344.34        336.21        18.41 o                         
   3   9  10        972.40        865.78        24.87 o                         
   4   9  10         81.75        114.82         8.56 o                         
   5   9  10        281.93        291.02        14.73 o                         
   6   9  10        448.19        515.35        41.68 o                         
   7   9  10          9.23          1.60        14.00 o                         
  -3  10  10        284.53        282.64        20.93 o                         
  -2  10  10          0.39         -4.54        11.90 o                         
  -1  10  10        724.29        750.65        26.50 o                         
   0  10  10        133.24        112.65         9.38 o                         
   1  10  10          2.22          4.32         6.29 o                         
   2  10  10        103.39        109.20         7.98 o                         
   3  10  10        685.26        688.07        26.64 o                         
   4  10  10        197.15        197.27        12.54 o                         
   5  10  10        187.79        171.02        11.09 o                         
   6  10  10         13.40         -3.81        10.29 o                         
   7  10  10          4.08          2.47        19.14 o                         
  -2  11  10         46.17         32.54        10.54 o                         
  -1  11  10         24.62         23.67         9.99 o                         
   0  11  10         85.82         87.32         9.11 o                         
   1  11  10        295.05        310.12        13.40 o                         
   2  11  10        261.90        269.36        13.95 o                         
   3  11  10         19.46         14.03         7.01 o                         
   4  11  10         43.84         40.32         7.98 o                         
   5  11  10        110.91        122.58        15.33 o                         
   6  11  10        108.03        100.79        19.95 o                         
  -1  12  10         51.76         39.39         9.92 o                         
   0  12  10        189.44        180.19        12.77 o                         
   1  12  10        291.07        276.76        16.16 o                         
   2  12  10         59.56         50.11         7.92 o                         
   3  12  10        163.08        172.09        10.88 o                         
   4  12  10        292.51        292.36        18.90 o                         
   5  12  10         23.54         17.23         9.24 o                         
   1  13  10         92.84         80.51        12.10 o                         
   2  13  10          1.69          5.29        10.87 o                         
   3  13  10        193.65        188.35        16.83 o                         
   4  13  10          5.97          7.71         8.36 o                         
  -4 -10  11        208.48        195.15        16.30 o                         
  -3 -10  11         63.41         52.73        12.33 o                         
  -2 -10  11        259.24        244.96        15.31 o                         
  -1 -10  11         54.75         62.09         9.36 o                         
   0 -10  11          5.58          2.21         8.32 o                         
   1 -10  11         56.26         74.25        11.02 o                         
  -5  -9  11        243.92        284.31        21.26 o                         
  -4  -9  11        300.36        311.97        39.98 o                         
  -3  -9  11        131.50        140.92        11.33 o                         
  -2  -9  11        118.52        122.85         8.62 o                         
  -1  -9  11         68.67         70.49        13.06 o                         
   0  -9  11          4.31          1.79         5.56 o                         
   1  -9  11        199.65        203.84        12.75 o                         
   2  -9  11         31.54         41.38        10.24 o                         
  -6  -8  11        456.18        484.29        26.27 o                         
  -5  -8  11        443.53        434.16        22.81 o                         
  -4  -8  11          8.55          9.11        11.48 o                         
  -3  -8  11        158.50        165.05        11.25 o                         
  -2  -8  11        260.45        250.49        23.39 o                         
  -1  -8  11          0.78         -6.74        12.06 o                         
   0  -8  11        414.57        437.12        16.99 o                         
   1  -8  11         69.59         73.70         7.65 o                         
   2  -8  11          0.23          9.62         8.22 o                         
   3  -8  11         71.03         75.83        10.73 o                         
  -6  -7  11         25.16         19.56        18.71 o                         
  -5  -7  11        154.28        148.63        12.36 o                         
  -4  -7  11        319.04        306.28        16.35 o                         
  -3  -7  11        660.56        664.01        23.20 o                         
  -2  -7  11         50.25         55.24         5.80 o                         
  -1  -7  11        445.30        442.53        13.22 o                         
   0  -7  11          6.74          7.19         3.78 o                         
   1  -7  11         35.28         33.64         5.99 o                         
   2  -7  11        198.26        222.01        12.64 o                         
   3  -7  11        106.12        117.23        10.86 o                         
   4  -7  11         57.28         48.94        11.23 o                         
  -7  -6  11        156.59        151.08        15.14 o                         
  -6  -6  11        809.55        855.80        31.41 o                         
  -5  -6  11         87.97        110.37        15.08 o                         
  -4  -6  11        834.96        757.12        36.44 o                         
  -3  -6  11         49.93         65.55         6.60 o                         
  -2  -6  11         34.49         24.99         3.78 o                         
  -1  -6  11        667.58        675.65        18.65 o                         
   0  -6  11        723.52        722.33        19.11 o                         
   1  -6  11        569.08        612.27        31.28 o                         
   2  -6  11        288.99        313.01        14.14 o                         
   3  -6  11          1.61         -2.34         7.64 o                         
   4  -6  11        203.37        156.62        13.15 o                         
   5  -6  11        109.07        125.59        14.69 o                         
  -7  -5  11        248.26        254.68        22.34 o                         
  -6  -5  11         83.61         80.84        10.23 o                         
  -5  -5  11        451.83        411.67        35.84 o                         
  -4  -5  11          4.42          7.69         6.37 o                         
  -3  -5  11         45.90         38.54         6.68 o                         
  -2  -5  11       2642.01       2438.37        85.69 o                         
  -1  -5  11        406.56        367.82        12.72 o                         
   0  -5  11        518.93        495.70        11.12 o                         
   1  -5  11        101.40         81.26         5.98 o                         
   2  -5  11        342.08        345.21        20.82 o                         
   3  -5  11         51.29         60.30         8.13 o                         
   4  -5  11       1021.08       1004.40        33.82 o                         
   5  -5  11          0.75        -10.86        10.86 o                         
  -7  -4  11         11.81          5.24         7.52 o                         
  -6  -4  11         16.21          8.34         8.48 o                         
  -5  -4  11       1208.92       1228.50        38.40 o                         
  -4  -4  11          3.55          2.49         5.79 o                         
  -3  -4  11       1049.29       1090.06        42.28 o                         
  -2  -4  11        143.95        131.57         5.94 o                         
  -1  -4  11          8.01          6.48         2.00 o                         
   0  -4  11        342.32        341.49        10.44 o                         
   1  -4  11       1019.67        951.18        35.09 o                         
   2  -4  11         19.64         19.28         5.14 o                         
   3  -4  11         72.61         77.18         7.68 o                         
   4  -4  11         91.39         64.34         9.18 o                         
   5  -4  11          0.88         -0.91         5.64 o                         
   6  -4  11         12.80         11.42         9.33 o                         
  -7  -3  11         23.05          8.63         8.96 o                         
  -6  -3  11        830.65        829.50        22.22 o                         
  -5  -3  11          2.28         -2.52         4.81 o                         
  -4  -3  11       1362.09       1273.96        29.89 o                         
  -3  -3  11       1392.19       1478.31        69.12 o                         
  -2  -3  11       1224.37       1145.01        26.86 o                         
  -1  -3  11        295.69        293.65        12.27 o                         
   0  -3  11       1168.44       1101.57        25.23 o                         
   1  -3  11        108.46         92.65         5.06 o                         
   2  -3  11        446.70        415.87        15.52 o                         
   3  -3  11        234.05        207.74        19.60 o                         
   4  -3  11        100.10        119.07         7.21 o                         
   5  -3  11        288.17        300.22        12.36 o                         
   6  -3  11        165.31        159.79        17.47 o                         
  -7  -2  11        441.31        440.33        17.98 o                         
  -6  -2  11         69.63         66.48         8.19 o                         
  -5  -2  11        237.97        231.00         9.65 o                         
  -4  -2  11          8.28          6.93         4.13 o                         
  -3  -2  11       5392.07       5668.80       112.90 o                         
  -2  -2  11        574.67        550.38        13.89 o                         
  -1  -2  11       4406.73       4575.59        91.66 o                         
   0  -2  11         90.68         76.35         4.82 o                         
   1  -2  11         46.86         51.89         3.53 o                         
   2  -2  11        697.21        642.82        18.21 o                         
   3  -2  11        502.90        494.18        14.58 o                         
   4  -2  11        411.94        412.63        23.71 o                         
   5  -2  11        148.33        139.35         8.59 o                         
   6  -2  11          5.78          2.87         7.49 o                         
   7  -2  11         19.78          4.25        12.11 o                         
  -7  -1  11         87.36         70.46        14.00 o                         
  -6  -1  11         14.85         29.59         6.87 o                         
  -5  -1  11        872.44        830.39        21.32 o                         
  -4  -1  11        752.12        767.31        19.31 o                         
  -3  -1  11        399.02        374.07        10.72 o                         
  -2  -1  11        699.91        696.91        13.97 o                         
  -1  -1  11        371.65        358.76         7.77 o                         
   0  -1  11        628.52        570.36        13.89 o                         
   1  -1  11       2644.58       2569.86        45.09 o                         
   2  -1  11        516.81        505.45        10.85 o                         
   3  -1  11        677.85        627.70        20.85 o                         
   4  -1  11         62.15         58.37         5.39 o                         
   5  -1  11         61.32         69.56         8.91 o                         
   6  -1  11         43.18         35.51         7.76 o                         
   7  -1  11        257.45        285.77        21.51 o                         
  -7   0  11        158.06        185.16        25.09 o                         
  -6   0  11        520.18        517.02        39.55 o                         
  -5   0  11        780.52        833.20        21.46 o                         
  -4   0  11        354.79        296.85        10.04 o                         
  -3   0  11         72.80         78.49         7.25 o                         
  -2   0  11       2155.59       2334.26        51.87 o                         
  -1   0  11        233.72        217.11         8.75 o                         
   0   0  11       4612.00       4534.32        90.67 o                         
   1   0  11       1406.94       1481.23        30.59 o                         
   2   0  11        152.04        130.45         4.75 o                         
   3   0  11         49.60         47.47         3.83 o                         
   4   0  11       2011.31       1948.82        49.50 o                         
   5   0  11         67.58         68.91         6.78 o                         
   6   0  11        567.30        592.53        19.78 o                         
   7   0  11          0.72        -11.78        11.78 o                         
  -7   1  11        263.39        281.92        21.64 o                         
  -6   1  11        171.55        176.35        16.16 o                         
  -5   1  11          3.79          0.77         8.47 o                         
  -4   1  11        698.04        639.98        18.63 o                         
  -3   1  11       4784.24       4917.27       120.77 o                         
  -2   1  11        147.28        157.66         5.62 o                         
  -1   1  11       3381.45       3454.49        69.50 o                         
   0   1  11        141.35        129.63         5.49 o                         
   1   1  11       1400.96       1295.74        29.65 o                         
   2   1  11          5.95          3.97         2.62 o                         
   3   1  11       1698.15       1572.56        35.82 o                         
   4   1  11         92.85         92.20         5.63 o                         
   5   1  11         18.15         30.19         7.61 o                         
   6   1  11         64.15         76.77         9.97 o                         
   7   1  11        193.11        185.67        18.29 o                         
  -7   2  11        124.26        106.63        18.09 o                         
  -6   2  11        288.92        294.70        28.49 o                         
  -5   2  11          1.99          0.85         9.91 o                         
  -4   2  11       1639.08       1640.13        42.51 o                         
  -3   2  11         49.60         37.99         4.83 o                         
  -2   2  11         12.46          9.26         3.10 o                         
  -1   2  11         33.00         32.39         2.91 o                         
   0   2  11       7892.13       8216.28       151.23 o                         
   1   2  11       2452.41       2508.30        47.07 o                         
   2   2  11       5770.75       5857.22       101.34 o                         
   3   2  11        226.85        180.92        10.40 o                         
   4   2  11         11.15         14.13         6.01 o                         
   5   2  11        485.76        477.99        15.40 o                         
   6   2  11        431.73        439.52        22.78 o                         
   7   2  11        150.92        182.63        16.84 o                         
   8   2  11          5.96         10.67        16.49 o                         
  -6   3  11          8.73          4.05        13.22 o                         
  -5   3  11        130.25        175.21        14.91 o                         
  -4   3  11        511.54        503.03        19.75 o                         
  -3   3  11         35.20         24.26         4.09 o                         
  -2   3  11       1675.07       1609.48        33.92 o                         
  -1   3  11       6529.18       6537.80       120.74 o                         
   0   3  11        198.26        157.43         5.24 o                         
   1   3  11         40.70         28.55         3.08 o                         
   2   3  11        280.12        262.80         6.36 o                         
   3   3  11        648.51        525.95        12.52 o                         
   4   3  11        967.98        912.39        20.56 o                         
   5   3  11        363.34        383.00        21.42 o                         
   6   3  11        818.97        834.29        28.38 o                         
   7   3  11         70.15         50.88        13.67 o                         
   8   3  11         23.72         -2.19        17.39 o                         
  -6   4  11         16.48          8.51        24.67 o                         
  -5   4  11        230.30        238.15        29.77 o                         
  -4   4  11         76.91         81.87         8.76 o                         
  -3   4  11       1315.49       1280.30        30.10 o                         
  -2   4  11        644.30        602.32        13.02 o                         
  -1   4  11          4.74          5.53         2.85 o                         
   0   4  11         63.76         54.25         3.66 o                         
   1   4  11       4349.94       4794.94        88.96 o                         
   2   4  11        452.38        390.15        11.03 o                         
   3   4  11       1335.04       1262.57        31.01 o                         
   4   4  11        123.64        130.54         9.06 o                         
   5   4  11         26.62         27.47         5.90 o                         
   6   4  11         22.97         19.98         8.52 o                         
   7   4  11        458.11        527.26        41.68 o                         
  -6   5  11        195.25        221.14        34.02 o                         
  -5   5  11        158.00        147.16        15.26 o                         
  -4   5  11         67.58         83.91        11.63 o                         
  -3   5  11        215.37        202.87        10.24 o                         
  -2   5  11        893.64        890.98        19.72 o                         
  -1   5  11        179.13        178.79         6.31 o                         
   0   5  11       2990.20       2943.31        55.11 o                         
   1   5  11         80.81        114.96         4.90 o                         
   2   5  11       1568.62       1463.17        26.46 o                         
   3   5  11         45.25         39.44         4.25 o                         
   4   5  11        627.21        599.98        14.56 o                         
   5   5  11       1088.27       1056.56        29.19 o                         
   6   5  11        593.88        638.51        23.72 o                         
  -5   6  11         73.79        108.28        16.20 o                         
  -4   6  11        247.19        237.48        16.95 o                         
  -3   6  11        284.25        324.61        16.01 o                         
  -2   6  11         24.88         31.95         5.61 o                         
  -1   6  11        937.72        908.38        22.20 o                         
   0   6  11        358.41        359.51         9.81 o                         
   1   6  11        637.18        653.41        16.71 o                         
   2   6  11         56.12         40.83         4.81 o                         
   3   6  11       2284.87       2093.57        47.53 o                         
   4   6  11         55.74         71.39         7.32 o                         
   5   6  11        384.64        402.43        17.08 o                         
   6   6  11          0.15         -1.39         9.08 o                         
   7   6  11         16.85         32.25        13.67 o                         
   8   6  11        134.07        136.94        26.37 o                         
  -5   7  11         38.40         40.06        15.26 o                         
  -4   7  11        535.93        617.41        44.23 o                         
  -3   7  11        177.31        183.51        27.64 o                         
  -2   7  11         15.87         26.73         7.42 o                         
  -1   7  11         15.88         13.00         6.05 o                         
   0   7  11        332.46        326.29        12.18 o                         
   1   7  11        444.53        453.28        25.39 o                         
   2   7  11       1799.24       1754.38        48.33 o                         
   3   7  11        116.34        136.32         8.35 o                         
   4   7  11       1904.34       1786.65        46.65 o                         
   5   7  11         33.39         16.85         8.61 o                         
   6   7  11        220.15        230.21        16.76 o                         
   7   7  11        301.14        335.58        23.88 o                         
   8   7  11          7.95          2.55        20.41 o                         
  -4   8  11          4.09         -4.25        15.31 o                         
  -3   8  11        338.54        333.32        21.83 o                         
  -2   8  11        271.18        250.08        14.44 o                         
  -1   8  11        273.87        284.68        12.55 o                         
   0   8  11       1965.22       1932.80        49.84 o                         
   1   8  11        175.14        163.99         8.87 o                         
   2   8  11         18.70         23.67         5.82 o                         
   3   8  11         63.25         55.95         7.37 o                         
   4   8  11        633.87        597.92        19.13 o                         
   5   8  11        106.71        107.57         9.37 o                         
   6   8  11        302.60        346.72        21.83 o                         
   7   8  11        223.82        242.19        34.87 o                         
  -4   9  11         19.42         25.52        18.71 o                         
  -3   9  11         52.35         51.05        13.52 o                         
  -2   9  11        100.85        118.22        11.46 o                         
  -1   9  11          5.95          5.98         8.32 o                         
   0   9  11        347.88        336.51        16.82 o                         
   1   9  11        182.79        190.16        10.18 o                         
   2   9  11          5.76         13.17         6.28 o                         
   3   9  11       1537.79       1525.81        40.34 o                         
   4   9  11         57.72         50.51         8.14 o                         
   5   9  11        119.18        133.89        10.80 o                         
   6   9  11         30.84         12.25        11.32 o                         
   7   9  11         13.50         26.42        14.29 o                         
  -3  10  11         58.75         52.92        15.71 o                         
  -2  10  11         17.85         17.56        10.64 o                         
  -1  10  11        308.61        312.33        16.53 o                         
   0  10  11        475.99        442.03        19.18 o                         
   1  10  11        182.27        190.55        14.98 o                         
   2  10  11        369.94        367.94        14.21 o                         
   3  10  11        155.63        146.54        10.80 o                         
   4  10  11         48.97         41.92         8.01 o                         
   5  10  11          9.76          2.51         8.54 o                         
   6  10  11        415.83        347.87        38.27 o                         
   7  10  11        101.25        115.67        30.62 o                         
  -2  11  11         22.97         21.83        12.93 o                         
  -1  11  11        162.16        167.81        13.12 o                         
   0  11  11         61.47         56.51        11.11 o                         
   1  11  11         39.13         50.22         7.84 o                         
   2  11  11         81.76         88.80         9.08 o                         
   3  11  11         10.69         13.27         7.56 o                         
   4  11  11        220.03        218.48        12.32 o                         
   5  11  11        168.35        163.42        12.73 o                         
   6  11  11         15.92         25.63        12.09 o                         
  -1  12  11        115.72         96.12        11.54 o                         
   0  12  11          8.27         11.09         9.11 o                         
   1  12  11         68.56         62.04         9.56 o                         
   2  12  11        113.19        116.62        10.58 o                         
   3  12  11        232.81        265.86        24.18 o                         
   4  12  11        176.79        188.20        20.20 o                         
   5  12  11         21.12          3.83        17.11 o                         
   1  13  11         37.65         48.53        11.24 o                         
   2  13  11         60.90         68.10        18.06 o                         
   3  13  11         86.90        100.53        18.17 o                         
   4  13  11          5.83         -0.36        15.91 o                         
  -4 -10  12        611.74        754.03        35.72 o                         
  -3 -10  12          2.77          7.70         7.06 o                         
   0 -10  12         57.94         51.84         9.10 o                         
  -5  -9  12         22.03         10.19        17.01 o                         
  -4  -9  12         70.79         75.58        10.09 o                         
  -3  -9  12         24.29         30.84         6.79 o                         
  -2  -9  12        236.40        219.44        12.76 o                         
   0  -9  12        142.11        133.80        14.57 o                         
   1  -9  12         29.62         35.68        17.77 o                         
   2  -9  12          0.90          0.06         9.93 o                         
  -5  -8  12        357.76        367.44        26.79 o                         
  -4  -8  12          0.52          0.85         8.51 o                         
  -3  -8  12        561.53        561.95        57.70 o                         
  -2  -8  12         70.41         70.23         5.49 o                         
  -1  -8  12         43.52         52.73        13.28 o                         
   0  -8  12         51.57         67.71         6.20 o                         
   1  -8  12        328.94        331.91        14.38 o                         
   2  -8  12         12.25          2.09         7.95 o                         
   3  -8  12         62.54         72.42        10.80 o                         
  -6  -7  12        326.17        326.45        18.77 o                         
  -5  -7  12        274.46        319.93        19.51 o                         
  -4  -7  12        590.59        608.01        53.58 o                         
  -3  -7  12         34.84         33.67         8.35 o                         
  -2  -7  12        460.08        426.16        14.72 o                         
  -1  -7  12        196.98        211.63         9.77 o                         
   0  -7  12        223.83        213.98        10.68 o                         
   1  -7  12          8.46          4.35         6.04 o                         
   2  -7  12        200.94        197.04        17.78 o                         
   3  -7  12         34.39         48.11        10.03 o                         
   4  -7  12         14.16         17.22        12.32 o                         
  -6  -6  12        123.91        110.78        11.32 o                         
  -5  -6  12         96.47         92.40         9.26 o                         
  -4  -6  12        332.28        320.04        13.55 o                         
  -3  -6  12         80.47         96.75        11.05 o                         
  -2  -6  12         69.05         86.99         6.06 o                         
  -1  -6  12       1209.15       1254.47        57.31 o                         
   0  -6  12          1.12          0.95         3.20 o                         
   1  -6  12        280.56        280.30        21.36 o                         
   2  -6  12         19.57         14.08         6.46 o                         
   3  -6  12         46.48         48.19         9.96 o                         
   4  -6  12        117.23         95.58        21.18 o                         
   5  -6  12        146.73        184.57        34.87 o                         
  -7  -5  12         72.60         58.98        12.75 o                         
  -6  -5  12          3.44         11.76         9.40 o                         
  -5  -5  12        250.32        251.16        12.81 o                         
  -4  -5  12        421.63        468.10        27.35 o                         
  -3  -5  12        131.51        134.13         8.35 o                         
  -2  -5  12        451.11        436.98        14.08 o                         
  -1  -5  12         55.82         48.85         4.05 o                         
   0  -5  12         23.56         20.98         4.16 o                         
   1  -5  12        622.02        584.72        23.31 o                         
   2  -5  12         94.76         95.60         7.72 o                         
   3  -5  12        590.86        628.74        31.34 o                         
   4  -5  12        716.68        683.03        25.65 o                         
   5  -5  12          0.51          2.92        11.42 o                         
  -7  -4  12        182.23        202.80        11.56 o                         
  -6  -4  12        256.30        248.14        10.26 o                         
  -5  -4  12        928.73        936.65        27.34 o                         
  -4  -4  12        801.84        743.78        22.09 o                         
  -3  -4  12        140.55        132.98         8.31 o                         
  -2  -4  12       1689.47       1707.36        44.04 o                         
  -1  -4  12        328.81        316.54        10.14 o                         
   0  -4  12       1965.91       1977.91        40.86 o                         
   1  -4  12        532.74        477.28        13.61 o                         
   2  -4  12         94.11         93.92         9.34 o                         
   3  -4  12         61.16         49.35         9.63 o                         
   4  -4  12        229.80        252.37        26.01 o                         
   5  -4  12          0.49          1.54         5.19 o                         
   6  -4  12         55.89         59.22        16.21 o                         
  -7  -3  12        170.95        158.80        10.76 o                         
  -6  -3  12        291.46        279.83        18.54 o                         
  -5  -3  12          6.98          9.94         6.49 o                         
  -4  -3  12        195.81        188.40         9.73 o                         
  -3  -3  12        596.71        626.30        22.09 o                         
  -2  -3  12        334.30        329.52        14.74 o                         
  -1  -3  12       1979.96       1869.97        38.38 o                         
   0  -3  12         13.70         13.98         3.01 o                         
   1  -3  12         23.91         16.89         3.98 o                         
   2  -3  12         18.66         23.41         5.05 o                         
   3  -3  12       1590.73       1668.95        50.34 o                         
   4  -3  12          5.60         -0.07         4.21 o                         
   5  -3  12        143.26        155.16         9.12 o                         
   6  -3  12          2.91          1.14         7.81 o                         
  -7  -2  12          9.90          9.47         9.19 o                         
  -6  -2  12        303.84        295.89        12.31 o                         
  -5  -2  12          0.88          4.52         5.34 o                         
  -4  -2  12       1796.27       1769.84        45.87 o                         
  -3  -2  12         44.26         51.28         3.71 o                         
  -2  -2  12       1074.66       1065.19        30.91 o                         
  -1  -2  12        239.71        245.27         7.70 o                         
   0  -2  12       2701.25       2724.13        60.45 o                         
   1  -2  12        136.96        117.34         6.12 o                         
   2  -2  12       2363.13       2338.68        52.77 o                         
   3  -2  12         67.22         68.24         4.60 o                         
   4  -2  12         66.34         50.25         5.63 o                         
   5  -2  12         37.88         42.76         6.63 o                         
   6  -2  12         25.74         39.98        13.87 o                         
   7  -2  12        151.28        127.58        34.02 o                         
  -7  -1  12        629.66        609.76        30.98 o                         
  -6  -1  12         60.68         59.91         7.75 o                         
  -5  -1  12       1092.42       1094.95        26.90 o                         
  -4  -1  12          2.46          4.14         4.70 o                         
  -3  -1  12       1437.73       1435.52        33.12 o                         
  -2  -1  12        539.51        576.18        12.87 o                         
  -1  -1  12       1120.35        995.86        27.38 o                         
   0  -1  12       1322.96       1388.76        31.60 o                         
   1  -1  12        531.02        499.30        11.98 o                         
   2  -1  12         62.29         51.58         3.87 o                         
   3  -1  12        130.47        127.74         6.30 o                         
   4  -1  12        337.56        308.25        12.03 o                         
   5  -1  12        105.93        102.31         7.53 o                         
   6  -1  12         46.37         59.39         8.42 o                         
   7  -1  12         71.77         59.39        12.33 o                         
  -7   0  12         39.26         28.32        14.66 o                         
  -6   0  12        131.44        149.83        12.34 o                         
  -5   0  12        200.32        190.65         9.74 o                         
  -4   0  12        213.25        190.62         9.23 o                         
  -3   0  12        489.23        488.22        14.60 o                         
  -2   0  12       1525.31       1463.08        33.29 o                         
  -1   0  12        106.37         66.34         3.55 o                         
   0   0  12        212.62        257.04         7.35 o                         
   1   0  12       3439.03       3651.44        73.43 o                         
   2   0  12        363.79        337.49         9.83 o                         
   3   0  12       2633.95       2545.21        56.81 o                         
   4   0  12        347.70        316.27        11.21 o                         
   5   0  12        262.04        257.11        11.44 o                         
   6   0  12         22.42         13.85         7.69 o                         
   7   0  12         66.86         84.21        14.43 o                         
  -7   1  12          3.10         14.24        15.20 o                         
  -6   1  12        392.62        420.87        26.32 o                         
  -5   1  12        372.84        399.81        16.57 o                         
  -4   1  12        577.04        546.61        16.91 o                         
  -3   1  12       1576.15       1601.85        41.00 o                         
  -2   1  12        380.80        373.99        17.07 o                         
  -1   1  12         75.92         54.51         4.19 o                         
   0   1  12        542.95        459.47        12.18 o                         
   1   1  12        139.53        132.29         4.91 o                         
   2   1  12       2760.16       2503.83        51.09 o                         
   3   1  12         77.24         90.59         5.19 o                         
   4   1  12          5.78          7.63         4.37 o                         
   5   1  12         15.57         12.29         6.30 o                         
   6   1  12       1110.88       1176.35        38.32 o                         
   7   1  12          9.23         -1.80        12.31 o                         
  -7   2  12        273.08        285.56        26.37 o                         
  -6   2  12        158.91        212.65        18.09 o                         
  -5   2  12        117.67        137.79        13.78 o                         
  -4   2  12        105.18         85.95         9.34 o                         
  -3   2  12        422.19        403.06        13.16 o                         
  -2   2  12        149.42        152.35         6.52 o                         
  -1   2  12       4983.73       5013.91       100.41 o                         
   0   2  12        609.01        651.56        14.50 o                         
   1   2  12       1218.11       1212.81        25.51 o                         
   2   2  12         35.08         43.66         3.51 o                         
   3   2  12       2332.29       2324.31        52.10 o                         
   4   2  12        324.02        337.50        10.60 o                         
   5   2  12       1011.83       1019.23        28.02 o                         
   6   2  12         40.18         52.58        13.60 o                         
   7   2  12          2.68          8.76        13.44 o                         
   8   2  12         60.02         55.45        29.34 o                         
  -6   3  12          2.90         -2.98        13.84 o                         
  -5   3  12        196.47        130.60        13.84 o                         
  -4   3  12       1162.57       1215.07        37.94 o                         
  -3   3  12         29.04         14.70         5.47 o                         
  -2   3  12       1829.37       1721.72        35.59 o                         
  -1   3  12         72.97         68.96         5.76 o                         
   0   3  12       1671.90       1740.14        33.15 o                         
   1   3  12        490.98        511.65        11.72 o                         
   2   3  12       1768.52       1519.24        27.39 o                         
   3   3  12        668.49        542.59        12.92 o                         
   4   3  12        414.17        356.37        27.24 o                         
   5   3  12         22.35         27.68         7.04 o                         
   6   3  12         67.88         78.45         9.97 o                         
   7   3  12        196.76        206.85        17.47 o                         
   8   3  12         20.91         20.83        16.84 o                         
  -6   4  12         20.58         24.67        26.37 o                         
  -5   4  12        207.80        231.14        19.14 o                         
  -4   4  12         22.92         12.80        10.17 o                         
  -3   4  12        317.63        343.70        11.53 o                         
  -2   4  12         54.16         52.59         8.09 o                         
  -1   4  12         37.05         32.99         3.62 o                         
   0   4  12       1182.45       1187.10        23.37 o                         
   1   4  12       3988.50       4128.35        83.16 o                         
   2   4  12        523.70        432.11         9.34 o                         
   3   4  12        142.39        127.92         5.80 o                         
   4   4  12        747.65        779.33        17.91 o                         
   5   4  12        126.66        144.05         9.04 o                         
   6   4  12        510.09        526.78        21.12 o                         
   7   4  12         64.67         67.70        14.46 o                         
  -6   5  12        322.15        413.37        45.08 o                         
  -5   5  12         88.46         76.55        27.22 o                         
  -4   5  12         18.23          6.35        14.03 o                         
  -3   5  12       1146.05       1087.32        26.74 o                         
  -2   5  12       2019.76       2031.38        51.77 o                         
  -1   5  12         61.85         62.11         4.67 o                         
   0   5  12        214.66        198.47         6.76 o                         
   1   5  12         54.36         61.53         4.76 o                         
   2   5  12        325.33        313.49         7.63 o                         
   3   5  12       1374.68       1288.22        32.41 o                         
   4   5  12        465.49        433.40        13.11 o                         
   5   5  12       1233.31       1220.12        57.31 o                         
   6   5  12         19.78         22.18        10.38 o                         
  -5   6  12          0.24          2.84        18.71 o                         
  -4   6  12        265.81        288.65        19.98 o                         
  -3   6  12        276.98        320.18        27.58 o                         
  -2   6  12       1400.93       1485.14        39.01 o                         
  -1   6  12          8.12          8.71         4.69 o                         
   0   6  12       1085.14       1062.47        23.63 o                         
   1   6  12        138.97        162.89         7.41 o                         
   2   6  12       1187.72       1216.46        28.89 o                         
   3   6  12        232.27        201.73         8.73 o                         
   4   6  12        546.15        541.10        20.05 o                         
   5   6  12          2.15          3.04         8.63 o                         
   6   6  12        422.27        461.41        20.68 o                         
   7   6  12         30.35         75.70        26.37 o                         
  -5   7  12         43.35         34.12        26.37 o                         
  -4   7  12        277.48        260.81        42.53 o                         
  -3   7  12         34.35         24.53        25.94 o                         
  -2   7  12          5.68          2.14         9.59 o                         
  -1   7  12        483.36        470.32        24.17 o                         
   0   7  12        317.61        299.52        13.38 o                         
   1   7  12       1686.40       1660.43        43.04 o                         
   2   7  12         16.72          8.91         5.77 o                         
   3   7  12         29.92         42.09         6.66 o                         
   4   7  12        437.81        396.94        14.87 o                         
   5   7  12        533.66        531.18        34.76 o                         
   6   7  12         71.21         67.54        10.71 o                         
   7   7  12        313.74        361.55        24.46 o                         
  -4   8  12        138.32        119.93        19.56 o                         
  -3   8  12        402.31        398.46        23.69 o                         
  -2   8  12        334.10        346.61        21.46 o                         
  -1   8  12         21.96         15.80         7.21 o                         
   0   8  12        679.26        734.61        21.85 o                         
   1   8  12          4.34          8.03         6.42 o                         
   2   8  12       1142.48       1128.61        30.78 o                         
   3   8  12        507.09        562.81        18.50 o                         
   4   8  12        849.60        802.10        23.93 o                         
   5   8  12         59.10         64.02        10.11 o                         
   6   8  12         79.41         64.70        12.68 o                         
   7   8  12        368.61        405.08        27.16 o                         
  -4   9  12          2.56          7.65        19.56 o                         
  -3   9  12         31.18         45.55        14.66 o                         
  -2   9  12         15.75         24.17        12.36 o                         
  -1   9  12         72.44         68.89         9.61 o                         
   0   9  12       1223.44       1215.64        33.44 o                         
   1   9  12         69.17         67.97         7.60 o                         
   2   9  12        201.23        210.23        20.13 o                         
   3   9  12        267.15        267.88        17.68 o                         
   4   9  12          1.35          5.82         7.44 o                         
   5   9  12         45.05         40.49         9.58 o                         
   6   9  12        389.27        415.52        24.68 o                         
   7   9  12         15.01         24.26        22.54 o                         
  -3  10  12         47.82         34.14        15.84 o                         
  -2  10  12          0.52         -0.20        13.01 o                         
  -1  10  12        336.41        307.00        16.62 o                         
   0  10  12         86.53         87.89        13.36 o                         
   1  10  12         78.71        111.38         8.93 o                         
   2  10  12         76.71         77.36         8.06 o                         
   3  10  12        386.20        397.42        20.35 o                         
   4  10  12          3.56         11.66         8.08 o                         
   5  10  12        496.09        519.61        20.08 o                         
   6  10  12        199.08        195.28        34.45 o                         
  -2  11  12         62.70         55.32        14.38 o                         
  -1  11  12        258.53        239.88        21.46 o                         
   0  11  12          6.51          4.86         8.99 o                         
   1  11  12         21.25         35.75         7.84 o                         
   2  11  12        347.33        366.11        15.71 o                         
   3  11  12         19.49         15.71         7.92 o                         
   4  11  12        341.76        373.66        15.97 o                         
   5  11  12         11.99          1.60         9.38 o                         
   6  11  12          1.77         -1.70        26.37 o                         
  -1  12  12         80.89         53.60        14.92 o                         
   0  12  12         53.48         60.41        10.51 o                         
   1  12  12         26.40          9.54         9.16 o                         
   2  12  12         31.53         35.02         8.45 o                         
   3  12  12         10.65          1.68         8.35 o                         
   4  12  12        142.01        150.42        18.05 o                         
   5  12  12         40.52         36.71        10.34 o                         
   1  13  12          3.67         14.10        12.33 o                         
   2  13  12          9.77         19.00         9.43 o                         
   3  13  12        205.49        210.01        13.01 o                         
   4  13  12         38.48         36.21        12.18 o                         
  -3 -10  13          0.79         -3.63         7.65 o                         
   0 -10  13          1.16          1.22         7.82 o                         
  -4  -9  13        115.80        113.51        10.82 o                         
  -3  -9  13         46.58         48.88        11.13 o                         
   0  -9  13         32.53         46.61         7.01 o                         
   1  -9  13          9.61          6.90         8.33 o                         
  -5  -8  13        269.04        307.79        17.41 o                         
  -4  -8  13         61.63         64.46         9.14 o                         
  -3  -8  13        296.87        288.30        13.78 o                         
  -2  -8  13         30.62         36.50         8.40 o                         
   0  -8  13        289.76        323.24        14.25 o                         
   1  -8  13        356.41        362.21        15.75 o                         
   2  -8  13         39.47         30.54         8.65 o                         
   3  -8  13         31.11         61.24        28.92 o                         
  -6  -7  13        297.09        282.14        17.31 o                         
  -5  -7  13        122.86        160.36        12.50 o                         
  -4  -7  13         44.32         52.11         8.37 o                         
  -3  -7  13        205.53        217.99        12.15 o                         
  -2  -7  13       1047.05       1054.92        46.90 o                         
  -1  -7  13        196.27        225.16        10.62 o                         
   0  -7  13         40.61         44.51         5.16 o                         
   1  -7  13          5.48          3.60        10.18 o                         
   2  -7  13        122.45        130.34        10.42 o                         
   3  -7  13         87.54         74.97        10.63 o                         
   4  -7  13          2.17         -9.36        28.07 o                         
  -6  -6  13        176.72        199.74        17.59 o                         
  -5  -6  13         71.62         79.85        11.54 o                         
  -4  -6  13       1213.62       1236.65        34.36 o                         
  -3  -6  13          9.20          8.70         7.37 o                         
  -2  -6  13       1532.34       1548.06        46.96 o                         
  -1  -6  13         19.49         26.40         5.20 o                         
   0  -6  13         42.82         32.51         4.58 o                         
   1  -6  13         48.34         45.39         6.49 o                         
   2  -6  13        585.33        629.69        22.66 o                         
   3  -6  13          2.37          1.99         8.27 o                         
   4  -6  13          2.06          0.96        10.46 o                         
  -7  -5  13        194.11        199.41        25.77 o                         
  -6  -5  13          6.74         15.01         9.84 o                         
  -5  -5  13        634.63        653.99        37.44 o                         
  -4  -5  13         46.17         43.63         7.09 o                         
  -3  -5  13        561.52        588.59        18.63 o                         
  -2  -5  13         66.47         74.74         6.54 o                         
  -1  -5  13        783.65        817.15        20.35 o                         
   0  -5  13          1.66          2.83         4.46 o                         
   1  -5  13        720.88        696.67        20.94 o                         
   2  -5  13         13.69          2.67         6.02 o                         
   3  -5  13          4.41          4.97         7.69 o                         
   4  -5  13        175.73        163.19        13.00 o                         
   5  -5  13         35.46         21.34        12.53 o                         
  -7  -4  13          3.10          6.53         8.04 o                         
  -6  -4  13        263.32        275.88        20.01 o                         
  -5  -4  13         67.46         64.02         8.56 o                         
  -4  -4  13         64.08         77.81         7.55 o                         
  -3  -4  13       1105.09       1188.70        58.83 o                         
  -2  -4  13        481.58        545.56        21.03 o                         
  -1  -4  13        676.89        718.82        18.23 o                         
   0  -4  13        585.92        544.35        15.19 o                         
   1  -4  13        410.69        420.03        14.44 o                         
   2  -4  13        105.07        107.79         8.20 o                         
   3  -4  13        298.91        320.21        15.25 o                         
   4  -4  13        222.81        222.07        14.32 o                         
   5  -4  13         23.91         33.86        11.50 o                         
   6  -4  13         19.34          9.66        16.40 o                         
  -7  -3  13         39.81         42.74         8.92 o                         
  -6  -3  13        435.64        419.51        14.55 o                         
  -5  -3  13        480.48        476.80        17.43 o                         
  -4  -3  13        144.88        173.92        13.33 o                         
  -3  -3  13        409.72        407.98        17.33 o                         
  -2  -3  13        748.82        721.19        20.75 o                         
  -1  -3  13          1.02         -1.96         3.34 o                         
   0  -3  13        918.44        885.20        47.84 o                         
   1  -3  13        132.13        136.61         6.95 o                         
   2  -3  13       1032.22        996.68        40.11 o                         
   3  -3  13        304.52        281.69        13.66 o                         
   4  -3  13         10.17          6.78         3.72 o                         
   5  -3  13         62.47         67.10         8.10 o                         
   6  -3  13         48.03         42.42         8.51 o                         
  -7  -2  13         44.11         36.71         9.19 o                         
  -6  -2  13        333.08        325.41        13.66 o                         
  -5  -2  13        271.36        274.68        15.23 o                         
  -4  -2  13        661.35        627.37        16.80 o                         
  -3  -2  13        110.67        100.93         4.73 o                         
  -2  -2  13         98.21        105.22         8.59 o                         
  -1  -2  13       2476.32       2401.13        60.13 o                         
   0  -2  13        732.83        762.01        22.59 o                         
   1  -2  13        619.23        556.97        24.07 o                         
   2  -2  13        118.45        116.65         6.85 o                         
   3  -2  13        255.43        243.03         9.14 o                         
   4  -2  13          1.71          0.45         5.16 o                         
   5  -2  13        778.91        825.92        24.16 o                         
   6  -2  13          1.33          8.66         7.72 o                         
  -7  -1  13        133.90        106.19        16.16 o                         
  -6  -1  13          6.43          6.57         7.26 o                         
  -5  -1  13         54.59         56.68         6.58 o                         
  -4  -1  13        539.57        535.43        14.93 o                         
  -3  -1  13        146.84        159.92         7.32 o                         
  -2  -1  13       4891.88       4702.12        94.14 o                         
  -1  -1  13          3.46         -2.83         5.16 o                         
   0  -1  13         87.74         98.73         5.86 o                         
   1  -1  13         15.73         11.95         4.68 o                         
   2  -1  13       1759.76       1724.61        33.15 o                         
   3  -1  13        190.76        188.10        11.17 o                         
   4  -1  13        502.42        479.91        15.35 o                         
   5  -1  13          0.01          1.98         5.78 o                         
   6  -1  13          0.39         -2.19         7.73 o                         
   7  -1  13         60.71         67.51        14.56 o                         
  -7   0  13         35.63         26.73        14.87 o                         
  -6   0  13         26.00         18.55         9.19 o                         
  -5   0  13        898.90        875.58        25.17 o                         
  -4   0  13        206.05        196.16         9.56 o                         
  -3   0  13        586.17        588.11        17.10 o                         
  -2   0  13         82.23         93.18         4.80 o                         
  -1   0  13       2386.03       2540.10        55.40 o                         
   0   0  13        882.46        872.96        27.70 o                         
   1   0  13       3038.14       3050.36        62.88 o                         
   2   0  13       1274.86       1184.23        26.93 o                         
   3   0  13        119.39        105.80         5.82 o                         
   4   0  13        408.75        424.76        13.83 o                         
   5   0  13          2.94          4.63         6.09 o                         
   6   0  13        222.84        250.71        12.68 o                         
   7   0  13         81.17         86.09        12.75 o                         
  -7   1  13          0.71         25.68        15.90 o                         
  -6   1  13        825.23        873.01        37.99 o                         
  -5   1  13         37.90         36.86         7.39 o                         
  -4   1  13         90.59         89.56         8.72 o                         
  -3   1  13       1213.42       1119.52        29.61 o                         
  -2   1  13        988.25        901.97        22.92 o                         
  -1   1  13       1439.45       1416.14        32.30 o                         
   0   1  13        954.27        903.28        23.22 o                         
   1   1  13         66.21         47.57         3.95 o                         
   2   1  13         56.06         46.19         3.80 o                         
   3   1  13        548.73        491.15        13.48 o                         
   4   1  13        725.80        712.90        18.31 o                         
   5   1  13        783.05        787.41        23.05 o                         
   6   1  13        135.12        131.58        15.38 o                         
   7   1  13         12.62          7.25        11.59 o                         
  -6   2  13         20.27         20.34        13.52 o                         
  -5   2  13          1.71          4.48        10.54 o                         
  -4   2  13         91.43         75.54        11.54 o                         
  -3   2  13       1593.52       1591.60        41.12 o                         
  -2   2  13        887.93        837.97        22.40 o                         
  -1   2  13        273.84        279.12         8.68 o                         
   0   2  13        149.03        130.11         5.96 o                         
   1   2  13         61.57         42.92         3.56 o                         
   2   2  13       3060.86       2824.86        57.45 o                         
   3   2  13        832.76        757.58        19.05 o                         
   4   2  13       1463.15       1380.80        36.43 o                         
   5   2  13          0.39         -5.00         6.27 o                         
   6   2  13         37.40         43.77         9.52 o                         
   7   2  13          6.35          3.73        10.86 o                         
  -6   3  13         36.19         50.28        16.59 o                         
  -5   3  13        650.67        612.18        62.52 o                         
  -4   3  13        749.24        725.75        32.75 o                         
  -3   3  13         21.65         24.26         6.02 o                         
  -2   3  13         16.76         20.14         4.61 o                         
  -1   3  13       1181.34       1147.79        29.86 o                         
   0   3  13         98.99         98.71         4.93 o                         
   1   3  13       5477.49       5396.94       108.16 o                         
   2   3  13          0.23         -0.10         3.29 o                         
   3   3  13         39.74         24.81         4.30 o                         
   4   3  13         84.70         85.19         8.35 o                         
   5   3  13       1801.88       1901.58        49.42 o                         
   6   3  13         85.38         81.59        12.01 o                         
   7   3  13        372.32        361.10        24.55 o                         
   8   3  13          3.34        -11.88        17.62 o                         
  -6   4  13         97.92        142.04        32.32 o                         
  -5   4  13          5.02         -5.30        12.59 o                         
  -4   4  13        104.66         98.40        34.45 o                         
  -3   4  13         16.45          9.16         7.11 o                         
  -2   4  13       2132.36       2084.91        43.05 o                         
  -1   4  13          4.69         -3.57         3.57 o                         
   0   4  13       1500.61       1536.47        29.76 o                         
   1   4  13         29.44         32.57         3.80 o                         
   2   4  13        712.06        667.62        16.47 o                         
   3   4  13        410.80        401.60        10.70 o                         
   4   4  13       1557.69       1516.61        32.34 o                         
   5   4  13        959.92        989.68        33.47 o                         
   6   4  13        201.48        216.79        13.62 o                         
   7   4  13         52.23         73.15        17.86 o                         
  -6   5  13        109.27         74.85        32.32 o                         
  -5   5  13        182.89        147.14        28.07 o                         
  -4   5  13         11.30          5.10        21.26 o                         
  -3   5  13       1502.93       1557.39        36.58 o                         
  -2   5  13        209.10        185.56         9.55 o                         
  -1   5  13         25.76         26.53         4.98 o                         
   0   5  13        331.69        298.44         8.43 o                         
   1   5  13       3387.02       3398.69        63.74 o                         
   2   5  13        745.12        678.38        13.51 o                         
   3   5  13       1223.56       1209.50        28.73 o                         
   4   5  13          9.16          8.79         5.87 o                         
   5   5  13        519.17        512.42        18.06 o                         
   6   5  13        301.48        313.68        18.13 o                         
  -5   6  13         26.54         59.54        28.92 o                         
  -4   6  13         42.99         21.88        12.87 o                         
  -3   6  13        227.45        170.82        16.41 o                         
  -2   6  13         37.65         34.08         7.18 o                         
  -1   6  13       2179.93       2192.51        49.75 o                         
   0   6  13       1167.51       1147.32        27.52 o                         
   1   6  13       1240.50       1263.43        29.88 o                         
   2   6  13         24.63         24.40         5.16 o                         
   3   6  13        215.57        225.68        15.37 o                         
   4   6  13         14.48         15.40         6.57 o                         
   5   6  13       1726.37       1682.76        54.26 o                         
   6   6  13        111.52        100.71        12.13 o                         
   7   6  13        330.86        384.45        55.29 o                         
  -5   7  13         10.25         -4.25        19.56 o                         
  -4   7  13        393.30        368.29        29.77 o                         
  -3   7  13         14.10         25.15        22.96 o                         
  -2   7  13         19.74         23.54        10.17 o                         
  -1   7  13        557.97        575.33        21.38 o                         
   0   7  13        141.28        123.84         8.65 o                         
   1   7  13        574.02        536.78        16.97 o                         
   2   7  13        886.58        880.10        24.94 o                         
   3   7  13          3.93          5.83         6.22 o                         
   4   7  13        367.96        363.91        16.50 o                         
   5   7  13         11.04          6.35         8.87 o                         
   6   7  13         60.25         49.54        11.20 o                         
   7   7  13         31.99         11.91        20.84 o                         
  -4   8  13         64.25         46.78        17.86 o                         
  -3   8  13        458.54        492.19        27.18 o                         
  -2   8  13        160.93        140.72        14.79 o                         
  -1   8  13        130.51        123.28        10.85 o                         
   0   8  13         39.06         42.51         7.54 o                         
   1   8  13        209.50        262.42        12.05 o                         
   2   8  13         96.26         90.47        10.56 o                         
   3   8  13        861.34        862.71        24.80 o                         
   4   8  13        188.03        163.15        11.92 o                         
   5   8  13        148.07        152.80        12.70 o                         
   6   8  13        143.82        160.33        13.75 o                         
   7   8  13        455.78        453.26        43.38 o                         
  -4   9  13         16.38         29.77        22.11 o                         
  -3   9  13         27.29         38.07        14.47 o                         
  -2   9  13        431.59        443.18        25.67 o                         
  -1   9  13          0.69          6.00        10.69 o                         
   0   9  13       1340.11       1417.62        38.14 o                         
   1   9  13         19.80         15.53         6.90 o                         
   2   9  13        169.10        199.31        10.80 o                         
   3   9  13        375.54        359.87        14.83 o                         
   4   9  13        557.23        554.76        21.69 o                         
   5   9  13        158.92        167.68        13.17 o                         
   6   9  13        370.27        330.54        32.75 o                         
   7   9  13         35.68         59.54        28.07 o                         
  -3  10  13         53.05         61.90        16.98 o                         
  -2  10  13          1.47          4.39        17.01 o                         
  -1  10  13        165.74        144.17        15.07 o                         
   0  10  13          4.71         14.82        10.14 o                         
   1  10  13         78.16         80.86         8.32 o                         
   2  10  13        282.57        288.38        13.49 o                         
   3  10  13        325.33        343.12        15.29 o                         
   4  10  13         16.05         17.89         9.71 o                         
   5  10  13         68.88         63.83        11.61 o                         
   6  10  13         87.35        106.38        21.69 o                         
  -2  11  13         18.12         17.49        15.14 o                         
  -1  11  13        292.53        294.16        57.84 o                         
   0  11  13         27.06         21.26         9.79 o                         
   1  11  13        426.83        467.42        17.95 o                         
   2  11  13        409.20        433.93        24.53 o                         
   3  11  13          0.26         10.54         8.16 o                         
   4  11  13         89.61         90.60        10.20 o                         
   5  11  13        193.85        203.73        14.76 o                         
   6  11  13          1.35         -8.56        13.24 o                         
   0  12  13         78.18         64.50        13.27 o                         
   1  12  13        129.48        153.93        12.36 o                         
   2  12  13        201.16        228.60        12.86 o                         
   3  12  13          0.59          0.73         8.83 o                         
   4  12  13        208.37        212.27        17.31 o                         
   5  12  13         19.34         24.20        11.64 o                         
   1  13  13         67.76         72.30        25.52 o                         
   2  13  13          1.69          3.99        10.10 o                         
   3  13  13        267.98        264.11        16.45 o                         
  -4  -9  14        130.29        170.00        12.61 o                         
  -3  -9  14          4.10          6.91         7.01 o                         
   0  -9  14          0.51         11.93         9.83 o                         
   1  -9  14         88.61         95.32        10.47 o                         
  -5  -8  14         30.93         22.24        10.44 o                         
  -4  -8  14         33.93         39.45         8.55 o                         
  -3  -8  14        264.49        301.83        14.47 o                         
  -2  -8  14        263.04        293.65        24.81 o                         
   0  -8  14        248.50        293.43        13.89 o                         
   1  -8  14         30.21         28.60         7.25 o                         
   2  -8  14          1.79          1.58         8.94 o                         
  -5  -7  14        188.07        217.24        14.85 o                         
  -4  -7  14         70.33         67.52         9.70 o                         
  -3  -7  14        461.71        472.03        16.94 o                         
  -2  -7  14         61.42         63.54        13.50 o                         
  -1  -7  14         62.11         55.01        12.56 o                         
   0  -7  14        102.86         97.23         7.14 o                         
   1  -7  14        134.79        130.50         9.78 o                         
   2  -7  14        239.03        252.50        14.32 o                         
   3  -7  14         97.75         86.53        11.96 o                         
  -6  -6  14        245.22        299.68        16.73 o                         
  -5  -6  14        229.22        234.07        15.03 o                         
  -4  -6  14        423.39        385.44        15.50 o                         
  -3  -6  14          0.46         -1.06         5.71 o                         
  -2  -6  14        271.26        252.12        15.54 o                         
  -1  -6  14        801.42        818.76        19.73 o                         
   0  -6  14        275.67        272.36        14.12 o                         
   1  -6  14        133.20        139.43         9.22 o                         
   2  -6  14         63.09         66.67         8.54 o                         
   3  -6  14         33.31         17.75         8.97 o                         
   4  -6  14          3.33         -2.79        11.04 o                         
  -6  -5  14         33.91         56.40        10.72 o                         
  -5  -5  14        202.05        211.52        12.71 o                         
  -4  -5  14        567.23        598.53        19.76 o                         
  -3  -5  14        162.61        179.49         9.75 o                         
  -2  -5  14        718.89        702.83        20.90 o                         
  -1  -5  14         35.24         33.74         4.24 o                         
   0  -5  14         21.08         18.46         5.23 o                         
   1  -5  14        224.10        198.50        14.24 o                         
   2  -5  14        165.92        171.88        19.03 o                         
   3  -5  14          0.40          2.29         7.80 o                         
   4  -5  14        116.72        129.26        12.67 o                         
   5  -5  14         12.53         -0.39        12.50 o                         
  -7  -4  14         10.41          5.58        12.92 o                         
  -6  -4  14          3.90          3.50        13.32 o                         
  -5  -4  14        664.83        693.60        41.79 o                         
  -4  -4  14         35.22         38.64         7.64 o                         
  -3  -4  14       1959.97       2016.60       141.54 o                         
  -2  -4  14        190.04        170.24         8.51 o                         
  -1  -4  14          1.43          4.76         4.03 o                         
   0  -4  14        149.15        143.78        14.81 o                         
   1  -4  14        695.23        747.65        21.95 o                         
   2  -4  14         18.65         16.91         5.92 o                         
   3  -4  14        324.78        313.99        26.09 o                         
   4  -4  14         46.46         39.33         9.79 o                         
   5  -4  14         11.73         20.51        11.34 o                         
  -7  -3  14         57.85         45.94         9.44 o                         
  -6  -3  14        920.06        925.03        30.00 o                         
  -5  -3  14         55.46         59.04        10.16 o                         
  -4  -3  14        143.29        162.95        17.19 o                         
  -3  -3  14         29.48         24.38         5.72 o                         
  -2  -3  14       2195.79       2149.75        54.89 o                         
  -1  -3  14        128.46        127.50         8.96 o                         
   0  -3  14       1922.36       1731.56        45.67 o                         
   1  -3  14        328.23        327.43        11.09 o                         
   2  -3  14         15.00         11.89         5.75 o                         
   3  -3  14        153.84        141.37        10.43 o                         
   4  -3  14         31.65         39.37         9.00 o                         
   5  -3  14        136.93        150.96         8.91 o                         
   6  -3  14         73.34         75.76        16.45 o                         
  -7  -2  14         67.45         65.20        10.06 o                         
  -6  -2  14          6.74          9.53         8.74 o                         
  -5  -2  14          1.98         -2.79         5.74 o                         
  -4  -2  14        776.39        726.92        20.56 o                         
  -3  -2  14        273.72        304.66        14.24 o                         
  -2  -2  14       1088.08       1075.29        29.31 o                         
  -1  -2  14        966.60        959.06        26.02 o                         
   0  -2  14         17.47         23.48         7.49 o                         
   1  -2  14        112.84        112.18         6.95 o                         
   2  -2  14       1005.09        944.70        23.69 o                         
   3  -2  14        334.62        285.82        10.14 o                         
   4  -2  14        125.48        142.50         7.88 o                         
   5  -2  14        121.77         96.85        10.96 o                         
   6  -2  14          9.74         -0.38         7.44 o                         
  -7  -1  14        162.01        117.61        16.96 o                         
  -6  -1  14        183.07        199.99        13.04 o                         
  -5  -1  14        651.81        644.27        20.31 o                         
  -4  -1  14        714.16        747.07        19.63 o                         
  -3  -1  14         42.92         53.84         5.26 o                         
  -2  -1  14        702.79        625.58        15.38 o                         
  -1  -1  14        845.99        836.91        22.82 o                         
   0  -1  14         63.77         55.62         5.21 o                         
   1  -1  14       2004.71       1973.14        45.37 o                         
   2  -1  14        332.87        310.88         8.61 o                         
   3  -1  14        303.71        295.35        10.29 o                         
   4  -1  14         39.55         37.88         5.25 o                         
   5  -1  14        556.69        541.63        17.74 o                         
   6  -1  14         27.98         14.90         7.69 o                         
   7  -1  14        148.13        151.40        34.87 o                         
  -7   0  14         60.62         81.65        24.67 o                         
  -6   0  14        446.52        449.25        28.71 o                         
  -5   0  14        128.92        137.29         9.35 o                         
  -4   0  14         60.55         64.71         6.79 o                         
  -3   0  14       1006.59        977.86        26.58 o                         
  -2   0  14       4454.73       4520.40       111.50 o                         
  -1   0  14         57.58         66.52         6.68 o                         
   0   0  14       3115.97       3229.94        71.64 o                         
   1   0  14          0.15         -2.30         2.30 o                         
   2   0  14        176.94        165.66         6.97 o                         
   3   0  14         51.42         57.57         4.70 o                         
   4   0  14        880.41        911.38        25.28 o                         
   5   0  14         74.98         71.64         7.25 o                         
   6   0  14          8.76         16.33        10.02 o                         
   7   0  14          0.62        -11.46        11.47 o                         
  -6   1  14        228.72        238.68        22.96 o                         
  -5   1  14        221.57        190.74        11.05 o                         
  -4   1  14        102.28         81.30         7.35 o                         
  -3   1  14       3903.76       3690.68        91.74 o                         
  -2   1  14         26.23         19.45         4.17 o                         
  -1   1  14        256.39        240.14         9.30 o                         
   0   1  14         17.64         18.28         3.35 o                         
   1   1  14       2683.13       2677.27        59.93 o                         
   2   1  14        797.42        762.16        17.35 o                         
   3   1  14       2261.48       2230.44        50.42 o                         
   4   1  14         42.82         47.15         6.14 o                         
   5   1  14          2.40          1.09         6.64 o                         
   6   1  14         93.20         84.79        10.61 o                         
   7   1  14        221.22        194.21        20.38 o                         
  -6   2  14        242.20        249.51        19.18 o                         
  -5   2  14         58.76         40.82        10.29 o                         
  -4   2  14        117.82        150.90        14.00 o                         
  -3   2  14        432.04        385.33        19.14 o                         
  -2   2  14         87.22         92.40         5.73 o                         
  -1   2  14        588.90        546.90        14.40 o                         
   0   2  14       3568.72       3303.70        73.40 o                         
   1   2  14       1922.55       1793.10        40.83 o                         
   2   2  14        289.31        235.25         7.78 o                         
   3   2  14          6.72         -0.87         4.21 o                         
   4   2  14         17.08         19.64         5.40 o                         
   5   2  14        463.62        459.14        16.10 o                         
   6   2  14         38.07         56.67        10.35 o                         
   7   2  14        344.05        372.33        20.54 o                         
  -6   3  14         10.09         16.95        14.87 o                         
  -5   3  14        107.21        117.34        14.29 o                         
  -4   3  14        502.87        451.54        18.75 o                         
  -3   3  14        294.66        271.38        11.19 o                         
  -2   3  14       1679.61       1568.20        36.20 o                         
  -1   3  14        341.64        335.13        10.20 o                         
   0   3  14         37.22         34.54         4.09 o                         
   1   3  14         74.64         50.63         4.18 o                         
   2   3  14       1203.55       1239.41        26.66 o                         
   3   3  14        217.02        204.41         8.29 o                         
   4   3  14       1171.48       1207.31        28.95 o                         
   5   3  14        117.45        115.66         9.94 o                         
   6   3  14         97.45         94.15        11.29 o                         
   7   3  14         16.54          0.96        12.03 o                         
  -6   4  14          5.09          8.42        16.68 o                         
  -5   4  14        108.13         85.58        14.15 o                         
  -4   4  14        242.52        240.73        17.55 o                         
  -3   4  14        357.79        373.39        15.91 o                         
  -2   4  14        388.73        395.68        12.28 o                         
  -1   4  14        215.95        208.04         7.37 o                         
   0   4  14         75.28         90.79         5.36 o                         
   1   4  14       2841.24       2641.77        54.11 o                         
   2   4  14         52.80         43.05         4.17 o                         
   3   4  14       1391.16       1309.71        28.10 o                         
   4   4  14         20.43         12.88         5.53 o                         
   5   4  14          3.49         -2.27         6.98 o                         
   6   4  14        386.92        368.91        22.40 o                         
   7   4  14        219.22        255.16        24.67 o                         
  -6   5  14        124.17        144.59        34.87 o                         
  -5   5  14        174.85        138.64        30.62 o                         
  -4   5  14        160.92        171.52        15.89 o                         
  -3   5  14        187.14        178.72        16.46 o                         
  -2   5  14         15.58         22.67         5.92 o                         
  -1   5  14         33.30         34.54         5.67 o                         
   0   5  14       3397.13       3445.54        69.96 o                         
   1   5  14        311.69        326.10        11.03 o                         
   2   5  14       1077.23       1029.35        20.83 o                         
   3   5  14         49.80         54.07         5.75 o                         
   4   5  14        996.10        959.06        26.93 o                         
   5   5  14        137.31        138.85        11.73 o                         
   6   5  14        505.69        531.38        22.42 o                         
  -5   6  14          0.58         17.01        29.77 o                         
  -4   6  14         78.69         82.50        23.82 o                         
  -3   6  14        859.20        976.35        59.54 o                         
  -2   6  14         15.58         29.87         6.76 o                         
  -1   6  14        404.85        410.96        16.84 o                         
   0   6  14          3.33          4.54         5.96 o                         
   1   6  14        209.73        199.68         8.78 o                         
   2   6  14         36.44         64.04         9.94 o                         
   3   6  14       1850.87       1701.61        44.20 o                         
   4   6  14        666.02        651.34        20.19 o                         
   5   6  14       1062.47       1022.08        34.32 o                         
   6   6  14         72.18         64.98        17.86 o                         
  -5   7  14         61.86         33.17        21.26 o                         
  -4   7  14        369.40        371.69        29.77 o                         
  -3   7  14        112.59        130.88        14.79 o                         
  -2   7  14        154.96        175.09        15.12 o                         
  -1   7  14        752.22        697.97        43.44 o                         
   0   7  14        527.97        560.68        20.74 o                         
   1   7  14       2042.30       2129.81        54.64 o                         
   2   7  14        464.88        445.79        15.51 o                         
   3   7  14         77.24         81.17         9.31 o                         
   4   7  14        196.81        223.46        16.79 o                         
   5   7  14        420.47        438.15        19.48 o                         
   6   7  14        107.97        124.14        13.38 o                         
   7   7  14        196.70        205.33        19.79 o                         
  -4   8  14         24.34         17.86        17.86 o                         
  -3   8  14          5.34          4.41        13.52 o                         
  -2   8  14        175.82        157.55        15.71 o                         
  -1   8  14        466.01        497.82        32.98 o                         
   0   8  14        162.06        147.25        11.70 o                         
   1   8  14         11.38         23.91         7.12 o                         
   2   8  14         45.47         54.54         9.11 o                         
   3   8  14         30.55         19.80         9.88 o                         
   4   8  14       1025.56        982.68        32.80 o                         
   5   8  14          5.15          8.63         9.90 o                         
   6   8  14        279.10        318.03        40.83 o                         
   7   8  14         16.48          8.93        15.09 o                         
  -3   9  14        109.54        128.93        17.90 o                         
  -2   9  14        168.78        173.61        17.47 o                         
  -1   9  14         22.41         21.16        11.96 o                         
   0   9  14        289.12        240.40        15.71 o                         
   1   9  14        436.40        408.47        15.47 o                         
   2   9  14         35.00         37.34         7.64 o                         
   3   9  14        848.85        816.09        24.68 o                         
   4   9  14         33.08         26.91         9.52 o                         
   5   9  14        210.68        196.28        26.31 o                         
   6   9  14         10.80         17.59        11.81 o                         
   7   9  14         80.50         66.85        17.30 o                         
  -3  10  14         31.11         26.69        18.55 o                         
  -2  10  14          3.69         -1.92        14.29 o                         
  -1  10  14         85.11         70.12        13.78 o                         
   0  10  14         49.07         69.47        10.75 o                         
   1  10  14         18.99         23.26         8.16 o                         
   2  10  14        141.24        169.25        11.30 o                         
   3  10  14         54.38         65.99        11.17 o                         
   4  10  14         88.85        121.71        15.25 o                         
   5  10  14        113.89        119.06        12.97 o                         
   6  10  14         92.59         84.46        15.84 o                         
  -2  11  14         35.27         56.14        32.32 o                         
  -1  11  14        180.23        167.47        16.61 o                         
   0  11  14         13.29          1.59        11.61 o                         
   1  11  14        153.50        152.06        17.99 o                         
   2  11  14        319.80        298.68        15.47 o                         
   3  11  14        130.39        135.48        18.66 o                         
   4  11  14        315.14        334.55        18.26 o                         
   5  11  14        275.55        251.02        16.44 o                         
   6  11  14          4.10          8.51        24.67 o                         
   0  12  14          0.69         -4.29        12.31 o                         
   1  12  14         94.88         93.62        12.65 o                         
   2  12  14        114.33        108.10        10.74 o                         
   3  12  14         59.12         47.54         9.96 o                         
   4  12  14         15.93         10.15        11.20 o                         
   5  12  14          3.12         21.26        31.47 o                         
   2  13  14          7.14          9.36        25.52 o                         
   3  13  14        125.71        121.69        24.73 o                         
  -3  -9  15          1.71         -8.31         8.31 o                         
   0  -9  15          9.97          1.78         6.38 o                         
   1  -9  15         47.36         70.60        33.17 o                         
  -4  -8  15        179.96        197.78        13.74 o                         
  -3  -8  15        314.48        336.94        19.22 o                         
  -2  -8  15         21.75         25.06        10.73 o                         
   0  -8  15        117.78        126.77        16.65 o                         
   1  -8  15         49.61         48.39         7.84 o                         
   2  -8  15          1.05         -0.32         9.03 o                         
  -5  -7  15        102.61         97.90        11.89 o                         
  -4  -7  15         22.69         32.04         8.81 o                         
  -3  -7  15        158.81        162.82        14.49 o                         
  -2  -7  15          5.23          4.00         7.00 o                         
  -1  -7  15          4.55         -0.29         5.56 o                         
   0  -7  15        567.41        545.76        18.40 o                         
   1  -7  15         17.30         21.29         6.92 o                         
   2  -7  15        133.37        159.32        12.83 o                         
   3  -7  15          2.81          0.21        10.53 o                         
  -6  -6  15         17.51         14.25        19.03 o                         
  -5  -6  15         10.02         20.83         9.48 o                         
  -4  -6  15        145.65        147.34        10.08 o                         
  -3  -6  15        277.93        305.24        29.70 o                         
  -2  -6  15        185.96        199.29         9.70 o                         
  -1  -6  15        588.98        570.77        16.77 o                         
   0  -6  15          3.13          5.32         5.77 o                         
   1  -6  15          6.21          3.04         7.73 o                         
   2  -6  15        105.29        100.93        10.36 o                         
   3  -6  15         57.96         55.27        10.57 o                         
   4  -6  15        131.54        111.64        13.71 o                         
  -6  -5  15         65.18         63.02        15.91 o                         
  -5  -5  15        142.50        140.13        15.42 o                         
  -4  -5  15        730.61        728.59        30.13 o                         
  -3  -5  15        460.44        460.80        16.63 o                         
  -2  -5  15         39.61         35.14         5.69 o                         
  -1  -5  15        610.90        583.50        16.31 o                         
   0  -5  15        146.83        149.89        11.29 o                         
   1  -5  15        889.01        877.45        25.75 o                         
   2  -5  15        102.19         83.92         8.59 o                         
   3  -5  15         50.51         53.36         9.08 o                         
   4  -5  15          0.99          0.94        10.22 o                         
  -6  -4  15        227.68        238.96        21.50 o                         
  -5  -4  15        247.78        268.96        27.50 o                         
  -4  -4  15         19.75         21.29         8.34 o                         
  -3  -4  15        134.00        132.88         8.74 o                         
  -2  -4  15        406.09        413.59        14.38 o                         
  -1  -4  15        769.84        770.57        21.99 o                         
   0  -4  15        535.61        555.56        16.10 o                         
   1  -4  15         20.57         25.26         6.18 o                         
   2  -4  15         11.58         19.79         6.49 o                         
   3  -4  15          2.49         -3.59         7.58 o                         
   4  -4  15        209.37        218.84        14.65 o                         
   5  -4  15          1.15          2.74        12.28 o                         
  -6  -3  15         57.37         46.93         7.33 o                         
  -5  -3  15        194.70        220.31        13.26 o                         
  -4  -3  15          5.42         -3.24         6.81 o                         
  -3  -3  15       1373.68       1386.18        37.38 o                         
  -2  -3  15        163.74        138.64         8.30 o                         
  -1  -3  15        835.41        800.85        22.82 o                         
   0  -3  15        333.17        317.91        11.95 o                         
   1  -3  15        309.18        313.77        16.32 o                         
   2  -3  15         37.31         39.87         6.98 o                         
   3  -3  15        829.98        826.41        28.45 o                         
   4  -3  15         20.79         19.03        12.35 o                         
   5  -3  15         62.42         66.01        14.51 o                         
   6  -3  15         23.32         15.49         7.50 o                         
  -7  -2  15        107.16         75.16        18.37 o                         
  -6  -2  15        474.88        472.63        16.54 o                         
  -5  -2  15         67.73         67.99         6.81 o                         
  -4  -2  15       1071.43       1075.64        27.62 o                         
  -3  -2  15        108.82        119.13        10.19 o                         
  -2  -2  15       1111.17       1100.66        34.66 o                         
  -1  -2  15        317.58        327.58        12.68 o                         
   0  -2  15        454.64        433.64        20.97 o                         
   1  -2  15        780.41        748.10        19.92 o                         
   2  -2  15        410.89        369.90        13.77 o                         
   3  -2  15         14.38         10.67         6.86 o                         
   4  -2  15         15.97         22.76         7.86 o                         
   5  -2  15         85.55         87.32         7.37 o                         
   6  -2  15         47.25         55.75        11.16 o                         
  -6  -1  15         45.20         54.86         9.49 o                         
  -5  -1  15        384.62        409.57        17.67 o                         
  -4  -1  15        207.79        185.83         9.87 o                         
  -3  -1  15        364.83        328.70        11.62 o                         
  -2  -1  15         84.26         83.78         5.57 o                         
  -1  -1  15        966.76        969.45        26.31 o                         
   0  -1  15        581.95        533.06        22.91 o                         
   1  -1  15         26.75         16.37         4.89 o                         
   2  -1  15        820.07        805.41        16.59 o                         
   3  -1  15         65.64         68.72         6.38 o                         
   4  -1  15        959.81        907.10        25.35 o                         
   5  -1  15        120.70        116.81         8.14 o                         
   6  -1  15        114.10        118.35         9.86 o                         
  -6   0  15         77.12         75.68        11.71 o                         
  -5   0  15        204.26        199.07        15.33 o                         
  -4   0  15        256.40        264.46        13.52 o                         
  -3   0  15        535.47        498.43        17.06 o                         
  -2   0  15       1939.66       1904.08        48.29 o                         
  -1   0  15        471.44        479.31        13.96 o                         
   0   0  15          4.38         14.91         2.33 o                         
   1   0  15        774.08        714.67        17.80 o                         
   2   0  15        418.82        389.91        10.65 o                         
   3   0  15        638.63        601.21        16.24 o                         
   4   0  15          1.16         -1.27         5.17 o                         
   5   0  15          9.41          7.83         7.73 o                         
   6   0  15          6.16         18.94         7.95 o                         
   7   0  15        133.07        114.45        16.13 o                         
  -6   1  15        492.55        539.06        28.76 o                         
  -5   1  15        165.56        210.45        17.31 o                         
  -4   1  15        243.26        250.17        11.54 o                         
  -3   1  15          2.13          1.52         5.33 o                         
  -2   1  15         80.04         78.39         6.63 o                         
  -1   1  15         40.57         32.96         4.06 o                         
   0   1  15       2749.90       2624.25        58.55 o                         
   1   1  15        142.55        148.42         7.95 o                         
   2   1  15        970.92        955.35        21.51 o                         
   3   1  15        193.25        215.52         8.56 o                         
   4   1  15        346.43        345.52        14.62 o                         
   5   1  15         41.48         40.52         7.23 o                         
   6   1  15        369.37        409.97        19.97 o                         
   7   1  15         18.68         -2.80        11.45 o                         
  -6   2  15        141.08        170.32        17.76 o                         
  -5   2  15         11.60         17.32         9.97 o                         
  -4   2  15         61.52         55.67         7.50 o                         
  -3   2  15       1155.08       1175.31        31.61 o                         
  -2   2  15          1.69          8.33         4.58 o                         
  -1   2  15       2565.65       2458.75        55.36 o                         
   0   2  15        187.02        194.87         7.99 o                         
   1   2  15        796.14        753.77        18.71 o                         
   2   2  15         39.50         34.66         4.40 o                         
   3   2  15        648.06        617.72        20.81 o                         
   4   2  15        591.52        589.98        16.99 o                         
   5   2  15        129.20        145.10         9.40 o                         
   6   2  15         24.79         21.94        10.03 o                         
   7   2  15         86.53         66.60        13.15 o                         
  -6   3  15          4.97        -12.71        15.07 o                         
  -5   3  15         20.42          0.68        12.24 o                         
  -4   3  15       1011.33       1040.24        33.96 o                         
  -3   3  15        250.10        231.89        11.25 o                         
  -2   3  15        693.28        695.61        18.07 o                         
  -1   3  15        115.41        121.94         6.42 o                         
   0   3  15         38.56         33.98         5.94 o                         
   1   3  15        353.62        319.65        12.35 o                         
   2   3  15       3537.38       3478.08        70.71 o                         
   3   3  15        841.52        789.03        26.81 o                         
   4   3  15         58.69         50.54         6.19 o                         
   5   3  15         86.67         82.84         8.83 o                         
   6   3  15        350.05        352.82        34.87 o                         
   7   3  15        158.98        169.54        15.84 o                         
  -6   4  15         12.16         -8.62        17.13 o                         
  -5   4  15        416.75        478.69        31.90 o                         
  -4   4  15         24.67         21.41        11.05 o                         
  -3   4  15          4.46          2.56         8.12 o                         
  -2   4  15        623.50        532.02        15.25 o                         
  -1   4  15       3109.14       3051.76        68.31 o                         
   0   4  15        523.17        485.53        12.41 o                         
   1   4  15        145.19        151.06         7.80 o                         
   2   4  15        161.09        137.22        10.44 o                         
   3   4  15         14.00         16.60         5.13 o                         
   4   4  15        549.66        555.06        15.88 o                         
   5   4  15        185.87        218.01        11.98 o                         
   6   4  15       1518.59       1554.89        48.58 o                         
   7   4  15          0.90         -9.94        19.14 o                         
  -5   5  15        120.56        105.47        28.07 o                         
  -4   5  15          0.97         12.34        11.80 o                         
  -3   5  15        389.24        375.12        17.13 o                         
  -2   5  15        147.61        156.85        13.11 o                         
  -1   5  15       1225.16       1209.82        28.97 o                         
   0   5  15         66.07         71.66         5.77 o                         
   1   5  15        117.52        135.87         6.71 o                         
   2   5  15        226.00        222.29         7.80 o                         
   3   5  15       1439.42       1386.55        32.84 o                         
   4   5  15         62.77         46.91         8.56 o                         
   5   5  15         26.16         24.58         9.69 o                         
   6   5  15          6.97          3.28        10.10 o                         
   7   5  15        127.84        149.70        26.37 o                         
  -5   6  15          2.54         17.01        27.22 o                         
  -4   6  15        314.43        339.37        39.13 o                         
  -3   6  15        232.99        224.65        45.50 o                         
  -2   6  15         88.27         71.71         7.51 o                         
  -1   6  15         23.78         16.02         6.46 o                         
   0   6  15        563.27        558.42        17.89 o                         
   1   6  15        405.78        408.20        14.50 o                         
   2   6  15       1847.60       1818.64        57.70 o                         
   3   6  15         13.40         18.39         6.49 o                         
   4   6  15          0.78          4.04         7.47 o                         
   5   6  15        277.44        283.80        16.82 o                         
   6   6  15        128.23        174.23        19.22 o                         
  -4   7  15         87.71         73.15        17.86 o                         
  -3   7  15         15.49         11.06        15.31 o                         
  -2   7  15        309.74        306.19        17.26 o                         
  -1   7  15        637.65        659.12        24.78 o                         
   0   7  15        174.72        155.25        15.13 o                         
   1   7  15        860.41        875.69        29.40 o                         
   2   7  15         41.13         31.48        11.83 o                         
   3   7  15        653.41        689.04        25.12 o                         
   4   7  15        104.52        121.04        11.41 o                         
   5   7  15        951.17        961.73        33.30 o                         
   6   7  15        139.48        144.42        13.88 o                         
   7   7  15         20.25         19.56        28.07 o                         
  -4   8  15        136.82        160.75        22.96 o                         
  -3   8  15          2.08         -5.10        16.16 o                         
  -2   8  15        205.52        281.01        23.39 o                         
  -1   8  15         12.69         17.91         9.66 o                         
   0   8  15         11.74         11.81         8.68 o                         
   1   8  15        379.45        361.92        16.99 o                         
   2   8  15        210.42        238.58        14.02 o                         
   3   8  15         89.38        102.16        10.29 o                         
   4   8  15        103.05        109.85        11.46 o                         
   5   8  15         76.40         76.95        11.86 o                         
   6   8  15          1.18        -10.07        11.73 o                         
   7   8  15         76.46         82.37        17.98 o                         
  -3   9  15         86.81         85.05        21.26 o                         
  -2   9  15        150.70         99.68        15.71 o                         
  -1   9  15          1.15         -4.08        12.74 o                         
   0   9  15        395.15        370.82        17.96 o                         
   1   9  15        564.90        567.47        22.73 o                         
   2   9  15        253.20        272.74        15.97 o                         
   3   9  15         25.91         26.66         9.55 o                         
   4   9  15        158.36        144.86        12.89 o                         
   5   9  15          0.58          8.93        10.61 o                         
   6   9  15        350.63        327.52        19.48 o                         
   7   9  15         50.42         34.42        17.57 o                         
  -2  10  15          1.35         20.44        21.69 o                         
  -1  10  15        201.34        192.23        17.47 o                         
   0  10  15         33.87         32.98        10.55 o                         
   1  10  15          0.10          4.72         8.87 o                         
   2  10  15         21.75         19.22         9.39 o                         
   3  10  15        195.81        185.33        13.33 o                         
   4  10  15          6.36         -7.46        10.16 o                         
   5  10  15        377.92        380.14        32.69 o                         
   6  10  15          1.59         -0.18        13.00 o                         
  -2  11  15         13.86         45.93        36.57 o                         
  -1  11  15         41.88         20.49        14.20 o                         
   0  11  15        158.98        149.46        16.08 o                         
   1  11  15         66.01         67.04        11.10 o                         
   2  11  15         29.19         17.04        10.14 o                         
   3  11  15          0.01          1.74        10.50 o                         
   4  11  15        149.93        149.00        13.59 o                         
   5  11  15        211.82        184.82        15.09 o                         
   0  12  15         13.19         -1.61        15.31 o                         
   1  12  15        267.91        277.03        39.13 o                         
   2  12  15          5.13          5.07        10.48 o                         
   3  12  15          3.36          2.54        10.80 o                         
   4  12  15         60.10         45.21        12.53 o                         
   5  12  15         68.29         70.60        36.57 o                         
  -3  -9  16          0.75          5.06         8.16 o                         
  -4  -8  16         21.38         18.55        18.88 o                         
  -3  -8  16         26.23         29.11        11.98 o                         
  -2  -8  16         49.91         47.69         7.83 o                         
   0  -8  16        115.34        132.52         9.63 o                         
   1  -8  16         13.19         14.63         7.97 o                         
  -5  -7  16         67.54         35.50        21.19 o                         
  -4  -7  16         26.33          5.45        15.55 o                         
  -3  -7  16        602.14        689.47        35.90 o                         
  -2  -7  16         29.23         11.09         7.00 o                         
  -1  -7  16        289.56        255.70        35.96 o                         
   0  -7  16         48.17         49.40         6.13 o                         
   1  -7  16          0.47         -6.90         6.90 o                         
   2  -7  16         63.35         68.87        10.53 o                         
   3  -7  16        154.84        151.40        35.72 o                         
  -5  -6  16          0.14          8.18         9.72 o                         
  -4  -6  16        255.90        247.93        13.50 o                         
  -3  -6  16         14.09          8.12         6.93 o                         
  -2  -6  16          9.62         11.27         5.83 o                         
  -1  -6  16         34.40         38.98         6.51 o                         
   0  -6  16        186.86        198.43        10.60 o                         
   1  -6  16         13.15         19.42         6.72 o                         
   2  -6  16        158.98        168.17        12.38 o                         
   3  -6  16          4.15         -6.35         9.98 o                         
   4  -6  16         40.75         39.98        34.87 o                         
  -6  -5  16          0.17          1.59        11.41 o                         
  -5  -5  16        212.87        229.99        14.12 o                         
  -4  -5  16         40.50         17.43         7.89 o                         
  -3  -5  16         18.93         15.30         6.35 o                         
  -2  -5  16        234.49        251.03        16.82 o                         
  -1  -5  16        515.72        536.20        31.97 o                         
   0  -5  16         64.78         62.20         7.50 o                         
   1  -5  16        406.50        384.59        14.88 o                         
   2  -5  16         78.51         69.94         9.27 o                         
   3  -5  16          0.47         -4.54         8.39 o                         
   4  -5  16         25.03         46.16        11.61 o                         
  -6  -4  16        146.62        144.06        13.56 o                         
  -5  -4  16        167.68        165.49        11.82 o                         
  -4  -4  16         80.53        100.24         9.26 o                         
  -3  -4  16        333.26        368.58        14.55 o                         
  -2  -4  16        291.38        322.87        13.13 o                         
  -1  -4  16        142.90        160.46        11.09 o                         
   0  -4  16        135.42        142.24         8.70 o                         
   1  -4  16         92.52         94.34        10.44 o                         
   2  -4  16         83.12         86.89         8.99 o                         
   3  -4  16        189.52        203.27        13.61 o                         
   4  -4  16        129.29        124.48        11.97 o                         
   5  -4  16          4.78         -1.93        12.75 o                         
  -6  -3  16         52.48         31.25        11.15 o                         
  -5  -3  16        450.27        505.07        19.32 o                         
  -4  -3  16        312.27        307.67        14.19 o                         
  -3  -3  16        437.91        429.25        15.76 o                         
  -2  -3  16          5.29         -2.99         5.81 o                         
  -1  -3  16        109.91        116.69         7.35 o                         
   0  -3  16       1035.44       1100.67        50.55 o                         
   1  -3  16        260.51        246.17        11.62 o                         
   2  -3  16        396.75        376.48        14.84 o                         
   3  -3  16        182.69        200.29        15.74 o                         
   4  -3  16          5.39         15.50         9.47 o                         
   5  -3  16         21.25         26.52        12.75 o                         
  -6  -2  16        114.45        129.75        18.41 o                         
  -5  -2  16         86.34         80.40         7.67 o                         
  -4  -2  16        100.07         86.07         9.69 o                         
  -3  -2  16        459.22        449.61        18.38 o                         
  -2  -2  16         22.31         15.88         6.31 o                         
  -1  -2  16       1979.63       1961.06        50.22 o                         
   0  -2  16        146.70        162.75         8.60 o                         
   1  -2  16        246.17        246.33        11.28 o                         
   2  -2  16         52.26         65.46         7.40 o                         
   3  -2  16        314.13        327.69        15.69 o                         
   4  -2  16         21.11         28.25         8.65 o                         
   5  -2  16        101.28         91.99         7.47 o                         
   6  -2  16          0.40         -0.05         9.94 o                         
  -6  -1  16         11.66          8.28         8.91 o                         
  -5  -1  16         30.46         23.42         7.48 o                         
  -4  -1  16        931.45        938.11        26.60 o                         
  -3  -1  16         84.55         83.90         5.83 o                         
  -2  -1  16        765.48        738.51        29.95 o                         
  -1  -1  16         22.99         17.69         5.08 o                         
   0  -1  16        540.25        557.79        17.06 o                         
   1  -1  16        232.45        221.82         9.61 o                         
   2  -1  16       1547.90       1521.90        43.68 o                         
   3  -1  16        403.11        358.04        12.08 o                         
   4  -1  16        394.91        357.56        12.94 o                         
   5  -1  16         74.74         56.60         8.46 o                         
   6  -1  16          8.94         12.41         8.73 o                         
  -6   0  16          8.59         23.33        10.76 o                         
  -5   0  16        801.43        844.51        25.64 o                         
  -4   0  16          0.10          4.64         6.40 o                         
  -3   0  16        296.89        264.67        11.08 o                         
  -2   0  16        113.41        104.89         6.19 o                         
  -1   0  16        324.39        309.76         9.46 o                         
   0   0  16       1095.46       1026.12        24.23 o                         
   1   0  16        912.73        833.48        20.36 o                         
   2   0  16         89.56         88.46         5.23 o                         
   3   0  16          6.41          0.17         4.43 o                         
   4   0  16         70.15         83.04         6.97 o                         
   5   0  16        137.40        146.07         9.06 o                         
   6   0  16        186.90        196.25        16.82 o                         
  -6   1  16        135.67        151.57        16.74 o                         
  -5   1  16         13.92          5.29         8.02 o                         
  -4   1  16         45.79         49.72         7.98 o                         
  -3   1  16        171.52        170.17         8.98 o                         
  -2   1  16        462.76        497.72        16.21 o                         
  -1   1  16       1301.26       1282.07        29.97 o                         
   0   1  16        246.23        256.13        11.56 o                         
   1   1  16        179.60        166.73         7.20 o                         
   2   1  16        247.52        266.19         8.99 o                         
   3   1  16       1596.16       1618.59        37.77 o                         
   4   1  16        149.20        132.33         8.02 o                         
   5   1  16        504.73        501.54        17.32 o                         
   6   1  16          3.38          3.88         9.83 o                         
   7   1  16          1.18          7.12        12.15 o                         
  -6   2  16         32.07         18.04        14.55 o                         
  -5   2  16         45.67         49.55        11.02 o                         
  -4   2  16       1243.64       1208.98        33.59 o
[truncated: 136,891 more chars]
